# Supplementary material for: Crystal structure of 1,2-bis­(4-fluoro­phen­yl)-1-hy­droxy-2,3,8-tri­meth­oxy­acenaphthene: formation of a five-membered intra­molecular O—H⋯O hydrogen-bonded ring
Source: Acta Crystallogr E Crystallogr Commun. 2021 Jan 26;77(Pt 2):175–9. doi: 10.1107/S2056989021000669 (PMC7869547; doi:10.1107/S2056989021000669)
Supplement: Supplementary file 1 [file e-77-00175-sup1.cif]

##############################################################################
#                                                                            #
# This CIF contains the data in a paper accepted for publication in          #
# Acta Crystallographica Section E. It conforms to the requirements of       #
# Notes for Authors for Acta Crystallographica Section E, and has been       #
# peer reviewed under the auspices of the IUCr Commission on Journals.       #
#                                                                            #
# Full details of the Crystallographic Information File format               #
# are given in the paper "The Crystallographic Information File (CIF):       #
# a New Standard Archive File for Crystallography" by S. R. Hall, F. H.      #
# Allen and I. D. Brown [Acta Cryst. (1991), A47, 655-685].                  #
#                                                                            #
# The current version of the core CIF dictionary is obtainable from          #
# ftp://ftp.iucr.org/pub/cif_core.dic.                                       #
#                                                                            #
# Software is freely available for graphical display of the structure(s)     #
# in this CIF. For information consult the CIF software page                 #
# http://www.iucr.org/resources/cif/software.                                #
#                                                                            #
# This file may be used for bona fide research purposes within the           #
# scientific community so long as proper attribution is given to the journal # 
# article from which it was obtained.                                        #
#                                                                            #
##############################################################################
data_I
_audit_creation_method
;
Olex2 1.3
(compiled 2020.11.12 svn.r5f609507 for OlexSys, GUI svn.r6226)
;
_journal_date_recd_electronic     2021-01-06
_journal_date_accepted     2021-01-20
_journal_name_full     'Acta Crystallographica, Section E'
_journal_year     2021
_journal_volume     77
_journal_issue      2
_journal_page_first     175
_journal_page_last     179
_journal_paper_category     GO
_journal_paper_doi     10.1107/S2056989021000669
_journal_coeditor_code     VM2244
_publ_contact_author_name     'Akiko Okamoto'
_publ_contact_author_address
;
Department of Organic and Polymer Materials Chemistry,
Tokyo University of Agriculture & Technology (TUAT),
Koganei, Tokyo 184-8588, Japan.
;
_publ_contact_author_email     aokamoto@cc.tuat.ac.jp
_publ_contact_author_fax     '+81-42-388-7291'
_publ_contact_author_phone     '+81-42-388-7601'
_publ_section_title
;
Crystal structure of
1,2-bis(4-fluorophenyl)-1-hydroxy-2,3,8-trimethoxyacenaphthene: formation of a
five-membered intramolecular O---H...O hydrogen-bonded ring
;
_publ_section_title_footnote     .
loop_
    _publ_author_name
    _publ_author_footnote
    _publ_author_address
    'Iitsuka, Hiroaki' .
;
Department of Organic and Polymer Materials Chemistry,
Tokyo University of Agriculture & Technology (TUAT),
Koganei, Tokyo 184-8588, Japan
;
    'Li, Kun' .
;
Department of Organic and Polymer Materials Chemistry,
Tokyo University of Agriculture & Technology (TUAT),
Koganei, Tokyo 184-8588, Japan
;
    'Kobayashi, Miyuki' .
;
Department of Organic and Polymer Materials Chemistry,
Tokyo University of Agriculture & Technology (TUAT),
Koganei, Tokyo 184-8588, Japan
;
    'Iida, Kikuko' .
;
Department of Organic and Polymer Materials Chemistry,
Tokyo University of Agriculture & Technology (TUAT),
Koganei, Tokyo 184-8588, Japan
;
    'Yonezawa, Noriyuki' .
;
Department of Organic and Polymer Materials Chemistry,
Tokyo University of Agriculture & Technology (TUAT),
Koganei, Tokyo 184-8588, Japan
;
    'Okamoto, Akiko' .
;
Department of Organic and Polymer Materials Chemistry,
Tokyo University of Agriculture & Technology (TUAT),
Koganei, Tokyo 184-8588, Japan
;
_publ_section_synopsis
;
In the crystal of the title compound, the formation of an intramolecular
O--H...O hydrogen bond between the hydroxy group and the methoxy group at the
1,2-positions of the acenaphthene ring core giving rise to a five-membered
cyclic organization is observed. In the molecular packing, a pair of
non-classical C---H...O hydrogen bonds forms centrosymmetric dimeric
structures.
;
_chemical_name_systematic
;
1,2-Bis(4-fluorophenyl)-1-hydroxy-2,3,8-trimethoxyacenaphthene
;
_chemical_name_common     ?
_chemical_formula_moiety     'C27 H22 F2 O4'
_chemical_formula_sum     'C27 H22 F2 O4'
_chemical_formula_iupac     'C27 H22 F2 O4'
_chemical_formula_weight     448.44
_chemical_melting_point     ?
_space_group_crystal_system     triclinic
_space_group_name_H-M_alt     'P -1'
_space_group_name_Hall     '-P 1'
loop_
    _space_group_symop_operation_xyz
    'x, y, z'
    '-x, -y, -z'
_cell_length_a     10.14886(18)
_cell_length_b     11.1827(2)
_cell_length_c     11.6411(2)
_cell_angle_alpha     66.7240(10)
_cell_angle_beta     77.6930(10)
_cell_angle_gamma     63.6130(10)
_cell_volume     1086.07(4)
_cell_formula_units_Z     2
_cell_measurement_reflns_used     15130
_cell_measurement_theta_min     4.14
_cell_measurement_theta_max     68.21
_cell_measurement_temperature     193(2)
_exptl_crystal_description     plate
_exptl_crystal_colour     colourless
_exptl_crystal_size_max     0.8
_exptl_crystal_size_mid     0.35
_exptl_crystal_size_min     0.1
_exptl_crystal_density_diffrn     1.371
_exptl_crystal_density_meas     ?
_exptl_crystal_density_method     'not measured'
_exptl_crystal_F_000     468
_exptl_absorpt_coefficient_mu     0.857
_exptl_absorpt_correction_type     numerical
_exptl_absorpt_process_details
;
(NUMABS; Higashi, 1999)
;
_exptl_absorpt_correction_T_min     0.5416
_exptl_absorpt_correction_T_max     0.9177
_diffrn_ambient_temperature     193.15
_diffrn_source     ?
_diffrn_radiation_type     CuK\a
_diffrn_radiation_wavelength     1.54187
_diffrn_measurement_device_type     'Rigaku R-AXIS RAPID'
_diffrn_measurement_method     \w
_diffrn_detector_area_resol_mean     10.00
loop_
    _diffrn_refln_index_h
    _diffrn_refln_index_k
    _diffrn_refln_index_l
    0 0 1
    0 0 1
    0 0 1
    0 0 1
    0 0 1
    0 0 1
    0 0 -1
    0 0 -1
    0 0 -1
    0 0 -1
    0 0 -1
    0 0 -1
    0 0 -1
    0 0 -1
    0 0 -1
    0 0 2
    0 0 2
    0 0 2
    0 0 2
    0 0 2
    0 0 -2
    0 0 -2
    0 0 -2
    0 0 -2
    0 0 -2
    0 0 -2
    0 0 -2
    0 0 -2
    0 0 3
    0 0 3
    0 0 3
    0 0 3
    0 0 3
    0 0 3
    0 0 3
    0 0 3
    0 0 -3
    0 0 -3
    0 0 -3
    0 0 -3
    0 0 -3
    0 0 -3
    0 0 4
    0 0 4
    0 0 4
    0 0 4
    0 0 4
    0 0 4
    0 0 4
    0 0 4
    0 0 -4
    0 0 -4
    0 0 -4
    0 0 -4
    0 0 -4
    0 0 -4
    0 0 -4
    0 0 5
    0 0 5
    0 0 5
    0 0 5
    0 0 5
    0 0 5
    0 0 5
    0 0 5
    0 0 -5
    0 0 -5
    0 0 -5
    0 0 -5
    0 0 -5
    0 0 -5
    0 0 -5
    0 0 6
    0 0 6
    0 0 6
    0 0 6
    0 0 6
    0 0 6
    0 0 6
    0 0 -6
    0 0 -6
    0 0 -6
    0 0 -6
    0 0 -6
    0 0 7
    0 0 7
    0 0 7
    0 0 7
    0 0 7
    0 0 7
    0 0 -7
    0 0 -7
    0 0 -7
    0 0 -7
    0 0 -7
    0 0 8
    0 0 8
    0 0 8
    0 0 -8
    0 0 -8
    0 0 9
    0 0 9
    0 0 -9
    0 0 10
    0 0 10
    0 0 -10
    0 0 11
    0 0 11
    0 0 -11
    0 0 12
    0 0 12
    0 0 -12
    0 1 -12
    0 -1 12
    0 -1 12
    0 1 -11
    0 -1 11
    0 -1 11
    0 1 -10
    0 -1 10
    0 -1 10
    0 1 -9
    0 -1 9
    0 -1 9
    0 1 -8
    0 -1 8
    0 -1 8
    0 -1 8
    0 1 -7
    0 1 -7
    0 -1 7
    0 -1 7
    0 -1 7
    0 1 -6
    0 1 -6
    0 1 -6
    0 1 -6
    0 1 -6
    0 -1 6
    0 -1 6
    0 -1 6
    0 -1 6
    0 -1 6
    0 -1 6
    0 -1 6
    0 -1 6
    0 1 -5
    0 1 -5
    0 1 -5
    0 1 -5
    0 1 -5
    0 -1 5
    0 -1 5
    0 -1 5
    0 -1 5
    0 -1 5
    0 -1 5
    0 -1 5
    0 -1 5
    0 1 -4
    0 1 -4
    0 1 -4
    0 1 -4
    0 1 -4
    0 1 -4
    0 1 -4
    0 -1 4
    0 -1 4
    0 -1 4
    0 -1 4
    0 -1 4
    0 -1 4
    0 -1 4
    0 1 -3
    0 1 -3
    0 1 -3
    0 1 -3
    0 1 -3
    0 1 -3
    0 1 -3
    0 1 -3
    0 -1 3
    0 -1 3
    0 -1 3
    0 -1 3
    0 -1 3
    0 -1 3
    0 1 -2
    0 1 -2
    0 1 -2
    0 1 -2
    0 1 -2
    0 1 -2
    0 1 -2
    0 -1 2
    0 -1 2
    0 -1 2
    0 -1 2
    0 -1 2
    0 -1 2
    0 1 -1
    0 1 -1
    0 1 -1
    0 1 -1
    0 1 -1
    0 1 -1
    0 1 -1
    0 -1 1
    0 -1 1
    0 -1 1
    0 -1 1
    0 -1 1
    0 -1 1
    0 -1 1
    0 1 0
    0 1 0
    0 1 0
    0 1 0
    0 1 0
    0 1 0
    0 -1 0
    0 -1 0
    0 -1 0
    0 -1 0
    0 -1 0
    0 -1 0
    0 -1 0
    0 -1 0
    0 -1 0
    0 1 1
    0 1 1
    0 1 1
    0 1 1
    0 1 1
    0 1 1
    0 -1 -1
    0 -1 -1
    0 -1 -1
    0 -1 -1
    0 -1 -1
    0 -1 -1
    0 -1 -1
    0 -1 -1
    0 -1 -1
    0 1 2
    0 1 2
    0 1 2
    0 1 2
    0 1 2
    0 1 2
    0 1 2
    0 -1 -2
    0 -1 -2
    0 -1 -2
    0 -1 -2
    0 -1 -2
    0 -1 -2
    0 -1 -2
    0 -1 -2
    0 1 3
    0 1 3
    0 1 3
    0 1 3
    0 1 3
    0 1 3
    0 1 3
    0 1 3
    0 -1 -3
    0 -1 -3
    0 -1 -3
    0 -1 -3
    0 -1 -3
    0 -1 -3
    0 -1 -3
    0 1 4
    0 1 4
    0 1 4
    0 1 4
    0 1 4
    0 1 4
    0 1 4
    0 -1 -4
    0 -1 -4
    0 -1 -4
    0 -1 -4
    0 -1 -4
    0 -1 -4
    0 -1 -4
    0 -1 -4
    0 1 5
    0 1 5
    0 1 5
    0 1 5
    0 1 5
    0 1 5
    0 1 5
    0 -1 -5
    0 -1 -5
    0 -1 -5
    0 -1 -5
    0 -1 -5
    0 -1 -5
    0 -1 -5
    0 1 6
    0 1 6
    0 1 6
    0 1 6
    0 1 6
    0 1 6
    0 1 6
    0 -1 -6
    0 -1 -6
    0 -1 -6
    0 -1 -6
    0 -1 -6
    0 1 7
    0 1 7
    0 1 7
    0 1 7
    0 1 7
    0 1 7
    0 -1 -7
    0 -1 -7
    0 -1 -7
    0 -1 -7
    0 -1 -7
    0 1 8
    0 1 8
    0 1 8
    0 1 8
    0 -1 -8
    0 -1 -8
    0 -1 -8
    0 -1 -8
    0 1 9
    0 1 9
    0 -1 -9
    0 -1 -9
    0 -1 -9
    0 1 10
    0 1 10
    0 -1 -10
    0 1 11
    0 1 11
    0 -1 -11
    0 1 12
    0 1 12
    0 1 13
    0 1 13
    0 2 -11
    0 -2 11
    0 -2 11
    0 2 -10
    0 -2 10
    0 -2 10
    0 2 -9
    0 -2 9
    0 -2 9
    0 2 -8
    0 -2 8
    0 -2 8
    0 -2 8
    0 -2 8
    0 2 -7
    0 -2 7
    0 -2 7
    0 -2 7
    0 -2 7
    0 2 -6
    0 2 -6
    0 -2 6
    0 -2 6
    0 -2 6
    0 -2 6
    0 -2 6
    0 -2 6
    0 -2 6
    0 2 -5
    0 2 -5
    0 2 -5
    0 2 -5
    0 2 -5
    0 -2 5
    0 -2 5
    0 -2 5
    0 -2 5
    0 -2 5
    0 -2 5
    0 -2 5
    0 2 -4
    0 2 -4
    0 2 -4
    0 2 -4
    0 2 -4
    0 2 -4
    0 2 -4
    0 -2 4
    0 -2 4
    0 -2 4
    0 -2 4
    0 -2 4
    0 -2 4
    0 -2 4
    0 2 -3
    0 2 -3
    0 2 -3
    0 2 -3
    0 2 -3
    0 2 -3
    0 -2 3
    0 -2 3
    0 -2 3
    0 -2 3
    0 -2 3
    0 -2 3
    0 2 -2
    0 2 -2
    0 2 -2
    0 2 -2
    0 2 -2
    0 2 -2
    0 2 -2
    0 -2 2
    0 -2 2
    0 -2 2
    0 -2 2
    0 -2 2
    0 -2 2
    0 -2 2
    0 -2 2
    0 2 -1
    0 2 -1
    0 2 -1
    0 2 -1
    0 2 -1
    0 2 -1
    0 2 -1
    0 -2 1
    0 -2 1
    0 -2 1
    0 -2 1
    0 -2 1
    0 -2 1
    0 -2 1
    0 2 0
    0 2 0
    0 2 0
    0 2 0
    0 2 0
    0 2 0
    0 2 0
    0 -2 0
    0 -2 0
    0 -2 0
    0 -2 0
    0 -2 0
    0 -2 0
    0 -2 0
    0 -2 0
    0 2 1
    0 2 1
    0 2 1
    0 2 1
    0 2 1
    0 2 1
    0 2 1
    0 2 1
    0 -2 -1
    0 -2 -1
    0 -2 -1
    0 -2 -1
    0 -2 -1
    0 -2 -1
    0 -2 -1
    0 2 2
    0 2 2
    0 2 2
    0 2 2
    0 2 2
    0 2 2
    0 -2 -2
    0 -2 -2
    0 -2 -2
    0 -2 -2
    0 -2 -2
    0 -2 -2
    0 -2 -2
    0 -2 -2
    0 2 3
    0 2 3
    0 2 3
    0 2 3
    0 2 3
    0 -2 -3
    0 -2 -3
    0 -2 -3
    0 -2 -3
    0 -2 -3
    0 -2 -3
    0 -2 -3
    0 -2 -3
    0 -2 -3
    0 2 4
    0 2 4
    0 2 4
    0 2 4
    0 2 4
    0 2 4
    0 -2 -4
    0 -2 -4
    0 -2 -4
    0 -2 -4
    0 -2 -4
    0 -2 -4
    0 -2 -4
    0 -2 -4
    0 2 5
    0 2 5
    0 2 5
    0 2 5
    0 2 5
    0 2 5
    0 -2 -5
    0 -2 -5
    0 -2 -5
    0 -2 -5
    0 -2 -5
    0 -2 -5
    0 2 6
    0 2 6
    0 2 6
    0 2 6
    0 2 6
    0 -2 -6
    0 -2 -6
    0 -2 -6
    0 -2 -6
    0 -2 -6
    0 -2 -6
    0 -2 -6
    0 2 7
    0 2 7
    0 2 7
    0 2 7
    0 2 7
    0 -2 -7
    0 -2 -7
    0 -2 -7
    0 -2 -7
    0 -2 -7
    0 2 8
    0 2 8
    0 2 8
    0 2 8
    0 -2 -8
    0 -2 -8
    0 -2 -8
    0 -2 -8
    0 2 9
    0 2 9
    0 -2 -9
    0 -2 -9
    0 -2 -9
    0 -2 -9
    0 2 10
    0 2 10
    0 2 10
    0 -2 -10
    0 -2 -10
    0 2 11
    0 2 11
    0 2 12
    0 2 12
    0 2 13
    0 2 13
    0 3 -11
    0 -3 11
    0 -3 11
    0 3 -10
    0 -3 10
    0 -3 10
    0 3 -9
    0 -3 9
    0 -3 9
    0 3 -8
    0 -3 8
    0 -3 8
    0 -3 8
    0 3 -7
    0 -3 7
    0 -3 7
    0 -3 7
    0 -3 7
    0 3 -6
    0 -3 6
    0 -3 6
    0 -3 6
    0 -3 6
    0 3 -5
    0 3 -5
    0 3 -5
    0 -3 5
    0 -3 5
    0 -3 5
    0 -3 5
    0 -3 5
    0 -3 5
    0 3 -4
    0 3 -4
    0 3 -4
    0 3 -4
    0 3 -4
    0 3 -4
    0 3 -4
    0 -3 4
    0 -3 4
    0 -3 4
    0 -3 4
    0 -3 4
    0 -3 4
    0 3 -3
    0 3 -3
    0 3 -3
    0 3 -3
    0 3 -3
    0 3 -3
    0 3 -3
    0 3 -3
    0 -3 3
    0 -3 3
    0 -3 3
    0 -3 3
    0 -3 3
    0 -3 3
    0 -3 3
    0 3 -2
    0 3 -2
    0 3 -2
    0 3 -2
    0 3 -2
    0 3 -2
    0 3 -2
    0 3 -2
    0 -3 2
    0 -3 2
    0 -3 2
    0 -3 2
    0 -3 2
    0 -3 2
    0 -3 2
    0 3 -1
    0 3 -1
    0 3 -1
    0 3 -1
    0 3 -1
    0 3 -1
    0 3 -1
    0 -3 1
    0 -3 1
    0 -3 1
    0 -3 1
    0 -3 1
    0 -3 1
    0 -3 1
    0 3 0
    0 3 0
    0 3 0
    0 3 0
    0 3 0
    0 3 0
    0 -3 0
    0 -3 0
    0 -3 0
    0 -3 0
    0 -3 0
    0 -3 0
    0 -3 0
    0 3 1
    0 3 1
    0 3 1
    0 3 1
    0 3 1
    0 3 1
    0 -3 -1
    0 -3 -1
    0 -3 -1
    0 -3 -1
    0 -3 -1
    0 -3 -1
    0 -3 -1
    0 3 2
    0 3 2
    0 3 2
    0 3 2
    0 3 2
    0 3 2
    0 3 2
    0 3 2
    0 -3 -2
    0 -3 -2
    0 -3 -2
    0 -3 -2
    0 -3 -2
    0 -3 -2
    0 -3 -2
    0 -3 -2
    0 3 3
    0 3 3
    0 3 3
    0 3 3
    0 3 3
    0 3 3
    0 3 3
    0 -3 -3
    0 -3 -3
    0 -3 -3
    0 -3 -3
    0 -3 -3
    0 -3 -3
    0 -3 -3
    0 -3 -3
    0 3 4
    0 3 4
    0 3 4
    0 3 4
    0 -3 -4
    0 -3 -4
    0 -3 -4
    0 -3 -4
    0 -3 -4
    0 -3 -4
    0 -3 -4
    0 3 5
    0 3 5
    0 3 5
    0 3 5
    0 3 5
    0 -3 -5
    0 -3 -5
    0 -3 -5
    0 -3 -5
    0 -3 -5
    0 -3 -5
    0 -3 -5
    0 -3 -5
    0 3 6
    0 3 6
    0 3 6
    0 3 6
    0 -3 -6
    0 -3 -6
    0 -3 -6
    0 -3 -6
    0 -3 -6
    0 -3 -6
    0 -3 -6
    0 3 7
    0 3 7
    0 3 7
    0 3 7
    0 -3 -7
    0 -3 -7
    0 -3 -7
    0 -3 -7
    0 -3 -7
    0 -3 -7
    0 3 8
    0 3 8
    0 3 8
    0 -3 -8
    0 -3 -8
    0 -3 -8
    0 -3 -8
    0 -3 -8
    0 3 9
    0 3 9
    0 3 9
    0 -3 -9
    0 -3 -9
    0 -3 -9
    0 3 10
    0 3 10
    0 3 10
    0 -3 -10
    0 -3 -10
    0 3 11
    0 3 11
    0 3 11
    0 -3 -11
    0 3 12
    0 3 12
    0 -3 -12
    0 3 13
    0 3 13
    0 4 -10
    0 -4 10
    0 -4 10
    0 4 -9
    0 -4 9
    0 -4 9
    0 -4 9
    0 4 -8
    0 -4 8
    0 -4 8
    0 -4 8
    0 4 -7
    0 -4 7
    0 -4 7
    0 -4 7
    0 -4 7
    0 4 -6
    0 -4 6
    0 -4 6
    0 -4 6
    0 -4 6
    0 4 -5
    0 4 -5
    0 -4 5
    0 -4 5
    0 -4 5
    0 4 -4
    0 4 -4
    0 4 -4
    0 4 -4
    0 -4 4
    0 -4 4
    0 -4 4
    0 -4 4
    0 -4 4
    0 4 -3
    0 4 -3
    0 4 -3
    0 4 -3
    0 4 -3
    0 4 -3
    0 -4 3
    0 -4 3
    0 -4 3
    0 -4 3
    0 -4 3
    0 -4 3
    0 -4 3
    0 -4 3
    0 4 -2
    0 4 -2
    0 4 -2
    0 4 -2
    0 4 -2
    0 4 -2
    0 4 -2
    0 4 -2
    0 -4 2
    0 -4 2
    0 -4 2
    0 -4 2
    0 -4 2
    0 -4 2
    0 -4 2
    0 4 -1
    0 4 -1
    0 4 -1
    0 4 -1
    0 4 -1
    0 4 -1
    0 4 -1
    0 -4 1
    0 -4 1
    0 -4 1
    0 -4 1
    0 -4 1
    0 -4 1
    0 -4 1
    0 4 0
    0 4 0
    0 4 0
    0 4 0
    0 4 0
    0 4 0
    0 4 0
    0 -4 0
    0 -4 0
    0 -4 0
    0 -4 0
    0 -4 0
    0 -4 0
    0 -4 0
    0 4 1
    0 4 1
    0 4 1
    0 4 1
    0 4 1
    0 4 1
    0 -4 -1
    0 -4 -1
    0 -4 -1
    0 -4 -1
    0 -4 -1
    0 -4 -1
    0 -4 -1
    0 -4 -1
    0 4 2
    0 4 2
    0 4 2
    0 4 2
    0 4 2
    0 4 2
    0 4 2
    0 -4 -2
    0 -4 -2
    0 -4 -2
    0 -4 -2
    0 -4 -2
    0 -4 -2
    0 -4 -2
    0 -4 -2
    0 4 3
    0 4 3
    0 4 3
    0 4 3
    0 4 3
    0 4 3
    0 4 3
    0 -4 -3
    0 -4 -3
    0 -4 -3
    0 -4 -3
    0 -4 -3
    0 -4 -3
    0 -4 -3
    0 -4 -3
    0 -4 -3
    0 4 4
    0 4 4
    0 4 4
    0 4 4
    0 4 4
    0 4 4
    0 -4 -4
    0 -4 -4
    0 -4 -4
    0 -4 -4
    0 -4 -4
    0 -4 -4
    0 -4 -4
    0 -4 -4
    0 4 5
    0 4 5
    0 4 5
    0 4 5
    0 4 5
    0 4 5
    0 -4 -5
    0 -4 -5
    0 -4 -5
    0 -4 -5
    0 -4 -5
    0 -4 -5
    0 4 6
    0 4 6
    0 4 6
    0 4 6
    0 4 6
    0 4 6
    0 -4 -6
    0 -4 -6
    0 -4 -6
    0 -4 -6
    0 -4 -6
    0 -4 -6
    0 -4 -6
    0 4 7
    0 4 7
    0 4 7
    0 4 7
    0 4 7
    0 -4 -7
    0 -4 -7
    0 -4 -7
    0 -4 -7
    0 -4 -7
    0 -4 -7
    0 -4 -7
    0 4 8
    0 4 8
    0 4 8
    0 -4 -8
    0 -4 -8
    0 -4 -8
    0 4 9
    0 4 9
    0 4 9
    0 -4 -9
    0 -4 -9
    0 -4 -9
    0 4 10
    0 4 10
    0 4 10
    0 -4 -10
    0 4 11
    0 4 11
    0 4 11
    0 -4 -11
    0 4 12
    0 4 12
    0 4 12
    0 -4 -12
    0 4 13
    0 4 13
    0 -4 -13
    0 5 -9
    0 -5 9
    0 -5 9
    0 5 -8
    0 -5 8
    0 -5 8
    0 5 -7
    0 -5 7
    0 -5 7
    0 -5 7
    0 5 -6
    0 -5 6
    0 -5 6
    0 -5 6
    0 5 -5
    0 5 -5
    0 -5 5
    0 -5 5
    0 5 -4
    0 5 -4
    0 -5 4
    0 -5 4
    0 5 -3
    0 5 -3
    0 -5 3
    0 -5 3
    0 5 -2
    0 5 -2
    0 5 -2
    0 5 -2
    0 5 -2
    0 5 -2
    0 -5 2
    0 -5 2
    0 -5 2
    0 -5 2
    0 -5 2
    0 5 -1
    0 5 -1
    0 5 -1
    0 5 -1
    0 5 -1
    0 5 -1
    0 5 -1
    0 -5 1
    0 -5 1
    0 -5 1
    0 -5 1
    0 -5 1
    0 -5 1
    0 5 0
    0 5 0
    0 5 0
    0 5 0
    0 5 0
    0 5 0
    0 5 0
    0 -5 0
    0 -5 0
    0 -5 0
    0 -5 0
    0 -5 0
    0 -5 0
    0 -5 0
    0 5 1
    0 5 1
    0 5 1
    0 5 1
    0 5 1
    0 5 1
    0 5 1
    0 -5 -1
    0 -5 -1
    0 -5 -1
    0 -5 -1
    0 -5 -1
    0 -5 -1
    0 -5 -1
    0 5 2
    0 5 2
    0 5 2
    0 5 2
    0 5 2
    0 5 2
    0 -5 -2
    0 -5 -2
    0 -5 -2
    0 -5 -2
    0 -5 -2
    0 -5 -2
    0 -5 -2
    0 -5 -2
    0 5 3
    0 5 3
    0 5 3
    0 5 3
    0 5 3
    0 5 3
    0 -5 -3
    0 -5 -3
    0 -5 -3
    0 -5 -3
    0 -5 -3
    0 -5 -3
    0 -5 -3
    0 -5 -3
    0 5 4
    0 5 4
    0 5 4
    0 5 4
    0 5 4
    0 5 4
    0 -5 -4
    0 -5 -4
    0 -5 -4
    0 -5 -4
    0 -5 -4
    0 -5 -4
    0 -5 -4
    0 5 5
    0 5 5
    0 5 5
    0 5 5
    0 5 5
    0 5 5
    0 -5 -5
    0 -5 -5
    0 -5 -5
    0 -5 -5
    0 -5 -5
    0 -5 -5
    0 -5 -5
    0 5 6
    0 5 6
    0 5 6
    0 5 6
    0 5 6
    0 5 6
    0 -5 -6
    0 -5 -6
    0 -5 -6
    0 -5 -6
    0 -5 -6
    0 -5 -6
    0 -5 -6
    0 5 7
    0 5 7
    0 5 7
    0 5 7
    0 -5 -7
    0 -5 -7
    0 -5 -7
    0 -5 -7
    0 -5 -7
    0 -5 -7
    0 5 8
    0 5 8
    0 5 8
    0 -5 -8
    0 -5 -8
    0 -5 -8
    0 5 9
    0 5 9
    0 5 9
    0 -5 -9
    0 -5 -9
    0 5 10
    0 5 10
    0 5 10
    0 -5 -10
    0 5 11
    0 5 11
    0 5 11
    0 -5 -11
    0 5 12
    0 5 12
    0 5 12
    0 -5 -12
    0 5 13
    0 5 13
    0 5 13
    0 -5 -13
    0 6 -8
    0 -6 8
    0 -6 8
    0 6 -7
    0 -6 7
    0 -6 7
    0 -6 7
    0 6 -6
    0 -6 6
    0 -6 6
    0 -6 6
    0 6 -5
    0 -6 5
    0 -6 5
    0 -6 5
    0 6 -4
    0 6 -4
    0 -6 4
    0 -6 4
    0 6 -3
    0 6 -3
    0 -6 3
    0 -6 3
    0 6 -2
    0 6 -2
    0 6 -2
    0 -6 2
    0 -6 2
    0 -6 2
    0 6 -1
    0 6 -1
    0 6 -1
    0 6 -1
    0 -6 1
    0 -6 1
    0 -6 1
    0 -6 1
    0 6 0
    0 6 0
    0 6 0
    0 6 0
    0 6 0
    0 6 0
    0 6 0
    0 -6 0
    0 -6 0
    0 -6 0
    0 -6 0
    0 -6 0
    0 6 1
    0 6 1
    0 6 1
    0 6 1
    0 6 1
    0 6 1
    0 6 1
    0 -6 -1
    0 -6 -1
    0 -6 -1
    0 -6 -1
    0 -6 -1
    0 -6 -1
    0 6 2
    0 6 2
    0 6 2
    0 6 2
    0 6 2
    0 6 2
    0 6 2
    0 -6 -2
    0 -6 -2
    0 -6 -2
    0 -6 -2
    0 -6 -2
    0 -6 -2
    0 6 3
    0 6 3
    0 6 3
    0 6 3
    0 6 3
    0 -6 -3
    0 -6 -3
    0 -6 -3
    0 -6 -3
    0 -6 -3
    0 -6 -3
    0 -6 -3
    0 6 4
    0 6 4
    0 6 4
    0 6 4
    0 -6 -4
    0 -6 -4
    0 -6 -4
    0 -6 -4
    0 -6 -4
    0 -6 -4
    0 -6 -4
    0 6 5
    0 6 5
    0 6 5
    0 6 5
    0 6 5
    0 -6 -5
    0 -6 -5
    0 -6 -5
    0 -6 -5
    0 -6 -5
    0 -6 -5
    0 6 6
    0 6 6
    0 6 6
    0 -6 -6
    0 -6 -6
    0 -6 -6
    0 -6 -6
    0 -6 -6
    0 6 7
    0 6 7
    0 -6 -7
    0 -6 -7
    0 -6 -7
    0 -6 -7
    0 6 8
    0 6 8
    0 -6 -8
    0 -6 -8
    0 -6 -8
    0 -6 -8
    0 6 9
    0 6 9
    0 -6 -9
    0 -6 -9
    0 6 10
    0 6 10
    0 -6 -10
    0 6 11
    0 6 11
    0 -6 -11
    0 6 12
    0 -6 -12
    0 6 13
    0 -6 -13
    0 7 -7
    0 -7 7
    0 -7 7
    0 7 -6
    0 -7 6
    0 -7 6
    0 -7 6
    0 7 -5
    0 -7 5
    0 -7 5
    0 -7 5
    0 7 -4
    0 7 -4
    0 -7 4
    0 -7 4
    0 7 -3
    0 7 -3
    0 -7 3
    0 -7 3
    0 7 -2
    0 7 -2
    0 -7 2
    0 -7 2
    0 7 -1
    0 7 -1
    0 -7 1
    0 -7 1
    0 -7 1
    0 7 0
    0 7 0
    0 7 0
    0 -7 0
    0 -7 0
    0 -7 0
    0 7 1
    0 7 1
    0 7 1
    0 -7 -1
    0 -7 -1
    0 -7 -1
    0 7 2
    0 7 2
    0 7 2
    0 -7 -2
    0 -7 -2
    0 -7 -2
    0 -7 -2
    0 7 3
    0 7 3
    0 7 3
    0 7 3
    0 -7 -3
    0 -7 -3
    0 -7 -3
    0 -7 -3
    0 7 4
    0 7 4
    0 7 4
    0 -7 -4
    0 -7 -4
    0 -7 -4
    0 -7 -4
    0 7 5
    0 7 5
    0 -7 -5
    0 -7 -5
    0 -7 -5
    0 -7 -5
    0 7 6
    0 7 6
    0 -7 -6
    0 -7 -6
    0 -7 -6
    0 -7 -6
    0 7 7
    0 7 7
    0 -7 -7
    0 -7 -7
    0 -7 -7
    0 7 8
    0 7 8
    0 -7 -8
    0 -7 -8
    0 -7 -8
    0 7 9
    0 -7 -9
    0 -7 -9
    0 -7 -9
    0 7 10
    0 -7 -10
    0 -7 -10
    0 7 11
    0 -7 -11
    0 7 12
    0 -7 -12
    0 7 13
    0 -7 -13
    0 8 -6
    0 -8 6
    0 -8 6
    0 8 -5
    0 -8 5
    0 -8 5
    0 -8 5
    0 8 -4
    0 -8 4
    0 -8 4
    0 -8 4
    0 8 -3
    0 8 -3
    0 -8 3
    0 -8 3
    0 8 -2
    0 8 -2
    0 -8 2
    0 -8 2
    0 8 -1
    0 8 -1
    0 -8 1
    0 -8 1
    0 -8 1
    0 8 0
    0 8 0
    0 -8 0
    0 -8 0
    0 -8 0
    0 8 1
    0 8 1
    0 8 1
    0 -8 -1
    0 -8 -1
    0 -8 -1
    0 8 2
    0 8 2
    0 8 2
    0 -8 -2
    0 -8 -2
    0 -8 -2
    0 8 3
    0 8 3
    0 8 3
    0 -8 -3
    0 -8 -3
    0 -8 -3
    0 8 4
    0 8 4
    0 8 4
    0 -8 -4
    0 -8 -4
    0 -8 -4
    0 8 5
    0 8 5
    0 8 5
    0 -8 -5
    0 -8 -5
    0 -8 -5
    0 8 6
    0 8 6
    0 -8 -6
    0 -8 -6
    0 -8 -6
    0 8 7
    0 -8 -7
    0 -8 -7
    0 -8 -7
    0 8 8
    0 -8 -8
    0 -8 -8
    0 -8 -8
    0 8 9
    0 -8 -9
    0 -8 -9
    0 -8 -9
    0 8 10
    0 -8 -10
    0 -8 -10
    0 8 11
    0 -8 -11
    0 8 12
    0 -8 -12
    0 9 -5
    0 -9 5
    0 9 -4
    0 -9 4
    0 -9 4
    0 -9 4
    0 9 -3
    0 -9 3
    0 -9 3
    0 -9 3
    0 9 -2
    0 9 -2
    0 -9 2
    0 -9 2
    0 9 -1
    0 9 -1
    0 -9 1
    0 -9 1
    0 9 0
    0 9 0
    0 -9 0
    0 -9 0
    0 -9 0
    0 9 1
    0 9 1
    0 -9 -1
    0 -9 -1
    0 -9 -1
    0 9 2
    0 9 2
    0 9 2
    0 -9 -2
    0 -9 -2
    0 9 3
    0 9 3
    0 -9 -3
    0 -9 -3
    0 9 4
    0 9 4
    0 -9 -4
    0 -9 -4
    0 9 5
    0 9 5
    0 -9 -5
    0 -9 -5
    0 -9 -5
    0 9 6
    0 -9 -6
    0 -9 -6
    0 -9 -6
    0 9 7
    0 -9 -7
    0 -9 -7
    0 -9 -7
    0 9 8
    0 -9 -8
    0 -9 -8
    0 -9 -8
    0 9 9
    0 -9 -9
    0 -9 -9
    0 -9 -9
    0 9 10
    0 -9 -10
    0 -9 -10
    0 -9 -10
    0 9 11
    0 -9 -11
    0 9 12
    0 -9 -12
    0 10 -3
    0 -10 3
    0 -10 3
    0 10 -2
    0 -10 2
    0 -10 2
    0 -10 2
    0 10 -1
    0 -10 1
    0 -10 1
    0 -10 1
    0 10 0
    0 -10 0
    0 -10 0
    0 -10 0
    0 10 1
    0 -10 -1
    0 -10 -1
    0 10 2
    0 -10 -2
    0 -10 -2
    0 10 3
    0 10 3
    0 -10 -3
    0 -10 -3
    0 10 4
    0 10 4
    0 -10 -4
    0 -10 -4
    0 10 5
    0 10 5
    0 -10 -5
    0 -10 -5
    0 10 6
    0 -10 -6
    0 -10 -6
    0 -10 -6
    0 10 7
    0 -10 -7
    0 -10 -7
    0 -10 -7
    0 10 8
    0 -10 -8
    0 -10 -8
    0 -10 -8
    0 10 9
    0 -10 -9
    0 -10 -9
    0 -10 -9
    0 10 10
    0 -10 -10
    0 -10 -10
    0 -10 -10
    0 10 11
    0 -10 -11
    0 11 -1
    0 11 0
    0 -11 0
    0 11 1
    0 -11 -1
    0 -11 -1
    0 11 2
    0 -11 -2
    0 -11 -2
    0 11 3
    0 -11 -3
    0 -11 -3
    0 11 4
    0 11 4
    0 -11 -4
    0 -11 -4
    0 11 5
    0 -11 -5
    0 -11 -5
    0 11 6
    0 -11 -6
    0 -11 -6
    0 11 7
    0 -11 -7
    0 -11 -7
    0 -11 -7
    0 11 8
    0 -11 -8
    0 -11 -8
    0 -11 -8
    0 11 9
    0 -11 -9
    0 -11 -9
    0 -11 -9
    0 -12 -4
    0 -12 -4
    0 -12 -5
    0 -12 -5
    0 -12 -6
    0 -12 -6
    1 -11 -8
    -1 11 8
    1 -11 -7
    1 -11 -7
    -1 11 7
    1 -11 -6
    1 -11 -6
    -1 11 6
    1 -11 -5
    1 -11 -5
    -1 11 5
    -1 11 5
    1 -11 -4
    1 -11 -4
    -1 11 4
    1 -11 -3
    1 -11 -3
    -1 11 3
    1 -11 -2
    1 -11 -2
    -1 11 2
    1 -11 -1
    -1 11 1
    1 -10 -10
    -1 10 10
    1 -10 -9
    1 -10 -9
    -1 10 9
    1 -10 -8
    1 -10 -8
    1 -10 -8
    -1 10 8
    1 -10 -7
    1 -10 -7
    1 -10 -7
    -1 10 7
    1 -10 -6
    1 -10 -6
    1 -10 -6
    -1 10 6
    -1 10 6
    1 -10 -5
    1 -10 -5
    1 -10 -5
    -1 10 5
    -1 10 5
    1 -10 -4
    1 -10 -4
    -1 10 4
    -1 10 4
    1 -10 -3
    1 -10 -3
    -1 10 3
    1 -10 -2
    1 -10 -2
    -1 10 2
    1 -10 -1
    1 -10 -1
    -1 10 1
    1 -10 0
    1 -10 0
    -1 10 0
    1 -10 1
    1 -10 1
    -1 10 -1
    1 -10 2
    1 -10 2
    -1 10 -2
    1 -9 -11
    -1 9 11
    1 -9 -10
    -1 9 10
    1 -9 -9
    1 -9 -9
    -1 9 9
    1 -9 -8
    1 -9 -8
    1 -9 -8
    -1 9 8
    1 -9 -7
    1 -9 -7
    1 -9 -7
    -1 9 7
    -1 9 7
    1 -9 -6
    1 -9 -6
    1 -9 -6
    -1 9 6
    -1 9 6
    1 -9 -5
    1 -9 -5
    1 -9 -5
    -1 9 5
    -1 9 5
    1 -9 -4
    1 -9 -4
    1 -9 -4
    -1 9 4
    -1 9 4
    1 -9 -3
    1 -9 -3
    -1 9 3
    -1 9 3
    1 -9 -2
    1 -9 -2
    -1 9 2
    1 -9 -1
    1 -9 -1
    -1 9 1
    1 -9 0
    1 -9 0
    1 -9 0
    -1 9 0
    1 -9 1
    1 -9 1
    1 -9 1
    -1 9 -1
    1 -9 2
    1 -9 2
    -1 9 -2
    1 -9 3
    1 -9 3
    -1 9 -3
    1 -9 4
    1 -9 4
    -1 9 -4
    1 -8 -12
    -1 8 12
    1 -8 -11
    -1 8 11
    1 -8 -10
    -1 8 10
    1 -8 -9
    1 -8 -9
    -1 8 9
    1 -8 -8
    1 -8 -8
    1 -8 -8
    1 -8 -8
    -1 8 8
    1 -8 -7
    1 -8 -7
    1 -8 -7
    1 -8 -7
    -1 8 7
    1 -8 -6
    1 -8 -6
    1 -8 -6
    -1 8 6
    -1 8 6
    1 -8 -5
    1 -8 -5
    1 -8 -5
    -1 8 5
    -1 8 5
    1 -8 -4
    1 -8 -4
    1 -8 -4
    -1 8 4
    -1 8 4
    1 -8 -3
    1 -8 -3
    1 -8 -3
    -1 8 3
    -1 8 3
    1 -8 -2
    1 -8 -2
    -1 8 2
    -1 8 2
    1 -8 -1
    1 -8 -1
    1 -8 -1
    -1 8 1
    1 -8 0
    1 -8 0
    1 -8 0
    -1 8 0
    1 -8 1
    1 -8 1
    1 -8 1
    -1 8 -1
    1 -8 2
    1 -8 2
    -1 8 -2
    1 -8 3
    1 -8 3
    1 -8 3
    -1 8 -3
    1 -8 4
    1 -8 4
    1 -8 4
    -1 8 -4
    1 -8 5
    1 -8 5
    1 -8 5
    -1 8 -5
    1 -8 6
    -1 8 -6
    1 -7 -12
    -1 7 12
    1 -7 -11
    -1 7 11
    1 -7 -10
    -1 7 10
    1 -7 -9
    -1 7 9
    1 -7 -8
    1 -7 -8
    1 -7 -8
    1 -7 -8
    -1 7 8
    1 -7 -7
    1 -7 -7
    1 -7 -7
    1 -7 -7
    -1 7 7
    1 -7 -6
    1 -7 -6
    1 -7 -6
    1 -7 -6
    -1 7 6
    1 -7 -5
    1 -7 -5
    1 -7 -5
    1 -7 -5
    -1 7 5
    1 -7 -4
    1 -7 -4
    1 -7 -4
    1 -7 -4
    -1 7 4
    1 -7 -3
    1 -7 -3
    1 -7 -3
    -1 7 3
    -1 7 3
    1 -7 -2
    1 -7 -2
    1 -7 -2
    -1 7 2
    -1 7 2
    1 -7 -1
    1 -7 -1
    1 -7 -1
    1 -7 -1
    -1 7 1
    -1 7 1
    1 -7 0
    1 -7 0
    1 -7 0
    -1 7 0
    -1 7 0
    1 -7 1
    1 -7 1
    1 -7 1
    -1 7 -1
    -1 7 -1
    1 -7 2
    1 -7 2
    1 -7 2
    -1 7 -2
    -1 7 -2
    1 -7 3
    1 -7 3
    -1 7 -3
    -1 7 -3
    1 -7 4
    1 -7 4
    1 -7 4
    -1 7 -4
    1 -7 5
    1 -7 5
    1 -7 5
    -1 7 -5
    1 -7 6
    1 -7 6
    1 -7 6
    -1 7 -6
    1 -7 7
    1 -7 7
    1 -7 7
    -1 7 -7
    -1 6 13
    1 -6 -12
    -1 6 12
    1 -6 -11
    -1 6 11
    1 -6 -10
    -1 6 10
    1 -6 -9
    1 -6 -9
    -1 6 9
    1 -6 -8
    1 -6 -8
    1 -6 -8
    1 -6 -8
    -1 6 8
    1 -6 -7
    1 -6 -7
    1 -6 -7
    1 -6 -7
    -1 6 7
    1 -6 -6
    1 -6 -6
    1 -6 -6
    1 -6 -6
    -1 6 6
    1 -6 -5
    1 -6 -5
    1 -6 -5
    1 -6 -5
    -1 6 5
    1 -6 -4
    1 -6 -4
    1 -6 -4
    1 -6 -4
    1 -6 -4
    1 -6 -4
    -1 6 4
    -1 6 4
    -1 6 4
    1 -6 -3
    1 -6 -3
    1 -6 -3
    1 -6 -3
    1 -6 -3
    1 -6 -3
    -1 6 3
    -1 6 3
    -1 6 3
    -1 6 3
    -1 6 3
    1 -6 -2
    1 -6 -2
    1 -6 -2
    1 -6 -2
    1 -6 -2
    1 -6 -2
    -1 6 2
    -1 6 2
    -1 6 2
    -1 6 2
    -1 6 2
    -1 6 2
    -1 6 2
    1 -6 -1
    1 -6 -1
    1 -6 -1
    1 -6 -1
    1 -6 -1
    1 -6 -1
    -1 6 1
    -1 6 1
    -1 6 1
    -1 6 1
    1 -6 0
    1 -6 0
    1 -6 0
    1 -6 0
    1 -6 0
    1 -6 0
    -1 6 0
    -1 6 0
    -1 6 0
    -1 6 0
    1 -6 1
    1 -6 1
    1 -6 1
    -1 6 -1
    1 -6 2
    1 -6 2
    1 -6 2
    -1 6 -2
    -1 6 -2
    1 -6 3
    1 -6 3
    -1 6 -3
    -1 6 -3
    1 -6 4
    1 -6 4
    -1 6 -4
    1 -6 5
    1 -6 5
    1 -6 5
    -1 6 -5
    1 -6 6
    1 -6 6
    1 -6 6
    -1 6 -6
    1 -6 7
    1 -6 7
    1 -6 7
    -1 6 -7
    1 -6 8
    1 -6 8
    1 -6 8
    -1 6 -8
    -1 5 13
    1 -5 -12
    -1 5 12
    1 -5 -11
    -1 5 11
    1 -5 -10
    1 -5 -10
    -1 5 10
    1 -5 -9
    1 -5 -9
    -1 5 9
    1 -5 -8
    1 -5 -8
    1 -5 -8
    -1 5 8
    1 -5 -7
    1 -5 -7
    1 -5 -7
    1 -5 -7
    -1 5 7
    -1 5 7
    1 -5 -6
    1 -5 -6
    1 -5 -6
    1 -5 -6
    1 -5 -6
    1 -5 -6
    -1 5 6
    -1 5 6
    -1 5 6
    1 -5 -5
    1 -5 -5
    1 -5 -5
    1 -5 -5
    1 -5 -5
    1 -5 -5
    1 -5 -5
    -1 5 5
    -1 5 5
    -1 5 5
    -1 5 5
    1 -5 -4
    1 -5 -4
    1 -5 -4
    1 -5 -4
    1 -5 -4
    1 -5 -4
    -1 5 4
    -1 5 4
    -1 5 4
    -1 5 4
    -1 5 4
    1 -5 -3
    1 -5 -3
    1 -5 -3
    1 -5 -3
    1 -5 -3
    1 -5 -3
    -1 5 3
    -1 5 3
    -1 5 3
    -1 5 3
    -1 5 3
    1 -5 -2
    1 -5 -2
    1 -5 -2
    1 -5 -2
    1 -5 -2
    1 -5 -2
    1 -5 -2
    -1 5 2
    -1 5 2
    -1 5 2
    -1 5 2
    -1 5 2
    -1 5 2
    1 -5 -1
    1 -5 -1
    1 -5 -1
    1 -5 -1
    1 -5 -1
    1 -5 -1
    -1 5 1
    -1 5 1
    -1 5 1
    -1 5 1
    -1 5 1
    -1 5 1
    -1 5 1
    1 -5 0
    1 -5 0
    1 -5 0
    1 -5 0
    1 -5 0
    1 -5 0
    -1 5 0
    -1 5 0
    -1 5 0
    -1 5 0
    -1 5 0
    -1 5 0
    -1 5 0
    1 -5 1
    1 -5 1
    1 -5 1
    1 -5 1
    1 -5 1
    1 -5 1
    -1 5 -1
    -1 5 -1
    -1 5 -1
    -1 5 -1
    -1 5 -1
    -1 5 -1
    1 -5 2
    1 -5 2
    1 -5 2
    1 -5 2
    -1 5 -2
    -1 5 -2
    -1 5 -2
    1 -5 3
    1 -5 3
    1 -5 3
    -1 5 -3
    -1 5 -3
    -1 5 -3
    1 -5 4
    1 -5 4
    -1 5 -4
    -1 5 -4
    1 -5 5
    1 -5 5
    1 -5 5
    -1 5 -5
    1 -5 6
    1 -5 6
    1 -5 6
    -1 5 -6
    1 -5 7
    1 -5 7
    1 -5 7
    -1 5 -7
    1 -5 8
    1 -5 8
    1 -5 8
    -1 5 -8
    1 -5 9
    1 -5 9
    -1 5 -9
    -1 4 13
    1 -4 -12
    -1 4 12
    -1 4 12
    1 -4 -11
    1 -4 -11
    -1 4 11
    -1 4 11
    1 -4 -10
    1 -4 -10
    -1 4 10
    -1 4 10
    -1 4 10
    1 -4 -9
    1 -4 -9
    -1 4 9
    -1 4 9
    -1 4 9
    1 -4 -8
    1 -4 -8
    -1 4 8
    -1 4 8
    -1 4 8
    1 -4 -7
    1 -4 -7
    1 -4 -7
    1 -4 -7
    1 -4 -7
    1 -4 -7
    -1 4 7
    -1 4 7
    -1 4 7
    -1 4 7
    1 -4 -6
    1 -4 -6
    1 -4 -6
    1 -4 -6
    1 -4 -6
    1 -4 -6
    -1 4 6
    -1 4 6
    -1 4 6
    -1 4 6
    -1 4 6
    -1 4 6
    1 -4 -5
    1 -4 -5
    1 -4 -5
    1 -4 -5
    1 -4 -5
    1 -4 -5
    1 -4 -5
    -1 4 5
    -1 4 5
    -1 4 5
    -1 4 5
    -1 4 5
    -1 4 5
    1 -4 -4
    1 -4 -4
    1 -4 -4
    1 -4 -4
    1 -4 -4
    1 -4 -4
    -1 4 4
    -1 4 4
    -1 4 4
    -1 4 4
    -1 4 4
    -1 4 4
    1 -4 -3
    1 -4 -3
    1 -4 -3
    1 -4 -3
    1 -4 -3
    1 -4 -3
    1 -4 -3
    1 -4 -3
    -1 4 3
    -1 4 3
    -1 4 3
    -1 4 3
    -1 4 3
    -1 4 3
    1 -4 -2
    1 -4 -2
    1 -4 -2
    1 -4 -2
    1 -4 -2
    1 -4 -2
    1 -4 -2
    -1 4 2
    -1 4 2
    -1 4 2
    -1 4 2
    -1 4 2
    -1 4 2
    1 -4 -1
    1 -4 -1
    1 -4 -1
    1 -4 -1
    1 -4 -1
    1 -4 -1
    -1 4 1
    -1 4 1
    -1 4 1
    -1 4 1
    -1 4 1
    -1 4 1
    1 -4 0
    1 -4 0
    1 -4 0
    1 -4 0
    1 -4 0
    1 -4 0
    -1 4 0
    -1 4 0
    -1 4 0
    -1 4 0
    -1 4 0
    -1 4 0
    -1 4 0
    1 -4 1
    1 -4 1
    1 -4 1
    1 -4 1
    1 -4 1
    1 -4 1
    1 -4 1
    1 -4 1
    -1 4 -1
    -1 4 -1
    -1 4 -1
    -1 4 -1
    -1 4 -1
    -1 4 -1
    -1 4 -1
    1 -4 2
    1 -4 2
    1 -4 2
    1 -4 2
    1 -4 2
    1 -4 2
    -1 4 -2
    -1 4 -2
    -1 4 -2
    -1 4 -2
    -1 4 -2
    -1 4 -2
    -1 4 -2
    1 -4 3
    1 -4 3
    1 -4 3
    1 -4 3
    1 -4 3
    1 -4 3
    -1 4 -3
    -1 4 -3
    -1 4 -3
    -1 4 -3
    -1 4 -3
    -1 4 -3
    1 -4 4
    1 -4 4
    -1 4 -4
    -1 4 -4
    1 -4 5
    1 -4 5
    1 -4 5
    -1 4 -5
    1 -4 6
    1 -4 6
    1 -4 6
    -1 4 -6
    1 -4 7
    1 -4 7
    1 -4 7
    -1 4 -7
    1 -4 8
    1 -4 8
    1 -4 8
    -1 4 -8
    1 -4 9
    1 -4 9
    1 -4 9
    -1 4 -9
    1 -4 10
    -1 4 -10
    -1 3 13
    -1 3 12
    -1 3 12
    -1 3 12
    1 -3 -11
    1 -3 -11
    -1 3 11
    -1 3 11
    -1 3 11
    1 -3 -10
    1 -3 -10
    -1 3 10
    -1 3 10
    -1 3 10
    1 -3 -9
    1 -3 -9
    1 -3 -9
    -1 3 9
    -1 3 9
    1 -3 -8
    1 -3 -8
    1 -3 -8
    -1 3 8
    -1 3 8
    1 -3 -7
    1 -3 -7
    1 -3 -7
    1 -3 -7
    1 -3 -7
    1 -3 -7
    -1 3 7
    -1 3 7
    -1 3 7
    -1 3 7
    1 -3 -6
    1 -3 -6
    1 -3 -6
    1 -3 -6
    1 -3 -6
    1 -3 -6
    1 -3 -6
    -1 3 6
    -1 3 6
    -1 3 6
    -1 3 6
    1 -3 -5
    1 -3 -5
    1 -3 -5
    1 -3 -5
    1 -3 -5
    1 -3 -5
    1 -3 -5
    -1 3 5
    -1 3 5
    -1 3 5
    -1 3 5
    -1 3 5
    1 -3 -4
    1 -3 -4
    1 -3 -4
    1 -3 -4
    1 -3 -4
    1 -3 -4
    1 -3 -4
    -1 3 4
    -1 3 4
    -1 3 4
    -1 3 4
    -1 3 4
    -1 3 4
    1 -3 -3
    1 -3 -3
    1 -3 -3
    1 -3 -3
    1 -3 -3
    1 -3 -3
    1 -3 -3
    1 -3 -3
    1 -3 -3
    -1 3 3
    -1 3 3
    -1 3 3
    -1 3 3
    -1 3 3
    1 -3 -2
    1 -3 -2
    1 -3 -2
    1 -3 -2
    1 -3 -2
    1 -3 -2
    1 -3 -2
    -1 3 2
    -1 3 2
    -1 3 2
    -1 3 2
    -1 3 2
    -1 3 2
    -1 3 2
    1 -3 -1
    1 -3 -1
    1 -3 -1
    1 -3 -1
    1 -3 -1
    1 -3 -1
    -1 3 1
    -1 3 1
    -1 3 1
    -1 3 1
    1 -3 0
    1 -3 0
    1 -3 0
    1 -3 0
    1 -3 0
    1 -3 0
    1 -3 0
    -1 3 0
    -1 3 0
    -1 3 0
    -1 3 0
    -1 3 0
    -1 3 0
    1 -3 1
    1 -3 1
    1 -3 1
    1 -3 1
    1 -3 1
    1 -3 1
    1 -3 1
    1 -3 1
    -1 3 -1
    -1 3 -1
    -1 3 -1
    -1 3 -1
    -1 3 -1
    -1 3 -1
    -1 3 -1
    1 -3 2
    1 -3 2
    1 -3 2
    1 -3 2
    1 -3 2
    1 -3 2
    1 -3 2
    1 -3 2
    1 -3 2
    -1 3 -2
    -1 3 -2
    -1 3 -2
    -1 3 -2
    -1 3 -2
    -1 3 -2
    -1 3 -2
    1 -3 3
    1 -3 3
    1 -3 3
    1 -3 3
    1 -3 3
    1 -3 3
    1 -3 3
    1 -3 3
    1 -3 3
    -1 3 -3
    -1 3 -3
    -1 3 -3
    -1 3 -3
    -1 3 -3
    1 -3 4
    1 -3 4
    1 -3 4
    1 -3 4
    1 -3 4
    1 -3 4
    1 -3 4
    1 -3 4
    -1 3 -4
    -1 3 -4
    -1 3 -4
    -1 3 -4
    -1 3 -4
    1 -3 5
    1 -3 5
    1 -3 5
    1 -3 5
    1 -3 5
    -1 3 -5
    1 -3 6
    1 -3 6
    1 -3 6
    1 -3 6
    -1 3 -6
    1 -3 7
    1 -3 7
    1 -3 7
    1 -3 7
    -1 3 -7
    1 -3 8
    1 -3 8
    1 -3 8
    1 -3 8
    -1 3 -8
    1 -3 9
    1 -3 9
    1 -3 9
    1 -3 9
    -1 3 -9
    1 -3 10
    1 -3 10
    -1 3 -10
    1 -3 11
    -1 2 13
    1 -2 -12
    -1 2 12
    -1 2 12
    1 -2 -11
    -1 2 11
    -1 2 11
    -1 2 11
    1 -2 -10
    1 -2 -10
    -1 2 10
    -1 2 10
    1 -2 -9
    1 -2 -9
    1 -2 -9
    -1 2 9
    -1 2 9
    1 -2 -8
    1 -2 -8
    1 -2 -8
    -1 2 8
    -1 2 8
    1 -2 -7
    1 -2 -7
    1 -2 -7
    1 -2 -7
    1 -2 -7
    -1 2 7
    -1 2 7
    -1 2 7
    -1 2 7
    1 -2 -6
    1 -2 -6
    1 -2 -6
    1 -2 -6
    1 -2 -6
    -1 2 6
    -1 2 6
    -1 2 6
    -1 2 6
    -1 2 6
    1 -2 -5
    1 -2 -5
    1 -2 -5
    1 -2 -5
    1 -2 -5
    1 -2 -5
    1 -2 -5
    -1 2 5
    -1 2 5
    -1 2 5
    -1 2 5
    -1 2 5
    1 -2 -4
    1 -2 -4
    1 -2 -4
    1 -2 -4
    1 -2 -4
    1 -2 -4
    1 -2 -4
    -1 2 4
    -1 2 4
    -1 2 4
    -1 2 4
    -1 2 4
    1 -2 -3
    1 -2 -3
    1 -2 -3
    1 -2 -3
    1 -2 -3
    1 -2 -3
    1 -2 -3
    -1 2 3
    -1 2 3
    -1 2 3
    -1 2 3
    -1 2 3
    -1 2 3
    1 -2 -2
    1 -2 -2
    1 -2 -2
    1 -2 -2
    1 -2 -2
    1 -2 -2
    1 -2 -2
    -1 2 2
    -1 2 2
    -1 2 2
    -1 2 2
    -1 2 2
    1 -2 -1
    1 -2 -1
    1 -2 -1
    1 -2 -1
    1 -2 -1
    1 -2 -1
    -1 2 1
    -1 2 1
    -1 2 1
    -1 2 1
    -1 2 1
    -1 2 1
    1 -2 0
    1 -2 0
    1 -2 0
    1 -2 0
    1 -2 0
    1 -2 0
    -1 2 0
    -1 2 0
    -1 2 0
    -1 2 0
    -1 2 0
    -1 2 0
    1 -2 1
    1 -2 1
    1 -2 1
    1 -2 1
    1 -2 1
    1 -2 1
    1 -2 1
    1 -2 1
    -1 2 -1
    -1 2 -1
    -1 2 -1
    -1 2 -1
    -1 2 -1
    -1 2 -1
    -1 2 -1
    -1 2 -1
    1 -2 2
    1 -2 2
    1 -2 2
    1 -2 2
    1 -2 2
    1 -2 2
    1 -2 2
    1 -2 2
    -1 2 -2
    -1 2 -2
    -1 2 -2
    -1 2 -2
    -1 2 -2
    -1 2 -2
    -1 2 -2
    -1 2 -2
    1 -2 3
    1 -2 3
    1 -2 3
    1 -2 3
    1 -2 3
    1 -2 3
    1 -2 3
    1 -2 3
    -1 2 -3
    -1 2 -3
    -1 2 -3
    -1 2 -3
    -1 2 -3
    -1 2 -3
    1 -2 4
    1 -2 4
    1 -2 4
    1 -2 4
    1 -2 4
    1 -2 4
    1 -2 4
    -1 2 -4
    -1 2 -4
    -1 2 -4
    -1 2 -4
    -1 2 -4
    1 -2 5
    1 -2 5
    1 -2 5
    1 -2 5
    1 -2 5
    1 -2 5
    -1 2 -5
    -1 2 -5
    -1 2 -5
    -1 2 -5
    1 -2 6
    1 -2 6
    1 -2 6
    1 -2 6
    1 -2 6
    -1 2 -6
    1 -2 7
    1 -2 7
    1 -2 7
    1 -2 7
    -1 2 -7
    1 -2 8
    1 -2 8
    1 -2 8
    1 -2 8
    -1 2 -8
    1 -2 9
    1 -2 9
    1 -2 9
    1 -2 9
    -1 2 -9
    1 -2 10
    1 -2 10
    -1 2 -10
    1 -2 11
    1 -2 11
    -1 2 -11
    -1 1 13
    1 -1 -12
    -1 1 12
    -1 1 12
    1 -1 -11
    -1 1 11
    -1 1 11
    1 -1 -10
    1 -1 -10
    -1 1 10
    -1 1 10
    1 -1 -9
    1 -1 -9
    -1 1 9
    -1 1 9
    1 -1 -8
    1 -1 -8
    1 -1 -8
    -1 1 8
    -1 1 8
    1 -1 -7
    1 -1 -7
    1 -1 -7
    1 -1 -7
    1 -1 -7
    -1 1 7
    -1 1 7
    -1 1 7
    -1 1 7
    -1 1 7
    1 -1 -6
    1 -1 -6
    1 -1 -6
    1 -1 -6
    1 -1 -6
    -1 1 6
    -1 1 6
    -1 1 6
    -1 1 6
    -1 1 6
    1 -1 -5
    1 -1 -5
    1 -1 -5
    1 -1 -5
    1 -1 -5
    1 -1 -5
    -1 1 5
    -1 1 5
    -1 1 5
    -1 1 5
    -1 1 5
    -1 1 5
    -1 1 5
    1 -1 -4
    1 -1 -4
    1 -1 -4
    1 -1 -4
    1 -1 -4
    1 -1 -4
    -1 1 4
    -1 1 4
    -1 1 4
    -1 1 4
    -1 1 4
    -1 1 4
    1 -1 -3
    1 -1 -3
    1 -1 -3
    1 -1 -3
    1 -1 -3
    1 -1 -3
    -1 1 3
    -1 1 3
    -1 1 3
    -1 1 3
    -1 1 3
    1 -1 -2
    1 -1 -2
    1 -1 -2
    1 -1 -2
    1 -1 -2
    1 -1 -2
    1 -1 -2
    1 -1 -2
    -1 1 2
    -1 1 2
    -1 1 2
    -1 1 2
    -1 1 2
    1 -1 -1
    1 -1 -1
    1 -1 -1
    1 -1 -1
    1 -1 -1
    1 -1 -1
    1 -1 -1
    1 -1 -1
    -1 1 1
    -1 1 1
    -1 1 1
    -1 1 1
    -1 1 1
    -1 1 1
    1 -1 0
    1 -1 0
    1 -1 0
    1 -1 0
    1 -1 0
    1 -1 0
    1 -1 0
    -1 1 0
    -1 1 0
    -1 1 0
    -1 1 0
    -1 1 0
    -1 1 0
    1 -1 1
    1 -1 1
    1 -1 1
    1 -1 1
    1 -1 1
    1 -1 1
    1 -1 1
    -1 1 -1
    -1 1 -1
    -1 1 -1
    -1 1 -1
    -1 1 -1
    -1 1 -1
    -1 1 -1
    1 -1 2
    1 -1 2
    1 -1 2
    1 -1 2
    1 -1 2
    1 -1 2
    1 -1 2
    -1 1 -2
    -1 1 -2
    -1 1 -2
    -1 1 -2
    -1 1 -2
    -1 1 -2
    1 -1 3
    1 -1 3
    1 -1 3
    1 -1 3
    1 -1 3
    1 -1 3
    1 -1 3
    1 -1 3
    -1 1 -3
    -1 1 -3
    -1 1 -3
    -1 1 -3
    -1 1 -3
    -1 1 -3
    1 -1 4
    1 -1 4
    1 -1 4
    1 -1 4
    1 -1 4
    1 -1 4
    1 -1 4
    1 -1 4
    1 -1 4
    -1 1 -4
    -1 1 -4
    -1 1 -4
    -1 1 -4
    -1 1 -4
    1 -1 5
    1 -1 5
    1 -1 5
    1 -1 5
    1 -1 5
    1 -1 5
    1 -1 5
    1 -1 5
    -1 1 -5
    -1 1 -5
    -1 1 -5
    -1 1 -5
    -1 1 -5
    -1 1 -5
    1 -1 6
    1 -1 6
    1 -1 6
    1 -1 6
    1 -1 6
    1 -1 6
    1 -1 6
    -1 1 -6
    -1 1 -6
    -1 1 -6
    -1 1 -6
    1 -1 7
    1 -1 7
    1 -1 7
    1 -1 7
    -1 1 -7
    -1 1 -7
    -1 1 -7
    1 -1 8
    1 -1 8
    1 -1 8
    1 -1 8
    -1 1 -8
    1 -1 9
    1 -1 9
    1 -1 9
    -1 1 -9
    1 -1 10
    1 -1 10
    1 -1 10
    -1 1 -10
    1 -1 11
    1 -1 11
    -1 1 -11
    1 -1 12
    1 -1 12
    1 0 -12
    -1 0 12
    -1 0 12
    1 0 -11
    -1 0 11
    -1 0 11
    1 0 -10
    -1 0 10
    -1 0 10
    1 0 -9
    1 0 -9
    -1 0 9
    -1 0 9
    1 0 -8
    1 0 -8
    -1 0 8
    -1 0 8
    1 0 -7
    1 0 -7
    1 0 -7
    1 0 -7
    1 0 -7
    -1 0 7
    -1 0 7
    -1 0 7
    -1 0 7
    1 0 -6
    1 0 -6
    1 0 -6
    1 0 -6
    -1 0 6
    -1 0 6
    -1 0 6
    -1 0 6
    -1 0 6
    1 0 -5
    1 0 -5
    1 0 -5
    1 0 -5
    1 0 -5
    -1 0 5
    -1 0 5
    -1 0 5
    -1 0 5
    -1 0 5
    -1 0 5
    -1 0 5
    1 0 -4
    1 0 -4
    1 0 -4
    1 0 -4
    1 0 -4
    1 0 -4
    -1 0 4
    -1 0 4
    -1 0 4
    -1 0 4
    -1 0 4
    1 0 -3
    1 0 -3
    1 0 -3
    1 0 -3
    1 0 -3
    1 0 -3
    1 0 -3
    -1 0 3
    -1 0 3
    -1 0 3
    -1 0 3
    -1 0 3
    -1 0 3
    1 0 -2
    1 0 -2
    1 0 -2
    1 0 -2
    1 0 -2
    1 0 -2
    -1 0 2
    -1 0 2
    -1 0 2
    -1 0 2
    -1 0 2
    -1 0 2
    1 0 -1
    1 0 -1
    1 0 -1
    1 0 -1
    1 0 -1
    1 0 -1
    1 0 -1
    1 0 -1
    1 0 -1
    -1 0 1
    -1 0 1
    -1 0 1
    -1 0 1
    -1 0 1
    1 0 0
    1 0 0
    1 0 0
    1 0 0
    1 0 0
    1 0 0
    1 0 0
    1 0 0
    -1 0 0
    -1 0 0
    -1 0 0
    -1 0 0
    -1 0 0
    -1 0 0
    1 0 1
    1 0 1
    1 0 1
    1 0 1
    1 0 1
    1 0 1
    1 0 1
    -1 0 -1
    -1 0 -1
    -1 0 -1
    -1 0 -1
    -1 0 -1
    -1 0 -1
    1 0 2
    1 0 2
    1 0 2
    1 0 2
    1 0 2
    1 0 2
    1 0 2
    1 0 2
    1 0 2
    -1 0 -2
    -1 0 -2
    -1 0 -2
    -1 0 -2
    -1 0 -2
    1 0 3
    1 0 3
    1 0 3
    1 0 3
    1 0 3
    1 0 3
    1 0 3
    1 0 3
    1 0 3
    -1 0 -3
    -1 0 -3
    -1 0 -3
    -1 0 -3
    -1 0 -3
    1 0 4
    1 0 4
    1 0 4
    1 0 4
    1 0 4
    1 0 4
    1 0 4
    1 0 4
    -1 0 -4
    -1 0 -4
    -1 0 -4
    -1 0 -4
    -1 0 -4
    1 0 5
    1 0 5
    1 0 5
    1 0 5
    1 0 5
    1 0 5
    1 0 5
    1 0 5
    -1 0 -5
    -1 0 -5
    -1 0 -5
    -1 0 -5
    -1 0 -5
    -1 0 -5
    1 0 6
    1 0 6
    1 0 6
    1 0 6
    1 0 6
    1 0 6
    1 0 6
    1 0 6
    -1 0 -6
    -1 0 -6
    -1 0 -6
    -1 0 -6
    -1 0 -6
    1 0 7
    1 0 7
    1 0 7
    1 0 7
    1 0 7
    1 0 7
    -1 0 -7
    -1 0 -7
    -1 0 -7
    -1 0 -7
    1 0 8
    1 0 8
    1 0 8
    -1 0 -8
    -1 0 -8
    1 0 9
    1 0 9
    1 0 9
    -1 0 -9
    1 0 10
    1 0 10
    1 0 10
    -1 0 -10
    1 0 11
    1 0 11
    1 0 12
    1 0 12
    1 1 -12
    -1 -1 12
    -1 -1 12
    1 1 -11
    -1 -1 11
    -1 -1 11
    1 1 -10
    -1 -1 10
    -1 -1 10
    1 1 -9
    -1 -1 9
    -1 -1 9
    1 1 -8
    1 1 -8
    -1 -1 8
    -1 -1 8
    1 1 -7
    1 1 -7
    -1 -1 7
    -1 -1 7
    -1 -1 7
    1 1 -6
    1 1 -6
    1 1 -6
    1 1 -6
    -1 -1 6
    -1 -1 6
    -1 -1 6
    -1 -1 6
    -1 -1 6
    -1 -1 6
    -1 -1 6
    1 1 -5
    1 1 -5
    1 1 -5
    1 1 -5
    1 1 -5
    -1 -1 5
    -1 -1 5
    -1 -1 5
    -1 -1 5
    -1 -1 5
    -1 -1 5
    1 1 -4
    1 1 -4
    1 1 -4
    1 1 -4
    1 1 -4
    1 1 -4
    1 1 -4
    -1 -1 4
    -1 -1 4
    -1 -1 4
    -1 -1 4
    1 1 -3
    1 1 -3
    1 1 -3
    1 1 -3
    1 1 -3
    1 1 -3
    1 1 -3
    -1 -1 3
    -1 -1 3
    -1 -1 3
    -1 -1 3
    1 1 -2
    1 1 -2
    1 1 -2
    1 1 -2
    1 1 -2
    1 1 -2
    1 1 -2
    -1 -1 2
    -1 -1 2
    -1 -1 2
    -1 -1 2
    1 1 -1
    1 1 -1
    1 1 -1
    1 1 -1
    1 1 -1
    1 1 -1
    1 1 -1
    -1 -1 1
    -1 -1 1
    -1 -1 1
    -1 -1 1
    -1 -1 1
    -1 -1 1
    -1 -1 1
    1 1 0
    1 1 0
    1 1 0
    1 1 0
    1 1 0
    1 1 0
    -1 -1 0
    -1 -1 0
    -1 -1 0
    -1 -1 0
    -1 -1 0
    1 1 1
    1 1 1
    1 1 1
    1 1 1
    1 1 1
    1 1 1
    1 1 1
    -1 -1 -1
    -1 -1 -1
    -1 -1 -1
    -1 -1 -1
    -1 -1 -1
    -1 -1 -1
    -1 -1 -1
    1 1 2
    1 1 2
    1 1 2
    1 1 2
    1 1 2
    1 1 2
    1 1 2
    -1 -1 -2
    -1 -1 -2
    -1 -1 -2
    -1 -1 -2
    -1 -1 -2
    -1 -1 -2
    -1 -1 -2
    1 1 3
    1 1 3
    1 1 3
    1 1 3
    1 1 3
    1 1 3
    -1 -1 -3
    -1 -1 -3
    -1 -1 -3
    -1 -1 -3
    -1 -1 -3
    -1 -1 -3
    -1 -1 -3
    1 1 4
    1 1 4
    1 1 4
    1 1 4
    1 1 4
    1 1 4
    1 1 4
    1 1 4
    -1 -1 -4
    -1 -1 -4
    -1 -1 -4
    -1 -1 -4
    -1 -1 -4
    -1 -1 -4
    1 1 5
    1 1 5
    1 1 5
    1 1 5
    1 1 5
    1 1 5
    1 1 5
    1 1 5
    -1 -1 -5
    -1 -1 -5
    -1 -1 -5
    -1 -1 -5
    -1 -1 -5
    -1 -1 -5
    -1 -1 -5
    1 1 6
    1 1 6
    1 1 6
    1 1 6
    1 1 6
    1 1 6
    1 1 6
    1 1 6
    -1 -1 -6
    -1 -1 -6
    -1 -1 -6
    -1 -1 -6
    -1 -1 -6
    -1 -1 -6
    -1 -1 -6
    -1 -1 -6
    1 1 7
    1 1 7
    1 1 7
    1 1 7
    1 1 7
    1 1 7
    1 1 7
    1 1 7
    -1 -1 -7
    -1 -1 -7
    -1 -1 -7
    -1 -1 -7
    -1 -1 -7
    1 1 8
    1 1 8
    1 1 8
    -1 -1 -8
    -1 -1 -8
    1 1 9
    1 1 9
    1 1 9
    -1 -1 -9
    -1 -1 -9
    1 1 10
    1 1 10
    1 1 10
    -1 -1 -10
    1 1 11
    1 1 11
    1 1 12
    1 1 12
    1 1 13
    1 1 13
    1 2 -11
    -1 -2 11
    -1 -2 11
    1 2 -10
    -1 -2 10
    -1 -2 10
    1 2 -9
    -1 -2 9
    -1 -2 9
    1 2 -8
    -1 -2 8
    -1 -2 8
    1 2 -7
    1 2 -7
    -1 -2 7
    -1 -2 7
    -1 -2 7
    1 2 -6
    1 2 -6
    1 2 -6
    -1 -2 6
    -1 -2 6
    -1 -2 6
    -1 -2 6
    -1 -2 6
    -1 -2 6
    1 2 -5
    1 2 -5
    1 2 -5
    1 2 -5
    1 2 -5
    -1 -2 5
    -1 -2 5
    -1 -2 5
    -1 -2 5
    -1 -2 5
    1 2 -4
    1 2 -4
    1 2 -4
    1 2 -4
    1 2 -4
    1 2 -4
    -1 -2 4
    -1 -2 4
    -1 -2 4
    -1 -2 4
    -1 -2 4
    -1 -2 4
    1 2 -3
    1 2 -3
    1 2 -3
    1 2 -3
    1 2 -3
    1 2 -3
    1 2 -3
    -1 -2 3
    -1 -2 3
    -1 -2 3
    -1 -2 3
    -1 -2 3
    -1 -2 3
    1 2 -2
    1 2 -2
    1 2 -2
    1 2 -2
    1 2 -2
    1 2 -2
    1 2 -2
    -1 -2 2
    -1 -2 2
    -1 -2 2
    -1 -2 2
    -1 -2 2
    -1 -2 2
    -1 -2 2
    1 2 -1
    1 2 -1
    1 2 -1
    1 2 -1
    1 2 -1
    1 2 -1
    -1 -2 1
    -1 -2 1
    -1 -2 1
    -1 -2 1
    -1 -2 1
    -1 -2 1
    -1 -2 1
    1 2 0
    1 2 0
    1 2 0
    1 2 0
    1 2 0
    -1 -2 0
    -1 -2 0
    -1 -2 0
    -1 -2 0
    -1 -2 0
    -1 -2 0
    -1 -2 0
    -1 -2 0
    1 2 1
    1 2 1
    1 2 1
    1 2 1
    1 2 1
    1 2 1
    1 2 1
    -1 -2 -1
    -1 -2 -1
    -1 -2 -1
    -1 -2 -1
    -1 -2 -1
    -1 -2 -1
    -1 -2 -1
    -1 -2 -1
    -1 -2 -1
    1 2 2
    1 2 2
    1 2 2
    1 2 2
    1 2 2
    1 2 2
    1 2 2
    1 2 2
    -1 -2 -2
    -1 -2 -2
    -1 -2 -2
    -1 -2 -2
    -1 -2 -2
    -1 -2 -2
    1 2 3
    1 2 3
    1 2 3
    1 2 3
    1 2 3
    1 2 3
    1 2 3
    -1 -2 -3
    -1 -2 -3
    -1 -2 -3
    -1 -2 -3
    -1 -2 -3
    -1 -2 -3
    -1 -2 -3
    1 2 4
    1 2 4
    1 2 4
    1 2 4
    1 2 4
    1 2 4
    -1 -2 -4
    -1 -2 -4
    -1 -2 -4
    -1 -2 -4
    -1 -2 -4
    -1 -2 -4
    -1 -2 -4
    -1 -2 -4
    1 2 5
    1 2 5
    1 2 5
    1 2 5
    1 2 5
    1 2 5
    1 2 5
    1 2 5
    -1 -2 -5
    -1 -2 -5
    -1 -2 -5
    -1 -2 -5
    -1 -2 -5
    -1 -2 -5
    -1 -2 -5
    -1 -2 -5
    1 2 6
    1 2 6
    1 2 6
    1 2 6
    1 2 6
    1 2 6
    1 2 6
    1 2 6
    -1 -2 -6
    -1 -2 -6
    -1 -2 -6
    -1 -2 -6
    -1 -2 -6
    -1 -2 -6
    -1 -2 -6
    -1 -2 -6
    1 2 7
    1 2 7
    1 2 7
    1 2 7
    1 2 7
    1 2 7
    -1 -2 -7
    -1 -2 -7
    -1 -2 -7
    -1 -2 -7
    -1 -2 -7
    1 2 8
    1 2 8
    1 2 8
    1 2 8
    1 2 8
    -1 -2 -8
    -1 -2 -8
    -1 -2 -8
    -1 -2 -8
    1 2 9
    1 2 9
    1 2 9
    -1 -2 -9
    -1 -2 -9
    1 2 10
    1 2 10
    1 2 10
    -1 -2 -10
    1 2 11
    1 2 11
    -1 -2 -11
    1 2 12
    1 2 12
    1 2 13
    1 2 13
    1 3 -11
    -1 -3 11
    -1 -3 11
    1 3 -10
    -1 -3 10
    -1 -3 10
    1 3 -9
    -1 -3 9
    -1 -3 9
    1 3 -8
    -1 -3 8
    -1 -3 8
    1 3 -7
    -1 -3 7
    -1 -3 7
    -1 -3 7
    1 3 -6
    1 3 -6
    1 3 -6
    -1 -3 6
    -1 -3 6
    -1 -3 6
    -1 -3 6
    -1 -3 6
    1 3 -5
    1 3 -5
    1 3 -5
    1 3 -5
    -1 -3 5
    -1 -3 5
    -1 -3 5
    -1 -3 5
    -1 -3 5
    -1 -3 5
    -1 -3 5
    1 3 -4
    1 3 -4
    1 3 -4
    1 3 -4
    -1 -3 4
    -1 -3 4
    -1 -3 4
    -1 -3 4
    -1 -3 4
    1 3 -3
    1 3 -3
    1 3 -3
    1 3 -3
    1 3 -3
    1 3 -3
    1 3 -3
    -1 -3 3
    -1 -3 3
    -1 -3 3
    -1 -3 3
    -1 -3 3
    -1 -3 3
    1 3 -2
    1 3 -2
    1 3 -2
    1 3 -2
    1 3 -2
    1 3 -2
    1 3 -2
    1 3 -2
    -1 -3 2
    -1 -3 2
    -1 -3 2
    -1 -3 2
    -1 -3 2
    -1 -3 2
    -1 -3 2
    1 3 -1
    1 3 -1
    1 3 -1
    1 3 -1
    1 3 -1
    1 3 -1
    1 3 -1
    -1 -3 1
    -1 -3 1
    -1 -3 1
    -1 -3 1
    -1 -3 1
    -1 -3 1
    -1 -3 1
    1 3 0
    1 3 0
    1 3 0
    1 3 0
    1 3 0
    1 3 0
    1 3 0
    1 3 0
    -1 -3 0
    -1 -3 0
    -1 -3 0
    -1 -3 0
    -1 -3 0
    -1 -3 0
    -1 -3 0
    1 3 1
    1 3 1
    1 3 1
    1 3 1
    1 3 1
    1 3 1
    1 3 1
    1 3 1
    -1 -3 -1
    -1 -3 -1
    -1 -3 -1
    -1 -3 -1
    -1 -3 -1
    -1 -3 -1
    -1 -3 -1
    1 3 2
    1 3 2
    1 3 2
    1 3 2
    1 3 2
    -1 -3 -2
    -1 -3 -2
    -1 -3 -2
    -1 -3 -2
    -1 -3 -2
    -1 -3 -2
    -1 -3 -2
    -1 -3 -2
    1 3 3
    1 3 3
    1 3 3
    1 3 3
    1 3 3
    1 3 3
    -1 -3 -3
    -1 -3 -3
    -1 -3 -3
    -1 -3 -3
    -1 -3 -3
    -1 -3 -3
    -1 -3 -3
    -1 -3 -3
    1 3 4
    1 3 4
    1 3 4
    1 3 4
    1 3 4
    1 3 4
    1 3 4
    -1 -3 -4
    -1 -3 -4
    -1 -3 -4
    -1 -3 -4
    -1 -3 -4
    -1 -3 -4
    -1 -3 -4
    1 3 5
    1 3 5
    1 3 5
    1 3 5
    1 3 5
    1 3 5
    -1 -3 -5
    -1 -3 -5
    -1 -3 -5
    -1 -3 -5
    -1 -3 -5
    -1 -3 -5
    -1 -3 -5
    1 3 6
    1 3 6
    1 3 6
    1 3 6
    1 3 6
    1 3 6
    -1 -3 -6
    -1 -3 -6
    -1 -3 -6
    -1 -3 -6
    -1 -3 -6
    -1 -3 -6
    1 3 7
    1 3 7
    1 3 7
    1 3 7
    1 3 7
    1 3 7
    -1 -3 -7
    -1 -3 -7
    -1 -3 -7
    -1 -3 -7
    -1 -3 -7
    -1 -3 -7
    1 3 8
    1 3 8
    1 3 8
    1 3 8
    1 3 8
    1 3 8
    -1 -3 -8
    -1 -3 -8
    -1 -3 -8
    1 3 9
    1 3 9
    -1 -3 -9
    -1 -3 -9
    1 3 10
    1 3 10
    -1 -3 -10
    -1 -3 -10
    1 3 11
    1 3 11
    -1 -3 -11
    1 3 12
    1 3 12
    -1 -3 -12
    1 3 13
    1 3 13
    1 4 -10
    -1 -4 10
    -1 -4 10
    1 4 -9
    -1 -4 9
    -1 -4 9
    1 4 -8
    -1 -4 8
    -1 -4 8
    -1 -4 8
    1 4 -7
    -1 -4 7
    -1 -4 7
    -1 -4 7
    1 4 -6
    -1 -4 6
    -1 -4 6
    -1 -4 6
    -1 -4 6
    1 4 -5
    1 4 -5
    1 4 -5
    1 4 -5
    -1 -4 5
    -1 -4 5
    -1 -4 5
    -1 -4 5
    1 4 -4
    1 4 -4
    1 4 -4
    1 4 -4
    1 4 -4
    1 4 -4
    -1 -4 4
    -1 -4 4
    -1 -4 4
    -1 -4 4
    -1 -4 4
    1 4 -3
    1 4 -3
    1 4 -3
    1 4 -3
    1 4 -3
    1 4 -3
    -1 -4 3
    -1 -4 3
    -1 -4 3
    -1 -4 3
    -1 -4 3
    1 4 -2
    1 4 -2
    1 4 -2
    1 4 -2
    1 4 -2
    1 4 -2
    1 4 -2
    1 4 -2
    -1 -4 2
    -1 -4 2
    -1 -4 2
    -1 -4 2
    -1 -4 2
    -1 -4 2
    -1 -4 2
    1 4 -1
    1 4 -1
    1 4 -1
    1 4 -1
    1 4 -1
    1 4 -1
    1 4 -1
    1 4 -1
    -1 -4 1
    -1 -4 1
    -1 -4 1
    -1 -4 1
    -1 -4 1
    -1 -4 1
    -1 -4 1
    1 4 0
    1 4 0
    1 4 0
    1 4 0
    1 4 0
    1 4 0
    1 4 0
    -1 -4 0
    -1 -4 0
    -1 -4 0
    -1 -4 0
    -1 -4 0
    -1 -4 0
    -1 -4 0
    1 4 1
    1 4 1
    1 4 1
    1 4 1
    1 4 1
    1 4 1
    1 4 1
    1 4 1
    -1 -4 -1
    -1 -4 -1
    -1 -4 -1
    -1 -4 -1
    -1 -4 -1
    -1 -4 -1
    -1 -4 -1
    1 4 2
    1 4 2
    1 4 2
    1 4 2
    1 4 2
    1 4 2
    1 4 2
    -1 -4 -2
    -1 -4 -2
    -1 -4 -2
    -1 -4 -2
    -1 -4 -2
    -1 -4 -2
    -1 -4 -2
    -1 -4 -2
    1 4 3
    1 4 3
    1 4 3
    1 4 3
    1 4 3
    1 4 3
    -1 -4 -3
    -1 -4 -3
    -1 -4 -3
    -1 -4 -3
    -1 -4 -3
    -1 -4 -3
    -1 -4 -3
    1 4 4
    1 4 4
    1 4 4
    1 4 4
    1 4 4
    1 4 4
    -1 -4 -4
    -1 -4 -4
    -1 -4 -4
    -1 -4 -4
    -1 -4 -4
    -1 -4 -4
    -1 -4 -4
    -1 -4 -4
    1 4 5
    1 4 5
    1 4 5
    1 4 5
    1 4 5
    1 4 5
    -1 -4 -5
    -1 -4 -5
    -1 -4 -5
    -1 -4 -5
    -1 -4 -5
    -1 -4 -5
    -1 -4 -5
    -1 -4 -5
    1 4 6
    1 4 6
    1 4 6
    1 4 6
    1 4 6
    -1 -4 -6
    -1 -4 -6
    -1 -4 -6
    -1 -4 -6
    -1 -4 -6
    -1 -4 -6
    -1 -4 -6
    -1 -4 -6
    1 4 7
    1 4 7
    1 4 7
    1 4 7
    1 4 7
    -1 -4 -7
    -1 -4 -7
    -1 -4 -7
    -1 -4 -7
    -1 -4 -7
    -1 -4 -7
    -1 -4 -7
    1 4 8
    1 4 8
    1 4 8
    -1 -4 -8
    -1 -4 -8
    1 4 9
    1 4 9
    1 4 9
    -1 -4 -9
    -1 -4 -9
    1 4 10
    1 4 10
    1 4 10
    -1 -4 -10
    -1 -4 -10
    1 4 11
    -1 -4 -11
    -1 -4 -11
    1 4 12
    1 4 12
    -1 -4 -12
    1 4 13
    1 4 13
    1 5 -9
    -1 -5 9
    -1 -5 9
    -1 -5 9
    1 5 -8
    -1 -5 8
    -1 -5 8
    -1 -5 8
    1 5 -7
    -1 -5 7
    -1 -5 7
    -1 -5 7
    1 5 -6
    -1 -5 6
    -1 -5 6
    -1 -5 6
    1 5 -5
    1 5 -5
    -1 -5 5
    -1 -5 5
    -1 -5 5
    1 5 -4
    1 5 -4
    1 5 -4
    -1 -5 4
    -1 -5 4
    -1 -5 4
    -1 -5 4
    1 5 -3
    1 5 -3
    1 5 -3
    1 5 -3
    1 5 -3
    1 5 -3
    -1 -5 3
    -1 -5 3
    -1 -5 3
    -1 -5 3
    -1 -5 3
    -1 -5 3
    1 5 -2
    1 5 -2
    1 5 -2
    1 5 -2
    1 5 -2
    1 5 -2
    -1 -5 2
    -1 -5 2
    -1 -5 2
    -1 -5 2
    -1 -5 2
    -1 -5 2
    -1 -5 2
    1 5 -1
    1 5 -1
    1 5 -1
    1 5 -1
    1 5 -1
    1 5 -1
    1 5 -1
    -1 -5 1
    -1 -5 1
    -1 -5 1
    -1 -5 1
    -1 -5 1
    -1 -5 1
    -1 -5 1
    1 5 0
    1 5 0
    1 5 0
    1 5 0
    1 5 0
    1 5 0
    1 5 0
    -1 -5 0
    -1 -5 0
    -1 -5 0
    -1 -5 0
    -1 -5 0
    -1 -5 0
    -1 -5 0
    1 5 1
    1 5 1
    1 5 1
    1 5 1
    1 5 1
    1 5 1
    -1 -5 -1
    -1 -5 -1
    -1 -5 -1
    -1 -5 -1
    -1 -5 -1
    -1 -5 -1
    -1 -5 -1
    -1 -5 -1
    1 5 2
    1 5 2
    1 5 2
    1 5 2
    1 5 2
    1 5 2
    -1 -5 -2
    -1 -5 -2
    -1 -5 -2
    -1 -5 -2
    -1 -5 -2
    -1 -5 -2
    -1 -5 -2
    1 5 3
    1 5 3
    1 5 3
    1 5 3
    1 5 3
    1 5 3
    -1 -5 -3
    -1 -5 -3
    -1 -5 -3
    -1 -5 -3
    -1 -5 -3
    -1 -5 -3
    -1 -5 -3
    -1 -5 -3
    -1 -5 -3
    -1 -5 -3
    1 5 4
    1 5 4
    1 5 4
    1 5 4
    1 5 4
    1 5 4
    -1 -5 -4
    -1 -5 -4
    -1 -5 -4
    -1 -5 -4
    -1 -5 -4
    -1 -5 -4
    -1 -5 -4
    -1 -5 -4
    -1 -5 -4
    1 5 5
    1 5 5
    1 5 5
    1 5 5
    1 5 5
    1 5 5
    -1 -5 -5
    -1 -5 -5
    -1 -5 -5
    -1 -5 -5
    -1 -5 -5
    -1 -5 -5
    -1 -5 -5
    1 5 6
    1 5 6
    1 5 6
    1 5 6
    1 5 6
    -1 -5 -6
    -1 -5 -6
    -1 -5 -6
    -1 -5 -6
    -1 -5 -6
    -1 -5 -6
    -1 -5 -6
    1 5 7
    1 5 7
    1 5 7
    1 5 7
    1 5 7
    -1 -5 -7
    -1 -5 -7
    -1 -5 -7
    -1 -5 -7
    -1 -5 -7
    -1 -5 -7
    -1 -5 -7
    1 5 8
    1 5 8
    1 5 8
    -1 -5 -8
    -1 -5 -8
    -1 -5 -8
    -1 -5 -8
    1 5 9
    1 5 9
    1 5 9
    -1 -5 -9
    -1 -5 -9
    1 5 10
    1 5 10
    1 5 10
    -1 -5 -10
    -1 -5 -10
    1 5 11
    1 5 11
    1 5 11
    -1 -5 -11
    -1 -5 -11
    1 5 12
    -1 -5 -12
    1 5 13
    1 5 13
    -1 -5 -13
    1 6 -9
    -1 -6 9
    1 6 -8
    -1 -6 8
    -1 -6 8
    1 6 -7
    -1 -6 7
    -1 -6 7
    1 6 -6
    -1 -6 6
    -1 -6 6
    1 6 -5
    1 6 -5
    -1 -6 5
    -1 -6 5
    1 6 -4
    1 6 -4
    -1 -6 4
    -1 -6 4
    1 6 -3
    1 6 -3
    1 6 -3
    -1 -6 3
    -1 -6 3
    1 6 -2
    1 6 -2
    1 6 -2
    -1 -6 2
    -1 -6 2
    1 6 -1
    1 6 -1
    1 6 -1
    1 6 -1
    1 6 -1
    -1 -6 1
    -1 -6 1
    -1 -6 1
    -1 -6 1
    -1 -6 1
    -1 -6 1
    1 6 0
    1 6 0
    1 6 0
    1 6 0
    1 6 0
    -1 -6 0
    -1 -6 0
    -1 -6 0
    -1 -6 0
    -1 -6 0
    -1 -6 0
    1 6 1
    1 6 1
    1 6 1
    1 6 1
    1 6 1
    1 6 1
    -1 -6 -1
    -1 -6 -1
    -1 -6 -1
    -1 -6 -1
    -1 -6 -1
    -1 -6 -1
    1 6 2
    1 6 2
    1 6 2
    1 6 2
    1 6 2
    1 6 2
    -1 -6 -2
    -1 -6 -2
    -1 -6 -2
    -1 -6 -2
    -1 -6 -2
    -1 -6 -2
    -1 -6 -2
    1 6 3
    1 6 3
    1 6 3
    1 6 3
    1 6 3
    -1 -6 -3
    -1 -6 -3
    -1 -6 -3
    -1 -6 -3
    -1 -6 -3
    -1 -6 -3
    -1 -6 -3
    -1 -6 -3
    -1 -6 -3
    1 6 4
    1 6 4
    1 6 4
    1 6 4
    1 6 4
    1 6 4
    -1 -6 -4
    -1 -6 -4
    -1 -6 -4
    -1 -6 -4
    -1 -6 -4
    -1 -6 -4
    -1 -6 -4
    -1 -6 -4
    -1 -6 -4
    -1 -6 -4
    1 6 5
    1 6 5
    1 6 5
    1 6 5
    1 6 5
    1 6 5
    -1 -6 -5
    -1 -6 -5
    -1 -6 -5
    -1 -6 -5
    -1 -6 -5
    -1 -6 -5
    -1 -6 -5
    1 6 6
    1 6 6
    1 6 6
    1 6 6
    1 6 6
    1 6 6
    -1 -6 -6
    -1 -6 -6
    -1 -6 -6
    -1 -6 -6
    -1 -6 -6
    -1 -6 -6
    -1 -6 -6
    1 6 7
    1 6 7
    1 6 7
    -1 -6 -7
    -1 -6 -7
    -1 -6 -7
    1 6 8
    1 6 8
    1 6 8
    -1 -6 -8
    -1 -6 -8
    -1 -6 -8
    1 6 9
    1 6 9
    1 6 9
    -1 -6 -9
    -1 -6 -9
    1 6 10
    1 6 10
    1 6 10
    -1 -6 -10
    -1 -6 -10
    1 6 11
    1 6 11
    1 6 11
    -1 -6 -11
    -1 -6 -11
    1 6 12
    1 6 12
    1 6 12
    -1 -6 -12
    1 6 13
    1 6 13
    -1 -6 -13
    1 7 -8
    -1 -7 8
    1 7 -7
    -1 -7 7
    -1 -7 7
    1 7 -6
    -1 -7 6
    -1 -7 6
    1 7 -5
    -1 -7 5
    -1 -7 5
    -1 -7 5
    1 7 -4
    1 7 -4
    -1 -7 4
    -1 -7 4
    1 7 -3
    1 7 -3
    -1 -7 3
    -1 -7 3
    1 7 -2
    1 7 -2
    1 7 -2
    -1 -7 2
    -1 -7 2
    1 7 -1
    1 7 -1
    -1 -7 1
    -1 -7 1
    -1 -7 1
    1 7 0
    1 7 0
    1 7 0
    -1 -7 0
    -1 -7 0
    -1 -7 0
    1 7 1
    1 7 1
    1 7 1
    1 7 1
    -1 -7 -1
    -1 -7 -1
    -1 -7 -1
    -1 -7 -1
    -1 -7 -1
    1 7 2
    1 7 2
    1 7 2
    1 7 2
    1 7 2
    -1 -7 -2
    -1 -7 -2
    -1 -7 -2
    -1 -7 -2
    -1 -7 -2
    1 7 3
    1 7 3
    1 7 3
    1 7 3
    1 7 3
    -1 -7 -3
    -1 -7 -3
    -1 -7 -3
    -1 -7 -3
    -1 -7 -3
    -1 -7 -3
    1 7 4
    1 7 4
    1 7 4
    1 7 4
    1 7 4
    -1 -7 -4
    -1 -7 -4
    -1 -7 -4
    -1 -7 -4
    1 7 5
    1 7 5
    1 7 5
    -1 -7 -5
    -1 -7 -5
    -1 -7 -5
    -1 -7 -5
    1 7 6
    1 7 6
    -1 -7 -6
    -1 -7 -6
    -1 -7 -6
    1 7 7
    1 7 7
    -1 -7 -7
    -1 -7 -7
    -1 -7 -7
    1 7 8
    1 7 8
    -1 -7 -8
    -1 -7 -8
    -1 -7 -8
    1 7 9
    1 7 9
    -1 -7 -9
    -1 -7 -9
    -1 -7 -9
    1 7 10
    1 7 10
    -1 -7 -10
    -1 -7 -10
    1 7 11
    1 7 11
    -1 -7 -11
    -1 -7 -11
    1 7 12
    1 7 12
    -1 -7 -12
    1 7 13
    1 7 13
    -1 -7 -13
    1 8 -6
    -1 -8 6
    -1 -8 6
    1 8 -5
    -1 -8 5
    -1 -8 5
    -1 -8 5
    1 8 -4
    1 8 -4
    -1 -8 4
    -1 -8 4
    1 8 -3
    1 8 -3
    -1 -8 3
    -1 -8 3
    1 8 -2
    1 8 -2
    -1 -8 2
    -1 -8 2
    1 8 -1
    1 8 -1
    1 8 -1
    -1 -8 1
    -1 -8 1
    1 8 0
    1 8 0
    1 8 0
    -1 -8 0
    -1 -8 0
    -1 -8 0
    1 8 1
    1 8 1
    1 8 1
    -1 -8 -1
    -1 -8 -1
    -1 -8 -1
    1 8 2
    1 8 2
    1 8 2
    -1 -8 -2
    -1 -8 -2
    -1 -8 -2
    1 8 3
    1 8 3
    -1 -8 -3
    -1 -8 -3
    -1 -8 -3
    1 8 4
    1 8 4
    1 8 4
    -1 -8 -4
    -1 -8 -4
    -1 -8 -4
    1 8 5
    1 8 5
    1 8 5
    -1 -8 -5
    -1 -8 -5
    -1 -8 -5
    1 8 6
    1 8 6
    -1 -8 -6
    -1 -8 -6
    -1 -8 -6
    1 8 7
    1 8 7
    -1 -8 -7
    -1 -8 -7
    -1 -8 -7
    1 8 8
    1 8 8
    -1 -8 -8
    -1 -8 -8
    -1 -8 -8
    1 8 9
    1 8 9
    -1 -8 -9
    -1 -8 -9
    -1 -8 -9
    1 8 10
    1 8 10
    -1 -8 -10
    1 8 11
    1 8 11
    -1 -8 -11
    -1 -8 -11
    1 8 12
    -1 -8 -12
    -1 -8 -13
    1 9 -5
    -1 -9 5
    -1 -9 5
    1 9 -4
    -1 -9 4
    -1 -9 4
    -1 -9 4
    1 9 -3
    1 9 -3
    -1 -9 3
    -1 -9 3
    1 9 -2
    1 9 -2
    -1 -9 2
    -1 -9 2
    1 9 -1
    1 9 -1
    -1 -9 1
    -1 -9 1
    1 9 0
    1 9 0
    1 9 0
    -1 -9 0
    -1 -9 0
    -1 -9 0
    1 9 1
    1 9 1
    1 9 1
    -1 -9 -1
    -1 -9 -1
    -1 -9 -1
    1 9 2
    1 9 2
    1 9 2
    -1 -9 -2
    -1 -9 -2
    -1 -9 -2
    1 9 3
    1 9 3
    1 9 3
    -1 -9 -3
    -1 -9 -3
    1 9 4
    1 9 4
    1 9 4
    -1 -9 -4
    -1 -9 -4
    1 9 5
    1 9 5
    -1 -9 -5
    -1 -9 -5
    -1 -9 -5
    1 9 6
    1 9 6
    -1 -9 -6
    -1 -9 -6
    -1 -9 -6
    1 9 7
    1 9 7
    -1 -9 -7
    -1 -9 -7
    1 9 8
    1 9 8
    -1 -9 -8
    -1 -9 -8
    -1 -9 -8
    1 9 9
    1 9 9
    -1 -9 -9
    -1 -9 -9
    -1 -9 -9
    1 9 10
    -1 -9 -10
    -1 -9 -10
    -1 -9 -10
    1 9 11
    -1 -9 -11
    -1 -9 -11
    1 9 12
    -1 -9 -12
    1 10 -3
    -1 -10 3
    -1 -10 3
    -1 -10 3
    1 10 -2
    1 10 -2
    -1 -10 2
    -1 -10 2
    1 10 -1
    1 10 -1
    -1 -10 1
    -1 -10 1
    1 10 0
    1 10 0
    -1 -10 0
    -1 -10 0
    1 10 1
    1 10 1
    1 10 1
    -1 -10 -1
    -1 -10 -1
    -1 -10 -1
    1 10 2
    1 10 2
    1 10 2
    -1 -10 -2
    -1 -10 -2
    1 10 3
    1 10 3
    1 10 3
    -1 -10 -3
    -1 -10 -3
    1 10 4
    1 10 4
    -1 -10 -4
    -1 -10 -4
    1 10 5
    1 10 5
    -1 -10 -5
    -1 -10 -5
    1 10 6
    1 10 6
    -1 -10 -6
    -1 -10 -6
    1 10 7
    -1 -10 -7
    -1 -10 -7
    -1 -10 -8
    -1 -10 -8
    -1 -10 -8
    1 10 9
    -1 -10 -9
    -1 -10 -9
    -1 -10 -9
    -1 -10 -10
    -1 -10 -10
    -1 -10 -10
    1 10 11
    -1 -10 -11
    -1 -10 -11
    1 11 -1
    -1 -11 1
    -1 -11 1
    -1 -11 1
    1 11 0
    1 11 0
    -1 -11 0
    -1 -11 0
    1 11 1
    1 11 1
    -1 -11 -1
    -1 -11 -1
    -1 -11 -1
    1 11 2
    1 11 2
    1 11 2
    -1 -11 -2
    -1 -11 -2
    1 11 3
    1 11 3
    -1 -11 -3
    -1 -11 -3
    1 11 4
    -1 -11 -4
    -1 -11 -4
    1 11 5
    -1 -11 -5
    -1 -11 -5
    1 11 6
    -1 -11 -6
    -1 -11 -6
    1 11 7
    -1 -11 -7
    -1 -11 -7
    1 11 8
    -1 -11 -8
    -1 -11 -8
    -1 -11 -8
    1 11 9
    -1 -11 -9
    -1 -11 -9
    -1 -11 -9
    1 11 10
    -1 -11 -10
    -1 -11 -10
    -1 -11 -10
    -1 -12 -2
    -1 -12 -3
    -1 -12 -3
    1 12 4
    -1 -12 -4
    -1 -12 -4
    1 12 5
    -1 -12 -5
    -1 -12 -5
    1 12 6
    -1 -12 -6
    -1 -12 -6
    1 12 7
    -1 -12 -7
    -1 -12 -7
    1 12 8
    -1 -12 -8
    -1 -12 -8
    2 -10 -8
    2 -10 -8
    -2 10 8
    2 -10 -7
    2 -10 -7
    -2 10 7
    -2 10 7
    2 -10 -6
    2 -10 -6
    2 -10 -6
    -2 10 6
    -2 10 6
    2 -10 -5
    2 -10 -5
    2 -10 -5
    -2 10 5
    2 -10 -4
    2 -10 -4
    -2 10 4
    2 -10 -3
    2 -10 -3
    -2 10 3
    2 -10 -2
    2 -10 -2
    -2 10 2
    2 -10 -1
    2 -10 -1
    -2 10 1
    2 -10 0
    2 -10 0
    -2 10 0
    2 -10 1
    -2 10 -1
    2 -9 -10
    -2 9 10
    2 -9 -9
    2 -9 -9
    -2 9 9
    2 -9 -8
    2 -9 -8
    -2 9 8
    -2 9 8
    2 -9 -7
    2 -9 -7
    2 -9 -7
    -2 9 7
    -2 9 7
    2 -9 -6
    2 -9 -6
    2 -9 -6
    -2 9 6
    -2 9 6
    2 -9 -5
    2 -9 -5
    2 -9 -5
    -2 9 5
    -2 9 5
    2 -9 -4
    2 -9 -4
    2 -9 -4
    -2 9 4
    2 -9 -3
    2 -9 -3
    2 -9 -3
    -2 9 3
    2 -9 -2
    2 -9 -2
    -2 9 2
    2 -9 -1
    2 -9 -1
    -2 9 1
    2 -9 0
    2 -9 0
    -2 9 0
    2 -9 1
    2 -9 1
    2 -9 1
    -2 9 -1
    2 -9 2
    2 -9 2
    -2 9 -2
    2 -9 3
    2 -9 3
    -2 9 -3
    2 -8 -11
    -2 8 11
    2 -8 -10
    -2 8 10
    2 -8 -9
    -2 8 9
    -2 8 9
    2 -8 -8
    2 -8 -8
    2 -8 -8
    -2 8 8
    2 -8 -7
    2 -8 -7
    -2 8 7
    -2 8 7
    2 -8 -6
    2 -8 -6
    2 -8 -6
    -2 8 6
    -2 8 6
    2 -8 -5
    2 -8 -5
    2 -8 -5
    -2 8 5
    -2 8 5
    2 -8 -4
    2 -8 -4
    2 -8 -4
    -2 8 4
    -2 8 4
    2 -8 -3
    2 -8 -3
    2 -8 -3
    -2 8 3
    2 -8 -2
    2 -8 -2
    2 -8 -2
    -2 8 2
    2 -8 -1
    2 -8 -1
    -2 8 1
    2 -8 0
    2 -8 0
    2 -8 0
    -2 8 0
    2 -8 1
    2 -8 1
    2 -8 1
    -2 8 -1
    2 -8 2
    2 -8 2
    2 -8 2
    -2 8 -2
    2 -8 3
    2 -8 3
    -2 8 -3
    2 -8 4
    2 -8 4
    -2 8 -4
    2 -8 5
    2 -8 5
    -2 8 -5
    2 -7 -12
    -2 7 12
    2 -7 -11
    -2 7 11
    2 -7 -10
    -2 7 10
    2 -7 -9
    2 -7 -9
    -2 7 9
    2 -7 -8
    2 -7 -8
    2 -7 -8
    -2 7 8
    2 -7 -7
    2 -7 -7
    2 -7 -7
    -2 7 7
    2 -7 -6
    2 -7 -6
    2 -7 -6
    -2 7 6
    2 -7 -5
    2 -7 -5
    2 -7 -5
    2 -7 -5
    -2 7 5
    2 -7 -4
    2 -7 -4
    2 -7 -4
    2 -7 -4
    -2 7 4
    2 -7 -3
    2 -7 -3
    2 -7 -3
    -2 7 3
    -2 7 3
    2 -7 -2
    2 -7 -2
    2 -7 -2
    -2 7 2
    2 -7 -1
    2 -7 -1
    2 -7 -1
    -2 7 1
    2 -7 0
    2 -7 0
    2 -7 0
    -2 7 0
    2 -7 1
    2 -7 1
    2 -7 1
    -2 7 -1
    2 -7 2
    2 -7 2
    2 -7 2
    -2 7 -2
    2 -7 3
    2 -7 3
    -2 7 -3
    2 -7 4
    2 -7 4
    -2 7 -4
    2 -7 5
    2 -7 5
    -2 7 -5
    2 -7 6
    2 -7 6
    -2 7 -6
    2 -6 -12
    -2 6 12
    2 -6 -11
    2 -6 -11
    -2 6 11
    2 -6 -10
    2 -6 -10
    -2 6 10
    2 -6 -9
    2 -6 -9
    -2 6 9
    2 -6 -8
    2 -6 -8
    -2 6 8
    2 -6 -7
    2 -6 -7
    2 -6 -7
    -2 6 7
    2 -6 -6
    2 -6 -6
    2 -6 -6
    2 -6 -6
    -2 6 6
    2 -6 -5
    2 -6 -5
    2 -6 -5
    2 -6 -5
    -2 6 5
    2 -6 -4
    2 -6 -4
    2 -6 -4
    -2 6 4
    2 -6 -3
    2 -6 -3
    2 -6 -3
    2 -6 -3
    -2 6 3
    2 -6 -2
    2 -6 -2
    2 -6 -2
    -2 6 2
    -2 6 2
    2 -6 -1
    2 -6 -1
    2 -6 -1
    2 -6 -1
    2 -6 -1
    -2 6 1
    2 -6 0
    2 -6 0
    2 -6 0
    2 -6 0
    -2 6 0
    2 -6 1
    2 -6 1
    2 -6 1
    2 -6 1
    -2 6 -1
    2 -6 2
    2 -6 2
    2 -6 2
    -2 6 -2
    2 -6 3
    2 -6 3
    2 -6 3
    2 -6 3
    -2 6 -3
    2 -6 4
    2 -6 4
    2 -6 4
    -2 6 -4
    2 -6 5
    2 -6 5
    2 -6 5
    -2 6 -5
    2 -6 6
    2 -6 6
    2 -6 6
    -2 6 -6
    2 -6 7
    2 -6 7
    2 -6 7
    -2 6 -7
    2 -6 8
    -2 6 -8
    2 -5 -12
    -2 5 12
    2 -5 -11
    2 -5 -11
    -2 5 11
    2 -5 -10
    -2 5 10
    2 -5 -9
    2 -5 -9
    -2 5 9
    2 -5 -8
    2 -5 -8
    -2 5 8
    2 -5 -7
    2 -5 -7
    2 -5 -7
    -2 5 7
    2 -5 -6
    2 -5 -6
    2 -5 -6
    2 -5 -6
    -2 5 6
    2 -5 -5
    2 -5 -5
    2 -5 -5
    2 -5 -5
    2 -5 -5
    -2 5 5
    2 -5 -4
    2 -5 -4
    2 -5 -4
    2 -5 -4
    2 -5 -4
    -2 5 4
    -2 5 4
    -2 5 4
    -2 5 4
    2 -5 -3
    2 -5 -3
    2 -5 -3
    2 -5 -3
    2 -5 -3
    -2 5 3
    -2 5 3
    -2 5 3
    -2 5 3
    2 -5 -2
    2 -5 -2
    2 -5 -2
    2 -5 -2
    -2 5 2
    -2 5 2
    -2 5 2
    -2 5 2
    -2 5 2
    2 -5 -1
    2 -5 -1
    2 -5 -1
    2 -5 -1
    2 -5 -1
    -2 5 1
    -2 5 1
    -2 5 1
    -2 5 1
    -2 5 1
    -2 5 1
    2 -5 0
    2 -5 0
    2 -5 0
    2 -5 0
    2 -5 0
    2 -5 0
    -2 5 0
    -2 5 0
    -2 5 0
    -2 5 0
    -2 5 0
    -2 5 0
    2 -5 1
    2 -5 1
    2 -5 1
    2 -5 1
    2 -5 1
    2 -5 1
    -2 5 -1
    -2 5 -1
    -2 5 -1
    2 -5 2
    2 -5 2
    2 -5 2
    2 -5 2
    2 -5 2
    -2 5 -2
    -2 5 -2
    -2 5 -2
    2 -5 3
    2 -5 3
    2 -5 3
    -2 5 -3
    -2 5 -3
    2 -5 4
    2 -5 4
    2 -5 4
    -2 5 -4
    2 -5 5
    2 -5 5
    2 -5 5
    -2 5 -5
    2 -5 6
    2 -5 6
    2 -5 6
    -2 5 -6
    2 -5 7
    2 -5 7
    2 -5 7
    -2 5 -7
    2 -5 8
    2 -5 8
    2 -5 8
    -2 5 -8
    2 -5 9
    2 -5 9
    -2 5 -9
    2 -4 -12
    2 -4 -12
    -2 4 12
    2 -4 -11
    2 -4 -11
    -2 4 11
    2 -4 -10
    2 -4 -10
    -2 4 10
    2 -4 -9
    2 -4 -9
    -2 4 9
    2 -4 -8
    2 -4 -8
    -2 4 8
    2 -4 -7
    2 -4 -7
    -2 4 7
    2 -4 -6
    2 -4 -6
    2 -4 -6
    2 -4 -6
    2 -4 -6
    2 -4 -6
    -2 4 6
    2 -4 -5
    2 -4 -5
    2 -4 -5
    2 -4 -5
    2 -4 -5
    -2 4 5
    -2 4 5
    -2 4 5
    -2 4 5
    2 -4 -4
    2 -4 -4
    2 -4 -4
    2 -4 -4
    2 -4 -4
    -2 4 4
    -2 4 4
    -2 4 4
    -2 4 4
    2 -4 -3
    2 -4 -3
    2 -4 -3
    2 -4 -3
    2 -4 -3
    2 -4 -3
    -2 4 3
    -2 4 3
    -2 4 3
    -2 4 3
    2 -4 -2
    2 -4 -2
    2 -4 -2
    2 -4 -2
    2 -4 -2
    2 -4 -2
    2 -4 -2
    -2 4 2
    -2 4 2
    -2 4 2
    -2 4 2
    -2 4 2
    2 -4 -1
    2 -4 -1
    2 -4 -1
    2 -4 -1
    2 -4 -1
    2 -4 -1
    2 -4 -1
    -2 4 1
    -2 4 1
    -2 4 1
    -2 4 1
    -2 4 1
    2 -4 0
    2 -4 0
    2 -4 0
    2 -4 0
    2 -4 0
    2 -4 0
    -2 4 0
    -2 4 0
    -2 4 0
    -2 4 0
    -2 4 0
    -2 4 0
    2 -4 1
    2 -4 1
    2 -4 1
    2 -4 1
    2 -4 1
    2 -4 1
    -2 4 -1
    -2 4 -1
    -2 4 -1
    -2 4 -1
    -2 4 -1
    -2 4 -1
    2 -4 2
    2 -4 2
    2 -4 2
    2 -4 2
    2 -4 2
    2 -4 2
    -2 4 -2
    -2 4 -2
    -2 4 -2
    -2 4 -2
    -2 4 -2
    2 -4 3
    2 -4 3
    2 -4 3
    2 -4 3
    2 -4 3
    -2 4 -3
    -2 4 -3
    -2 4 -3
    -2 4 -3
    2 -4 4
    2 -4 4
    2 -4 4
    2 -4 4
    -2 4 -4
    2 -4 5
    2 -4 5
    2 -4 5
    -2 4 -5
    2 -4 6
    2 -4 6
    2 -4 6
    -2 4 -6
    2 -4 7
    2 -4 7
    2 -4 7
    -2 4 -7
    2 -4 8
    2 -4 8
    2 -4 8
    -2 4 -8
    2 -4 9
    2 -4 9
    2 -4 9
    -2 4 -9
    2 -4 10
    2 -3 -12
    -2 3 12
    -2 3 12
    2 -3 -11
    -2 3 11
    -2 3 11
    2 -3 -10
    2 -3 -10
    -2 3 10
    -2 3 10
    2 -3 -9
    2 -3 -9
    2 -3 -9
    -2 3 9
    2 -3 -8
    2 -3 -8
    2 -3 -8
    -2 3 8
    2 -3 -7
    2 -3 -7
    2 -3 -7
    -2 3 7
    2 -3 -6
    2 -3 -6
    2 -3 -6
    2 -3 -6
    2 -3 -6
    -2 3 6
    -2 3 6
    -2 3 6
    -2 3 6
    -2 3 6
    2 -3 -5
    2 -3 -5
    2 -3 -5
    2 -3 -5
    2 -3 -5
    2 -3 -5
    2 -3 -5
    -2 3 5
    -2 3 5
    -2 3 5
    -2 3 5
    -2 3 5
    2 -3 -4
    2 -3 -4
    2 -3 -4
    2 -3 -4
    2 -3 -4
    2 -3 -4
    -2 3 4
    -2 3 4
    -2 3 4
    -2 3 4
    -2 3 4
    2 -3 -3
    2 -3 -3
    2 -3 -3
    2 -3 -3
    2 -3 -3
    2 -3 -3
    2 -3 -3
    -2 3 3
    -2 3 3
    -2 3 3
    -2 3 3
    -2 3 3
    2 -3 -2
    2 -3 -2
    2 -3 -2
    2 -3 -2
    2 -3 -2
    2 -3 -2
    2 -3 -2
    -2 3 2
    -2 3 2
    -2 3 2
    -2 3 2
    -2 3 2
    2 -3 -1
    2 -3 -1
    2 -3 -1
    2 -3 -1
    2 -3 -1
    2 -3 -1
    -2 3 1
    -2 3 1
    -2 3 1
    -2 3 1
    -2 3 1
    -2 3 1
    2 -3 0
    2 -3 0
    2 -3 0
    2 -3 0
    2 -3 0
    2 -3 0
    -2 3 0
    -2 3 0
    -2 3 0
    -2 3 0
    -2 3 0
    -2 3 0
    2 -3 1
    2 -3 1
    2 -3 1
    2 -3 1
    2 -3 1
    -2 3 -1
    -2 3 -1
    -2 3 -1
    -2 3 -1
    -2 3 -1
    -2 3 -1
    -2 3 -1
    -2 3 -1
    2 -3 2
    2 -3 2
    2 -3 2
    2 -3 2
    2 -3 2
    -2 3 -2
    -2 3 -2
    -2 3 -2
    -2 3 -2
    -2 3 -2
    -2 3 -2
    2 -3 3
    2 -3 3
    2 -3 3
    2 -3 3
    2 -3 3
    -2 3 -3
    -2 3 -3
    -2 3 -3
    -2 3 -3
    -2 3 -3
    -2 3 -3
    2 -3 4
    2 -3 4
    2 -3 4
    2 -3 4
    2 -3 4
    2 -3 4
    -2 3 -4
    -2 3 -4
    -2 3 -4
    -2 3 -4
    2 -3 5
    2 -3 5
    2 -3 5
    2 -3 5
    -2 3 -5
    -2 3 -5
    2 -3 6
    2 -3 6
    2 -3 6
    -2 3 -6
    2 -3 7
    2 -3 7
    2 -3 7
    -2 3 -7
    2 -3 8
    2 -3 8
    2 -3 8
    -2 3 -8
    2 -3 9
    2 -3 9
    2 -3 9
    -2 3 -9
    2 -3 10
    2 -3 10
    2 -3 10
    -2 3 -10
    2 -2 -12
    -2 2 12
    -2 2 12
    2 -2 -11
    -2 2 11
    -2 2 11
    2 -2 -10
    2 -2 -10
    -2 2 10
    2 -2 -9
    2 -2 -9
    2 -2 -9
    -2 2 9
    -2 2 9
    2 -2 -8
    2 -2 -8
    2 -2 -8
    -2 2 8
    -2 2 8
    2 -2 -7
    2 -2 -7
    2 -2 -7
    2 -2 -7
    -2 2 7
    -2 2 7
    2 -2 -6
    2 -2 -6
    -2 2 6
    -2 2 6
    -2 2 6
    -2 2 6
    -2 2 6
    2 -2 -5
    2 -2 -5
    2 -2 -5
    2 -2 -5
    2 -2 -5
    2 -2 -5
    2 -2 -5
    -2 2 5
    -2 2 5
    -2 2 5
    -2 2 5
    -2 2 5
    2 -2 -4
    2 -2 -4
    2 -2 -4
    2 -2 -4
    2 -2 -4
    -2 2 4
    -2 2 4
    -2 2 4
    -2 2 4
    -2 2 4
    -2 2 4
    2 -2 -3
    2 -2 -3
    2 -2 -3
    2 -2 -3
    2 -2 -3
    2 -2 -3
    -2 2 3
    -2 2 3
    -2 2 3
    -2 2 3
    2 -2 -2
    2 -2 -2
    2 -2 -2
    2 -2 -2
    2 -2 -2
    2 -2 -2
    2 -2 -2
    -2 2 2
    -2 2 2
    -2 2 2
    -2 2 2
    -2 2 2
    -2 2 2
    -2 2 2
    2 -2 -1
    2 -2 -1
    2 -2 -1
    2 -2 -1
    2 -2 -1
    2 -2 -1
    2 -2 -1
    -2 2 1
    -2 2 1
    -2 2 1
    -2 2 1
    -2 2 1
    2 -2 0
    2 -2 0
    2 -2 0
    2 -2 0
    2 -2 0
    2 -2 0
    -2 2 0
    -2 2 0
    -2 2 0
    -2 2 0
    -2 2 0
    -2 2 0
    2 -2 1
    2 -2 1
    2 -2 1
    2 -2 1
    2 -2 1
    2 -2 1
    2 -2 1
    2 -2 1
    -2 2 -1
    -2 2 -1
    -2 2 -1
    -2 2 -1
    -2 2 -1
    2 -2 2
    2 -2 2
    2 -2 2
    2 -2 2
    2 -2 2
    2 -2 2
    -2 2 -2
    -2 2 -2
    -2 2 -2
    -2 2 -2
    -2 2 -2
    -2 2 -2
    -2 2 -2
    2 -2 3
    2 -2 3
    2 -2 3
    2 -2 3
    2 -2 3
    2 -2 3
    2 -2 3
    -2 2 -3
    -2 2 -3
    -2 2 -3
    -2 2 -3
    -2 2 -3
    -2 2 -3
    2 -2 4
    2 -2 4
    2 -2 4
    2 -2 4
    2 -2 4
    2 -2 4
    2 -2 4
    -2 2 -4
    -2 2 -4
    -2 2 -4
    -2 2 -4
    2 -2 5
    2 -2 5
    2 -2 5
    2 -2 5
    2 -2 5
    2 -2 5
    2 -2 5
    2 -2 5
    -2 2 -5
    -2 2 -5
    -2 2 -5
    -2 2 -5
    -2 2 -5
    2 -2 6
    2 -2 6
    2 -2 6
    2 -2 6
    -2 2 -6
    -2 2 -6
    2 -2 7
    2 -2 7
    2 -2 7
    2 -2 7
    -2 2 -7
    2 -2 8
    2 -2 8
    2 -2 8
    2 -2 8
    -2 2 -8
    2 -2 9
    2 -2 9
    2 -2 9
    2 -2 9
    -2 2 -9
    2 -2 10
    2 -2 10
    2 -2 10
    2 -2 10
    -2 2 -10
    2 -2 11
    2 -2 11
    2 -2 11
    2 -1 -12
    -2 1 12
    -2 1 12
    -2 1 12
    2 -1 -11
    -2 1 11
    -2 1 11
    -2 1 11
    2 -1 -10
    2 -1 -10
    -2 1 10
    -2 1 10
    2 -1 -9
    2 -1 -9
    -2 1 9
    -2 1 9
    2 -1 -8
    -2 1 8
    -2 1 8
    2 -1 -7
    2 -1 -7
    2 -1 -7
    2 -1 -7
    -2 1 7
    -2 1 7
    2 -1 -6
    2 -1 -6
    2 -1 -6
    -2 1 6
    -2 1 6
    -2 1 6
    -2 1 6
    -2 1 6
    2 -1 -5
    2 -1 -5
    2 -1 -5
    2 -1 -5
    2 -1 -5
    2 -1 -5
    2 -1 -5
    -2 1 5
    -2 1 5
    -2 1 5
    -2 1 5
    -2 1 5
    2 -1 -4
    2 -1 -4
    2 -1 -4
    2 -1 -4
    2 -1 -4
    2 -1 -4
    2 -1 -4
    -2 1 4
    -2 1 4
    -2 1 4
    -2 1 4
    -2 1 4
    2 -1 -3
    2 -1 -3
    2 -1 -3
    2 -1 -3
    2 -1 -3
    2 -1 -3
    2 -1 -3
    -2 1 3
    -2 1 3
    -2 1 3
    -2 1 3
    2 -1 -2
    2 -1 -2
    2 -1 -2
    2 -1 -2
    2 -1 -2
    2 -1 -2
    2 -1 -2
    2 -1 -2
    -2 1 2
    -2 1 2
    -2 1 2
    -2 1 2
    -2 1 2
    2 -1 -1
    2 -1 -1
    2 -1 -1
    2 -1 -1
    2 -1 -1
    2 -1 -1
    2 -1 -1
    -2 1 1
    -2 1 1
    -2 1 1
    -2 1 1
    -2 1 1
    -2 1 1
    2 -1 0
    2 -1 0
    2 -1 0
    2 -1 0
    2 -1 0
    2 -1 0
    2 -1 0
    2 -1 0
    -2 1 0
    -2 1 0
    -2 1 0
    -2 1 0
    -2 1 0
    2 -1 1
    2 -1 1
    2 -1 1
    2 -1 1
    2 -1 1
    2 -1 1
    2 -1 1
    2 -1 1
    -2 1 -1
    -2 1 -1
    -2 1 -1
    -2 1 -1
    -2 1 -1
    2 -1 2
    2 -1 2
    2 -1 2
    2 -1 2
    2 -1 2
    2 -1 2
    2 -1 2
    -2 1 -2
    -2 1 -2
    -2 1 -2
    -2 1 -2
    -2 1 -2
    -2 1 -2
    2 -1 3
    2 -1 3
    2 -1 3
    2 -1 3
    2 -1 3
    2 -1 3
    2 -1 3
    2 -1 3
    -2 1 -3
    -2 1 -3
    -2 1 -3
    -2 1 -3
    -2 1 -3
    2 -1 4
    2 -1 4
    2 -1 4
    2 -1 4
    2 -1 4
    2 -1 4
    2 -1 4
    2 -1 4
    -2 1 -4
    -2 1 -4
    -2 1 -4
    -2 1 -4
    -2 1 -4
    2 -1 5
    2 -1 5
    2 -1 5
    2 -1 5
    2 -1 5
    2 -1 5
    2 -1 5
    2 -1 5
    -2 1 -5
    -2 1 -5
    -2 1 -5
    -2 1 -5
    -2 1 -5
    2 -1 6
    2 -1 6
    2 -1 6
    2 -1 6
    2 -1 6
    2 -1 6
    -2 1 -6
    -2 1 -6
    -2 1 -6
    -2 1 -6
    -2 1 -6
    2 -1 7
    2 -1 7
    2 -1 7
    2 -1 7
    -2 1 -7
    -2 1 -7
    2 -1 8
    2 -1 8
    2 -1 8
    2 -1 8
    -2 1 -8
    2 -1 9
    2 -1 9
    2 -1 9
    2 -1 9
    -2 1 -9
    2 -1 10
    2 -1 10
    2 -1 10
    2 -1 11
    2 -1 11
    2 -1 11
    2 -1 12
    2 -1 12
    2 0 -12
    -2 0 12
    -2 0 12
    2 0 -11
    -2 0 11
    -2 0 11
    -2 0 11
    2 0 -10
    2 0 -10
    -2 0 10
    -2 0 10
    2 0 -9
    2 0 -9
    -2 0 9
    -2 0 9
    2 0 -8
    2 0 -8
    -2 0 8
    -2 0 8
    2 0 -7
    2 0 -7
    -2 0 7
    -2 0 7
    2 0 -6
    2 0 -6
    2 0 -6
    2 0 -6
    -2 0 6
    -2 0 6
    -2 0 6
    -2 0 6
    2 0 -5
    2 0 -5
    2 0 -5
    2 0 -5
    2 0 -5
    -2 0 5
    -2 0 5
    -2 0 5
    -2 0 5
    2 0 -4
    2 0 -4
    2 0 -4
    2 0 -4
    2 0 -4
    2 0 -4
    -2 0 4
    -2 0 4
    -2 0 4
    -2 0 4
    -2 0 4
    2 0 -3
    2 0 -3
    2 0 -3
    2 0 -3
    2 0 -3
    2 0 -3
    2 0 -3
    -2 0 3
    -2 0 3
    -2 0 3
    -2 0 3
    -2 0 3
    -2 0 3
    2 0 -2
    2 0 -2
    2 0 -2
    2 0 -2
    2 0 -2
    2 0 -2
    2 0 -2
    -2 0 2
    -2 0 2
    -2 0 2
    -2 0 2
    -2 0 2
    -2 0 2
    2 0 -1
    2 0 -1
    2 0 -1
    2 0 -1
    2 0 -1
    2 0 -1
    2 0 -1
    -2 0 1
    -2 0 1
    -2 0 1
    -2 0 1
    -2 0 1
    -2 0 1
    2 0 0
    2 0 0
    2 0 0
    2 0 0
    2 0 0
    2 0 0
    2 0 0
    -2 0 0
    -2 0 0
    -2 0 0
    -2 0 0
    -2 0 0
    2 0 1
    2 0 1
    2 0 1
    2 0 1
    2 0 1
    2 0 1
    2 0 1
    2 0 1
    2 0 1
    -2 0 -1
    -2 0 -1
    -2 0 -1
    -2 0 -1
    -2 0 -1
    -2 0 -1
    2 0 2
    2 0 2
    2 0 2
    2 0 2
    2 0 2
    2 0 2
    2 0 2
    -2 0 -2
    -2 0 -2
    -2 0 -2
    -2 0 -2
    -2 0 -2
    -2 0 -2
    2 0 3
    2 0 3
    2 0 3
    2 0 3
    2 0 3
    2 0 3
    2 0 3
    2 0 3
    -2 0 -3
    -2 0 -3
    -2 0 -3
    -2 0 -3
    -2 0 -3
    2 0 4
    2 0 4
    2 0 4
    2 0 4
    2 0 4
    2 0 4
    2 0 4
    2 0 4
    2 0 4
    2 0 4
    -2 0 -4
    -2 0 -4
    -2 0 -4
    -2 0 -4
    -2 0 -4
    2 0 5
    2 0 5
    2 0 5
    2 0 5
    2 0 5
    2 0 5
    2 0 5
    2 0 5
    -2 0 -5
    -2 0 -5
    -2 0 -5
    -2 0 -5
    -2 0 -5
    -2 0 -5
    2 0 6
    2 0 6
    2 0 6
    2 0 6
    2 0 6
    2 0 6
    2 0 6
    -2 0 -6
    -2 0 -6
    -2 0 -6
    -2 0 -6
    -2 0 -6
    -2 0 -6
    2 0 7
    2 0 7
    2 0 7
    2 0 7
    -2 0 -7
    -2 0 -7
    -2 0 -7
    2 0 8
    2 0 8
    2 0 8
    2 0 8
    -2 0 -8
    -2 0 -8
    2 0 9
    2 0 9
    2 0 9
    -2 0 -9
    -2 0 -9
    2 0 10
    2 0 10
    2 0 10
    2 0 11
    2 0 11
    2 0 11
    2 0 12
    2 0 12
    -2 0 -12
    2 1 -12
    -2 -1 12
    -2 -1 12
    2 1 -11
    -2 -1 11
    -2 -1 11
    2 1 -10
    -2 -1 10
    -2 -1 10
    2 1 -9
    2 1 -9
    -2 -1 9
    -2 -1 9
    2 1 -8
    2 1 -8
    -2 -1 8
    -2 -1 8
    2 1 -7
    2 1 -7
    -2 -1 7
    -2 -1 7
    2 1 -6
    2 1 -6
    -2 -1 6
    -2 -1 6
    -2 -1 6
    -2 -1 6
    -2 -1 6
    2 1 -5
    2 1 -5
    2 1 -5
    2 1 -5
    -2 -1 5
    -2 -1 5
    -2 -1 5
    -2 -1 5
    2 1 -4
    2 1 -4
    2 1 -4
    2 1 -4
    2 1 -4
    2 1 -4
    -2 -1 4
    -2 -1 4
    -2 -1 4
    -2 -1 4
    2 1 -3
    2 1 -3
    2 1 -3
    2 1 -3
    2 1 -3
    -2 -1 3
    -2 -1 3
    -2 -1 3
    -2 -1 3
    -2 -1 3
    2 1 -2
    2 1 -2
    2 1 -2
    2 1 -2
    2 1 -2
    2 1 -2
    2 1 -2
    2 1 -2
    -2 -1 2
    -2 -1 2
    -2 -1 2
    -2 -1 2
    -2 -1 2
    2 1 -1
    2 1 -1
    2 1 -1
    2 1 -1
    2 1 -1
    2 1 -1
    2 1 -1
    -2 -1 1
    -2 -1 1
    -2 -1 1
    -2 -1 1
    -2 -1 1
    2 1 0
    2 1 0
    2 1 0
    2 1 0
    2 1 0
    2 1 0
    2 1 0
    2 1 0
    -2 -1 0
    -2 -1 0
    -2 -1 0
    -2 -1 0
    -2 -1 0
    2 1 1
    2 1 1
    2 1 1
    2 1 1
    2 1 1
    2 1 1
    2 1 1
    2 1 1
    -2 -1 -1
    -2 -1 -1
    -2 -1 -1
    -2 -1 -1
    -2 -1 -1
    2 1 2
    2 1 2
    2 1 2
    2 1 2
    2 1 2
    2 1 2
    2 1 2
    2 1 2
    -2 -1 -2
    -2 -1 -2
    -2 -1 -2
    -2 -1 -2
    -2 -1 -2
    -2 -1 -2
    -2 -1 -2
    2 1 3
    2 1 3
    2 1 3
    2 1 3
    2 1 3
    2 1 3
    2 1 3
    2 1 3
    2 1 3
    -2 -1 -3
    -2 -1 -3
    -2 -1 -3
    -2 -1 -3
    -2 -1 -3
    -2 -1 -3
    2 1 4
    2 1 4
    2 1 4
    2 1 4
    2 1 4
    2 1 4
    2 1 4
    2 1 4
    2 1 4
    2 1 4
    2 1 4
    -2 -1 -4
    -2 -1 -4
    -2 -1 -4
    -2 -1 -4
    -2 -1 -4
    2 1 5
    2 1 5
    2 1 5
    2 1 5
    2 1 5
    2 1 5
    2 1 5
    2 1 5
    2 1 5
    -2 -1 -5
    -2 -1 -5
    -2 -1 -5
    -2 -1 -5
    -2 -1 -5
    -2 -1 -5
    2 1 6
    2 1 6
    2 1 6
    2 1 6
    2 1 6
    2 1 6
    2 1 6
    2 1 6
    2 1 6
    2 1 6
    -2 -1 -6
    -2 -1 -6
    -2 -1 -6
    -2 -1 -6
    -2 -1 -6
    -2 -1 -6
    2 1 7
    2 1 7
    2 1 7
    2 1 7
    2 1 7
    2 1 7
    2 1 7
    -2 -1 -7
    -2 -1 -7
    -2 -1 -7
    -2 -1 -7
    -2 -1 -7
    2 1 8
    2 1 8
    2 1 8
    2 1 8
    -2 -1 -8
    -2 -1 -8
    2 1 9
    2 1 9
    2 1 9
    -2 -1 -9
    2 1 10
    2 1 10
    2 1 10
    -2 -1 -10
    2 1 11
    2 1 11
    2 1 11
    2 1 12
    2 1 12
    -2 -1 -12
    2 1 13
    2 1 13
    2 2 -11
    -2 -2 11
    -2 -2 11
    2 2 -10
    -2 -2 10
    -2 -2 10
    2 2 -9
    -2 -2 9
    -2 -2 9
    2 2 -8
    2 2 -8
    -2 -2 8
    -2 -2 8
    2 2 -7
    2 2 -7
    -2 -2 7
    -2 -2 7
    2 2 -6
    2 2 -6
    -2 -2 6
    -2 -2 6
    -2 -2 6
    2 2 -5
    2 2 -5
    2 2 -5
    -2 -2 5
    -2 -2 5
    -2 -2 5
    -2 -2 5
    2 2 -4
    2 2 -4
    2 2 -4
    2 2 -4
    2 2 -4
    -2 -2 4
    -2 -2 4
    -2 -2 4
    -2 -2 4
    2 2 -3
    2 2 -3
    2 2 -3
    2 2 -3
    2 2 -3
    2 2 -3
    2 2 -3
    -2 -2 3
    -2 -2 3
    -2 -2 3
    2 2 -2
    2 2 -2
    2 2 -2
    2 2 -2
    2 2 -2
    2 2 -2
    2 2 -2
    2 2 -2
    -2 -2 2
    -2 -2 2
    -2 -2 2
    -2 -2 2
    -2 -2 2
    2 2 -1
    2 2 -1
    2 2 -1
    2 2 -1
    2 2 -1
    2 2 -1
    -2 -2 1
    -2 -2 1
    -2 -2 1
    -2 -2 1
    -2 -2 1
    2 2 0
    2 2 0
    2 2 0
    2 2 0
    2 2 0
    2 2 0
    2 2 0
    -2 -2 0
    -2 -2 0
    -2 -2 0
    -2 -2 0
    -2 -2 0
    -2 -2 0
    2 2 1
    2 2 1
    2 2 1
    2 2 1
    2 2 1
    2 2 1
    2 2 1
    2 2 1
    -2 -2 -1
    -2 -2 -1
    -2 -2 -1
    -2 -2 -1
    -2 -2 -1
    -2 -2 -1
    2 2 2
    2 2 2
    2 2 2
    2 2 2
    2 2 2
    2 2 2
    2 2 2
    -2 -2 -2
    -2 -2 -2
    -2 -2 -2
    -2 -2 -2
    -2 -2 -2
    2 2 3
    2 2 3
    2 2 3
    2 2 3
    2 2 3
    2 2 3
    2 2 3
    2 2 3
    -2 -2 -3
    -2 -2 -3
    -2 -2 -3
    -2 -2 -3
    -2 -2 -3
    -2 -2 -3
    -2 -2 -3
    -2 -2 -3
    2 2 4
    2 2 4
    2 2 4
    2 2 4
    2 2 4
    2 2 4
    2 2 4
    2 2 4
    -2 -2 -4
    -2 -2 -4
    -2 -2 -4
    -2 -2 -4
    -2 -2 -4
    -2 -2 -4
    -2 -2 -4
    -2 -2 -4
    2 2 5
    2 2 5
    2 2 5
    2 2 5
    2 2 5
    2 2 5
    2 2 5
    2 2 5
    2 2 5
    2 2 5
    -2 -2 -5
    -2 -2 -5
    -2 -2 -5
    -2 -2 -5
    -2 -2 -5
    -2 -2 -5
    2 2 6
    2 2 6
    2 2 6
    2 2 6
    2 2 6
    2 2 6
    2 2 6
    2 2 6
    2 2 6
    2 2 6
    -2 -2 -6
    -2 -2 -6
    -2 -2 -6
    -2 -2 -6
    -2 -2 -6
    -2 -2 -6
    2 2 7
    2 2 7
    2 2 7
    2 2 7
    2 2 7
    2 2 7
    2 2 7
    2 2 7
    2 2 7
    -2 -2 -7
    -2 -2 -7
    -2 -2 -7
    -2 -2 -7
    -2 -2 -7
    -2 -2 -7
    -2 -2 -7
    2 2 8
    2 2 8
    2 2 8
    -2 -2 -8
    2 2 9
    2 2 9
    2 2 9
    -2 -2 -9
    2 2 10
    2 2 10
    2 2 10
    -2 -2 -10
    2 2 11
    2 2 11
    2 2 11
    -2 -2 -11
    2 2 12
    2 2 12
    -2 -2 -12
    2 2 13
    2 2 13
    2 3 -11
    -2 -3 11
    -2 -3 11
    2 3 -10
    -2 -3 10
    -2 -3 10
    2 3 -9
    -2 -3 9
    -2 -3 9
    2 3 -8
    -2 -3 8
    -2 -3 8
    2 3 -7
    2 3 -7
    -2 -3 7
    2 3 -6
    2 3 -6
    -2 -3 6
    -2 -3 6
    -2 -3 6
    2 3 -5
    2 3 -5
    2 3 -5
    2 3 -5
    -2 -3 5
    -2 -3 5
    -2 -3 5
    -2 -3 5
    2 3 -4
    2 3 -4
    2 3 -4
    2 3 -4
    2 3 -4
    -2 -3 4
    -2 -3 4
    -2 -3 4
    -2 -3 4
    2 3 -3
    2 3 -3
    2 3 -3
    2 3 -3
    2 3 -3
    -2 -3 3
    -2 -3 3
    -2 -3 3
    -2 -3 3
    2 3 -2
    2 3 -2
    2 3 -2
    2 3 -2
    2 3 -2
    -2 -3 2
    -2 -3 2
    -2 -3 2
    -2 -3 2
    -2 -3 2
    -2 -3 2
    2 3 -1
    2 3 -1
    2 3 -1
    2 3 -1
    2 3 -1
    -2 -3 1
    -2 -3 1
    -2 -3 1
    -2 -3 1
    -2 -3 1
    -2 -3 1
    2 3 0
    2 3 0
    2 3 0
    2 3 0
    2 3 0
    2 3 0
    -2 -3 0
    -2 -3 0
    -2 -3 0
    -2 -3 0
    -2 -3 0
    -2 -3 0
    -2 -3 0
    2 3 1
    2 3 1
    2 3 1
    2 3 1
    2 3 1
    2 3 1
    -2 -3 -1
    -2 -3 -1
    -2 -3 -1
    -2 -3 -1
    -2 -3 -1
    -2 -3 -1
    -2 -3 -1
    2 3 2
    2 3 2
    2 3 2
    2 3 2
    2 3 2
    2 3 2
    2 3 2
    -2 -3 -2
    -2 -3 -2
    -2 -3 -2
    -2 -3 -2
    -2 -3 -2
    -2 -3 -2
    -2 -3 -2
    2 3 3
    2 3 3
    2 3 3
    2 3 3
    2 3 3
    2 3 3
    2 3 3
    2 3 3
    -2 -3 -3
    -2 -3 -3
    -2 -3 -3
    -2 -3 -3
    -2 -3 -3
    -2 -3 -3
    2 3 4
    2 3 4
    2 3 4
    2 3 4
    2 3 4
    2 3 4
    2 3 4
    2 3 4
    -2 -3 -4
    -2 -3 -4
    -2 -3 -4
    -2 -3 -4
    -2 -3 -4
    -2 -3 -4
    -2 -3 -4
    2 3 5
    2 3 5
    2 3 5
    2 3 5
    2 3 5
    2 3 5
    2 3 5
    2 3 5
    -2 -3 -5
    -2 -3 -5
    -2 -3 -5
    -2 -3 -5
    -2 -3 -5
    -2 -3 -5
    -2 -3 -5
    2 3 6
    2 3 6
    2 3 6
    2 3 6
    2 3 6
    2 3 6
    2 3 6
    2 3 6
    2 3 6
    -2 -3 -6
    -2 -3 -6
    -2 -3 -6
    -2 -3 -6
    -2 -3 -6
    -2 -3 -6
    2 3 7
    2 3 7
    2 3 7
    2 3 7
    2 3 7
    2 3 7
    2 3 7
    2 3 7
    -2 -3 -7
    -2 -3 -7
    -2 -3 -7
    -2 -3 -7
    -2 -3 -7
    -2 -3 -7
    2 3 8
    2 3 8
    2 3 8
    2 3 8
    2 3 8
    -2 -3 -8
    2 3 9
    2 3 9
    2 3 9
    -2 -3 -9
    2 3 10
    2 3 10
    2 3 10
    -2 -3 -10
    2 3 11
    -2 -3 -11
    -2 -3 -11
    2 3 12
    2 3 12
    -2 -3 -12
    -2 -3 -12
    2 3 13
    2 3 13
    -2 -3 -13
    2 4 -10
    -2 -4 10
    -2 -4 10
    2 4 -9
    -2 -4 9
    -2 -4 9
    2 4 -8
    -2 -4 8
    2 4 -7
    -2 -4 7
    -2 -4 7
    -2 -4 7
    2 4 -6
    2 4 -6
    -2 -4 6
    -2 -4 6
    -2 -4 6
    2 4 -5
    2 4 -5
    2 4 -5
    2 4 -5
    -2 -4 5
    2 4 -4
    2 4 -4
    2 4 -4
    2 4 -4
    2 4 -4
    -2 -4 4
    -2 -4 4
    -2 -4 4
    -2 -4 4
    -2 -4 4
    2 4 -3
    2 4 -3
    2 4 -3
    2 4 -3
    2 4 -3
    -2 -4 3
    -2 -4 3
    -2 -4 3
    -2 -4 3
    -2 -4 3
    -2 -4 3
    2 4 -2
    2 4 -2
    2 4 -2
    2 4 -2
    2 4 -2
    -2 -4 2
    -2 -4 2
    -2 -4 2
    -2 -4 2
    -2 -4 2
    -2 -4 2
    -2 -4 2
    2 4 -1
    2 4 -1
    2 4 -1
    2 4 -1
    2 4 -1
    -2 -4 1
    -2 -4 1
    -2 -4 1
    -2 -4 1
    -2 -4 1
    -2 -4 1
    -2 -4 1
    -2 -4 1
    2 4 0
    2 4 0
    2 4 0
    2 4 0
    2 4 0
    2 4 0
    2 4 0
    -2 -4 0
    -2 -4 0
    -2 -4 0
    -2 -4 0
    -2 -4 0
    -2 -4 0
    2 4 1
    2 4 1
    2 4 1
    2 4 1
    2 4 1
    2 4 1
    2 4 1
    -2 -4 -1
    -2 -4 -1
    -2 -4 -1
    -2 -4 -1
    -2 -4 -1
    -2 -4 -1
    -2 -4 -1
    2 4 2
    2 4 2
    2 4 2
    2 4 2
    2 4 2
    2 4 2
    -2 -4 -2
    -2 -4 -2
    -2 -4 -2
    -2 -4 -2
    -2 -4 -2
    -2 -4 -2
    -2 -4 -2
    -2 -4 -2
    2 4 3
    2 4 3
    2 4 3
    2 4 3
    2 4 3
    2 4 3
    2 4 3
    -2 -4 -3
    -2 -4 -3
    -2 -4 -3
    -2 -4 -3
    -2 -4 -3
    -2 -4 -3
    -2 -4 -3
    -2 -4 -3
    2 4 4
    2 4 4
    2 4 4
    2 4 4
    2 4 4
    2 4 4
    -2 -4 -4
    -2 -4 -4
    -2 -4 -4
    -2 -4 -4
    -2 -4 -4
    -2 -4 -4
    -2 -4 -4
    -2 -4 -4
    2 4 5
    2 4 5
    2 4 5
    2 4 5
    2 4 5
    -2 -4 -5
    -2 -4 -5
    -2 -4 -5
    -2 -4 -5
    -2 -4 -5
    -2 -4 -5
    -2 -4 -5
    -2 -4 -5
    2 4 6
    2 4 6
    2 4 6
    2 4 6
    2 4 6
    2 4 6
    -2 -4 -6
    -2 -4 -6
    -2 -4 -6
    -2 -4 -6
    -2 -4 -6
    -2 -4 -6
    -2 -4 -6
    2 4 7
    2 4 7
    2 4 7
    2 4 7
    2 4 7
    2 4 7
    -2 -4 -7
    -2 -4 -7
    -2 -4 -7
    -2 -4 -7
    -2 -4 -7
    2 4 8
    2 4 8
    2 4 8
    2 4 8
    2 4 8
    -2 -4 -8
    -2 -4 -8
    -2 -4 -8
    2 4 9
    2 4 9
    -2 -4 -9
    -2 -4 -9
    2 4 10
    2 4 10
    -2 -4 -10
    2 4 11
    2 4 11
    -2 -4 -11
    -2 -4 -11
    2 4 12
    2 4 12
    -2 -4 -12
    -2 -4 -12
    2 4 13
    2 4 13
    -2 -4 -13
    2 5 -9
    -2 -5 9
    -2 -5 9
    2 5 -8
    -2 -5 8
    -2 -5 8
    -2 -5 8
    2 5 -7
    -2 -5 7
    -2 -5 7
    2 5 -6
    -2 -5 6
    -2 -5 6
    -2 -5 6
    2 5 -5
    2 5 -5
    2 5 -5
    -2 -5 5
    -2 -5 5
    2 5 -4
    2 5 -4
    2 5 -4
    2 5 -4
    2 5 -4
    -2 -5 4
    -2 -5 4
    2 5 -3
    2 5 -3
    2 5 -3
    2 5 -3
    2 5 -3
    2 5 -3
    -2 -5 3
    -2 -5 3
    -2 -5 3
    -2 -5 3
    -2 -5 3
    2 5 -2
    2 5 -2
    2 5 -2
    2 5 -2
    2 5 -2
    2 5 -2
    -2 -5 2
    -2 -5 2
    -2 -5 2
    -2 -5 2
    -2 -5 2
    -2 -5 2
    2 5 -1
    2 5 -1
    2 5 -1
    2 5 -1
    2 5 -1
    2 5 -1
    -2 -5 1
    -2 -5 1
    -2 -5 1
    -2 -5 1
    -2 -5 1
    -2 -5 1
    -2 -5 1
    2 5 0
    2 5 0
    2 5 0
    2 5 0
    2 5 0
    2 5 0
    -2 -5 0
    -2 -5 0
    -2 -5 0
    -2 -5 0
    -2 -5 0
    -2 -5 0
    -2 -5 0
    2 5 1
    2 5 1
    2 5 1
    2 5 1
    2 5 1
    2 5 1
    2 5 1
    -2 -5 -1
    -2 -5 -1
    -2 -5 -1
    -2 -5 -1
    -2 -5 -1
    -2 -5 -1
    -2 -5 -1
    2 5 2
    2 5 2
    2 5 2
    2 5 2
    2 5 2
    2 5 2
    2 5 2
    -2 -5 -2
    -2 -5 -2
    -2 -5 -2
    -2 -5 -2
    -2 -5 -2
    -2 -5 -2
    -2 -5 -2
    2 5 3
    2 5 3
    2 5 3
    2 5 3
    2 5 3
    2 5 3
    2 5 3
    2 5 3
    -2 -5 -3
    -2 -5 -3
    -2 -5 -3
    -2 -5 -3
    -2 -5 -3
    -2 -5 -3
    -2 -5 -3
    -2 -5 -3
    2 5 4
    2 5 4
    2 5 4
    2 5 4
    2 5 4
    2 5 4
    -2 -5 -4
    -2 -5 -4
    -2 -5 -4
    -2 -5 -4
    -2 -5 -4
    -2 -5 -4
    -2 -5 -4
    2 5 5
    2 5 5
    2 5 5
    2 5 5
    -2 -5 -5
    -2 -5 -5
    -2 -5 -5
    -2 -5 -5
    -2 -5 -5
    -2 -5 -5
    -2 -5 -5
    -2 -5 -5
    2 5 6
    2 5 6
    2 5 6
    2 5 6
    -2 -5 -6
    -2 -5 -6
    -2 -5 -6
    -2 -5 -6
    -2 -5 -6
    -2 -5 -6
    -2 -5 -6
    2 5 7
    2 5 7
    2 5 7
    2 5 7
    -2 -5 -7
    -2 -5 -7
    -2 -5 -7
    -2 -5 -7
    -2 -5 -7
    -2 -5 -7
    -2 -5 -7
    2 5 8
    2 5 8
    2 5 8
    -2 -5 -8
    -2 -5 -8
    -2 -5 -8
    -2 -5 -8
    2 5 9
    2 5 9
    2 5 9
    -2 -5 -9
    -2 -5 -9
    2 5 10
    2 5 10
    2 5 10
    -2 -5 -10
    -2 -5 -10
    2 5 11
    -2 -5 -11
    -2 -5 -11
    2 5 12
    2 5 12
    -2 -5 -12
    -2 -5 -12
    2 5 13
    2 5 13
    -2 -5 -13
    -2 -5 -13
    2 5 14
    2 5 14
    2 6 -9
    -2 -6 9
    2 6 -8
    -2 -6 8
    -2 -6 8
    -2 -6 8
    2 6 -7
    -2 -6 7
    -2 -6 7
    -2 -6 7
    2 6 -6
    -2 -6 6
    -2 -6 6
    -2 -6 6
    2 6 -5
    2 6 -5
    -2 -6 5
    -2 -6 5
    2 6 -4
    2 6 -4
    2 6 -4
    -2 -6 4
    -2 -6 4
    2 6 -3
    2 6 -3
    2 6 -3
    2 6 -3
    -2 -6 3
    -2 -6 3
    2 6 -2
    2 6 -2
    2 6 -2
    2 6 -2
    2 6 -2
    -2 -6 2
    -2 -6 2
    -2 -6 2
    -2 -6 2
    2 6 -1
    2 6 -1
    2 6 -1
    2 6 -1
    2 6 -1
    2 6 -1
    -2 -6 1
    -2 -6 1
    -2 -6 1
    -2 -6 1
    -2 -6 1
    -2 -6 1
    -2 -6 1
    2 6 0
    2 6 0
    2 6 0
    2 6 0
    2 6 0
    2 6 0
    -2 -6 0
    -2 -6 0
    -2 -6 0
    -2 -6 0
    -2 -6 0
    -2 -6 0
    -2 -6 0
    2 6 1
    2 6 1
    2 6 1
    2 6 1
    2 6 1
    2 6 1
    -2 -6 -1
    -2 -6 -1
    -2 -6 -1
    -2 -6 -1
    -2 -6 -1
    -2 -6 -1
    -2 -6 -1
    2 6 2
    2 6 2
    2 6 2
    2 6 2
    2 6 2
    2 6 2
    -2 -6 -2
    -2 -6 -2
    -2 -6 -2
    -2 -6 -2
    -2 -6 -2
    -2 -6 -2
    -2 -6 -2
    -2 -6 -2
    2 6 3
    2 6 3
    2 6 3
    2 6 3
    2 6 3
    2 6 3
    2 6 3
    2 6 3
    -2 -6 -3
    -2 -6 -3
    -2 -6 -3
    -2 -6 -3
    -2 -6 -3
    -2 -6 -3
    -2 -6 -3
    2 6 4
    2 6 4
    2 6 4
    2 6 4
    2 6 4
    2 6 4
    2 6 4
    -2 -6 -4
    -2 -6 -4
    -2 -6 -4
    -2 -6 -4
    -2 -6 -4
    -2 -6 -4
    -2 -6 -4
    2 6 5
    2 6 5
    2 6 5
    2 6 5
    -2 -6 -5
    -2 -6 -5
    -2 -6 -5
    -2 -6 -5
    -2 -6 -5
    -2 -6 -5
    -2 -6 -5
    -2 -6 -5
    2 6 6
    2 6 6
    2 6 6
    2 6 6
    -2 -6 -6
    -2 -6 -6
    -2 -6 -6
    -2 -6 -6
    -2 -6 -6
    -2 -6 -6
    -2 -6 -6
    2 6 7
    2 6 7
    2 6 7
    -2 -6 -7
    -2 -6 -7
    -2 -6 -7
    2 6 8
    2 6 8
    2 6 8
    -2 -6 -8
    -2 -6 -8
    -2 -6 -8
    2 6 9
    2 6 9
    2 6 9
    -2 -6 -9
    -2 -6 -9
    -2 -6 -9
    2 6 10
    2 6 10
    2 6 10
    -2 -6 -10
    -2 -6 -10
    2 6 11
    2 6 11
    2 6 11
    -2 -6 -11
    -2 -6 -11
    2 6 12
    -2 -6 -12
    -2 -6 -12
    2 6 13
    2 6 13
    -2 -6 -13
    -2 -6 -13
    2 7 -8
    -2 -7 8
    2 7 -7
    -2 -7 7
    -2 -7 7
    2 7 -6
    -2 -7 6
    -2 -7 6
    2 7 -5
    2 7 -5
    -2 -7 5
    2 7 -4
    2 7 -4
    -2 -7 4
    2 7 -3
    2 7 -3
    2 7 -3
    -2 -7 3
    -2 -7 3
    2 7 -2
    2 7 -2
    2 7 -2
    -2 -7 2
    -2 -7 2
    2 7 -1
    2 7 -1
    2 7 -1
    -2 -7 1
    -2 -7 1
    2 7 0
    2 7 0
    2 7 0
    -2 -7 0
    -2 -7 0
    -2 -7 0
    2 7 1
    2 7 1
    2 7 1
    2 7 1
    2 7 1
    -2 -7 -1
    -2 -7 -1
    -2 -7 -1
    -2 -7 -1
    -2 -7 -1
    -2 -7 -1
    2 7 2
    2 7 2
    2 7 2
    2 7 2
    -2 -7 -2
    -2 -7 -2
    -2 -7 -2
    -2 -7 -2
    -2 -7 -2
    -2 -7 -2
    2 7 3
    2 7 3
    2 7 3
    2 7 3
    2 7 3
    2 7 3
    -2 -7 -3
    -2 -7 -3
    -2 -7 -3
    -2 -7 -3
    -2 -7 -3
    -2 -7 -3
    -2 -7 -3
    2 7 4
    2 7 4
    2 7 4
    2 7 4
    2 7 4
    2 7 4
    -2 -7 -4
    -2 -7 -4
    -2 -7 -4
    -2 -7 -4
    -2 -7 -4
    -2 -7 -4
    -2 -7 -4
    -2 -7 -4
    -2 -7 -4
    2 7 5
    2 7 5
    2 7 5
    -2 -7 -5
    -2 -7 -5
    -2 -7 -5
    -2 -7 -5
    -2 -7 -5
    2 7 6
    2 7 6
    2 7 6
    -2 -7 -6
    -2 -7 -6
    -2 -7 -6
    2 7 7
    2 7 7
    2 7 7
    -2 -7 -7
    -2 -7 -7
    -2 -7 -7
    2 7 8
    2 7 8
    2 7 8
    -2 -7 -8
    -2 -7 -8
    -2 -7 -8
    2 7 9
    2 7 9
    2 7 9
    -2 -7 -9
    -2 -7 -9
    -2 -7 -9
    2 7 10
    2 7 10
    2 7 10
    -2 -7 -10
    -2 -7 -10
    2 7 11
    2 7 11
    2 7 11
    -2 -7 -11
    -2 -7 -11
    2 7 12
    2 7 12
    2 7 12
    -2 -7 -12
    -2 -7 -12
    2 7 13
    2 7 13
    -2 -7 -13
    -2 -7 -13
    2 8 -7
    -2 -8 7
    -2 -8 7
    2 8 -6
    -2 -8 6
    -2 -8 6
    2 8 -5
    -2 -8 5
    -2 -8 5
    2 8 -4
    2 8 -4
    -2 -8 4
    2 8 -3
    2 8 -3
    -2 -8 3
    -2 -8 3
    2 8 -2
    2 8 -2
    2 8 -2
    -2 -8 2
    -2 -8 2
    2 8 -1
    2 8 -1
    2 8 -1
    -2 -8 1
    -2 -8 1
    2 8 0
    2 8 0
    2 8 0
    -2 -8 0
    -2 -8 0
    -2 -8 0
    2 8 1
    2 8 1
    2 8 1
    -2 -8 -1
    -2 -8 -1
    -2 -8 -1
    2 8 2
    2 8 2
    2 8 2
    -2 -8 -2
    -2 -8 -2
    -2 -8 -2
    2 8 3
    2 8 3
    2 8 3
    2 8 3
    -2 -8 -3
    -2 -8 -3
    -2 -8 -3
    2 8 4
    2 8 4
    -2 -8 -4
    -2 -8 -4
    -2 -8 -4
    -2 -8 -4
    -2 -8 -4
    2 8 5
    2 8 5
    -2 -8 -5
    -2 -8 -5
    -2 -8 -5
    2 8 6
    2 8 6
    -2 -8 -6
    -2 -8 -6
    -2 -8 -6
    2 8 7
    2 8 7
    -2 -8 -7
    -2 -8 -7
    -2 -8 -7
    2 8 8
    2 8 8
    -2 -8 -8
    -2 -8 -8
    -2 -8 -8
    2 8 9
    2 8 9
    -2 -8 -9
    -2 -8 -9
    -2 -8 -9
    2 8 10
    2 8 10
    -2 -8 -10
    -2 -8 -10
    -2 -8 -10
    2 8 11
    2 8 11
    -2 -8 -11
    -2 -8 -11
    2 8 12
    2 8 12
    -2 -8 -12
    -2 -8 -12
    2 8 13
    -2 -8 -13
    2 9 -5
    -2 -9 5
    -2 -9 5
    2 9 -4
    -2 -9 4
    -2 -9 4
    2 9 -3
    2 9 -3
    -2 -9 3
    -2 -9 3
    2 9 -2
    2 9 -2
    -2 -9 2
    -2 -9 2
    2 9 -1
    2 9 -1
    2 9 -1
    -2 -9 1
    -2 -9 1
    2 9 0
    2 9 0
    2 9 0
    -2 -9 0
    -2 -9 0
    2 9 1
    2 9 1
    2 9 1
    -2 -9 -1
    -2 -9 -1
    -2 -9 -1
    2 9 2
    2 9 2
    2 9 2
    -2 -9 -2
    -2 -9 -2
    -2 -9 -2
    2 9 3
    2 9 3
    -2 -9 -3
    -2 -9 -3
    -2 -9 -3
    2 9 4
    2 9 4
    -2 -9 -4
    -2 -9 -4
    2 9 5
    2 9 5
    -2 -9 -5
    -2 -9 -5
    2 9 6
    2 9 6
    -2 -9 -6
    -2 -9 -6
    -2 -9 -6
    2 9 7
    2 9 7
    -2 -9 -7
    -2 -9 -7
    -2 -9 -7
    2 9 8
    2 9 8
    -2 -9 -8
    -2 -9 -8
    -2 -9 -8
    2 9 9
    2 9 9
    -2 -9 -9
    -2 -9 -9
    2 9 10
    2 9 10
    -2 -9 -10
    -2 -9 -10
    -2 -9 -10
    2 9 11
    2 9 11
    -2 -9 -11
    -2 -9 -11
    2 9 12
    2 9 12
    -2 -9 -12
    -2 -9 -12
    2 10 -4
    -2 -10 4
    -2 -10 4
    2 10 -3
    -2 -10 3
    -2 -10 3
    -2 -10 3
    2 10 -2
    2 10 -2
    -2 -10 2
    -2 -10 2
    2 10 -1
    2 10 -1
    -2 -10 1
    -2 -10 1
    2 10 0
    2 10 0
    2 10 0
    -2 -10 0
    -2 -10 0
    2 10 1
    2 10 1
    2 10 1
    -2 -10 -1
    -2 -10 -1
    -2 -10 -1
    2 10 2
    2 10 2
    2 10 2
    -2 -10 -2
    -2 -10 -2
    -2 -10 -2
    2 10 3
    2 10 3
    -2 -10 -3
    -2 -10 -3
    2 10 4
    2 10 4
    -2 -10 -4
    -2 -10 -4
    2 10 5
    2 10 5
    -2 -10 -5
    -2 -10 -5
    2 10 6
    2 10 6
    -2 -10 -6
    -2 -10 -6
    2 10 7
    2 10 7
    -2 -10 -7
    -2 -10 -7
    -2 -10 -7
    2 10 8
    2 10 8
    -2 -10 -8
    -2 -10 -8
    -2 -10 -8
    2 10 9
    2 10 9
    -2 -10 -9
    -2 -10 -9
    -2 -10 -9
    2 10 10
    2 10 10
    -2 -10 -10
    -2 -10 -10
    -2 -10 -10
    2 10 11
    2 10 11
    -2 -10 -11
    -2 -10 -11
    -2 -10 -11
    2 10 12
    -2 -10 -12
    2 11 -2
    -2 -11 2
    -2 -11 2
    2 11 -1
    2 11 -1
    -2 -11 1
    -2 -11 1
    2 11 0
    2 11 0
    -2 -11 0
    -2 -11 0
    2 11 1
    2 11 1
    2 11 1
    -2 -11 -1
    -2 -11 -1
    2 11 2
    2 11 2
    -2 -11 -2
    -2 -11 -2
    -2 -11 -2
    2 11 3
    2 11 3
    -2 -11 -3
    -2 -11 -3
    2 11 4
    2 11 4
    -2 -11 -4
    -2 -11 -4
    2 11 5
    2 11 5
    -2 -11 -5
    -2 -11 -5
    2 11 6
    2 11 6
    -2 -11 -6
    -2 -11 -6
    2 11 7
    2 11 7
    -2 -11 -7
    -2 -11 -7
    2 11 8
    2 11 8
    -2 -11 -8
    -2 -11 -8
    -2 -11 -8
    2 11 9
    2 11 9
    -2 -11 -9
    -2 -11 -9
    -2 -11 -9
    2 11 10
    2 11 10
    -2 -11 -10
    -2 -11 -10
    -2 -11 -10
    2 11 11
    -2 -11 -11
    -2 -11 -11
    2 12 1
    -2 -12 -1
    2 12 2
    2 12 2
    -2 -12 -2
    -2 -12 -2
    2 12 3
    2 12 3
    -2 -12 -3
    -2 -12 -3
    2 12 4
    2 12 4
    -2 -12 -4
    -2 -12 -4
    2 12 5
    2 12 5
    -2 -12 -5
    -2 -12 -5
    2 12 6
    2 12 6
    -2 -12 -6
    -2 -12 -6
    2 12 7
    -2 -12 -7
    -2 -12 -7
    2 12 8
    -2 -12 -8
    -2 -12 -8
    2 12 9
    -2 -12 -9
    -2 -12 -9
    3 -10 -6
    3 -10 -5
    -3 10 5
    3 -10 -4
    -3 10 4
    3 -10 -3
    3 -10 -3
    -3 10 3
    3 -10 -2
    3 -10 -2
    -3 10 2
    3 -9 -8
    3 -9 -8
    -3 9 8
    -3 9 8
    3 -9 -7
    3 -9 -7
    -3 9 7
    -3 9 7
    3 -9 -6
    3 -9 -6
    -3 9 6
    -3 9 6
    3 -9 -5
    3 -9 -5
    3 -9 -5
    -3 9 5
    3 -9 -4
    3 -9 -4
    3 -9 -4
    -3 9 4
    3 -9 -3
    3 -9 -3
    3 -9 -3
    -3 9 3
    3 -9 -2
    3 -9 -2
    -3 9 2
    3 -9 -1
    3 -9 -1
    -3 9 1
    3 -9 0
    3 -9 0
    -3 9 0
    3 -9 1
    3 -9 1
    -3 9 -1
    3 -9 2
    -3 9 -2
    3 -8 -10
    -3 8 10
    3 -8 -9
    -3 8 9
    -3 8 9
    3 -8 -8
    3 -8 -8
    -3 8 8
    -3 8 8
    3 -8 -7
    3 -8 -7
    -3 8 7
    -3 8 7
    3 -8 -6
    3 -8 -6
    -3 8 6
    -3 8 6
    3 -8 -5
    3 -8 -5
    3 -8 -5
    -3 8 5
    -3 8 5
    3 -8 -4
    3 -8 -4
    3 -8 -4
    -3 8 4
    3 -8 -3
    3 -8 -3
    3 -8 -3
    -3 8 3
    3 -8 -2
    3 -8 -2
    3 -8 -2
    -3 8 2
    3 -8 -1
    -3 8 1
    3 -8 0
    3 -8 0
    -3 8 0
    3 -8 1
    3 -8 1
    3 -8 1
    -3 8 -1
    3 -8 2
    3 -8 2
    3 -8 2
    -3 8 -2
    3 -8 3
    3 -8 3
    -3 8 -3
    3 -8 4
    3 -8 4
    -3 8 -4
    3 -7 -11
    -3 7 11
    3 -7 -10
    3 -7 -10
    -3 7 10
    3 -7 -9
    3 -7 -9
    -3 7 9
    3 -7 -8
    3 -7 -8
    -3 7 8
    3 -7 -7
    3 -7 -7
    3 -7 -7
    -3 7 7
    3 -7 -6
    3 -7 -6
    3 -7 -6
    -3 7 6
    3 -7 -5
    3 -7 -5
    3 -7 -5
    3 -7 -5
    -3 7 5
    3 -7 -4
    3 -7 -4
    3 -7 -4
    -3 7 4
    -3 7 4
    3 -7 -3
    3 -7 -3
    3 -7 -3
    -3 7 3
    3 -7 -2
    3 -7 -2
    -3 7 2
    3 -7 -1
    3 -7 -1
    3 -7 -1
    -3 7 1
    3 -7 0
    3 -7 0
    3 -7 0
    -3 7 0
    3 -7 1
    3 -7 1
    3 -7 1
    -3 7 -1
    3 -7 2
    3 -7 2
    3 -7 2
    -3 7 -2
    3 -7 3
    3 -7 3
    3 -7 3
    -3 7 -3
    3 -7 4
    3 -7 4
    -3 7 -4
    3 -7 5
    3 -7 5
    -3 7 -5
    3 -7 6
    3 -7 6
    -3 7 -6
    3 -6 -11
    3 -6 -11
    -3 6 11
    3 -6 -10
    3 -6 -10
    -3 6 10
    3 -6 -9
    3 -6 -9
    -3 6 9
    3 -6 -8
    3 -6 -8
    -3 6 8
    3 -6 -7
    3 -6 -7
    3 -6 -7
    -3 6 7
    3 -6 -6
    3 -6 -6
    3 -6 -6
    -3 6 6
    3 -6 -5
    3 -6 -5
    3 -6 -5
    -3 6 5
    3 -6 -4
    3 -6 -4
    3 -6 -4
    3 -6 -4
    -3 6 4
    3 -6 -3
    3 -6 -3
    3 -6 -3
    3 -6 -3
    -3 6 3
    3 -6 -2
    3 -6 -2
    3 -6 -2
    -3 6 2
    3 -6 -1
    3 -6 -1
    3 -6 -1
    -3 6 1
    3 -6 0
    3 -6 0
    3 -6 0
    3 -6 0
    -3 6 0
    3 -6 1
    3 -6 1
    3 -6 1
    3 -6 1
    -3 6 -1
    3 -6 2
    3 -6 2
    3 -6 2
    -3 6 -2
    3 -6 3
    3 -6 3
    3 -6 3
    -3 6 -3
    3 -6 4
    3 -6 4
    -3 6 -4
    3 -6 5
    3 -6 5
    -3 6 -5
    3 -6 6
    3 -6 6
    -3 6 -6
    3 -6 7
    3 -6 7
    -3 6 -7
    -3 5 12
    3 -5 -11
    3 -5 -11
    -3 5 11
    3 -5 -10
    3 -5 -10
    -3 5 10
    3 -5 -9
    3 -5 -9
    -3 5 9
    3 -5 -8
    3 -5 -8
    -3 5 8
    3 -5 -7
    3 -5 -7
    -3 5 7
    3 -5 -6
    3 -5 -6
    3 -5 -6
    -3 5 6
    3 -5 -5
    3 -5 -5
    3 -5 -5
    -3 5 5
    3 -5 -4
    3 -5 -4
    3 -5 -4
    3 -5 -4
    -3 5 4
    3 -5 -3
    3 -5 -3
    3 -5 -3
    3 -5 -3
    -3 5 3
    3 -5 -2
    3 -5 -2
    3 -5 -2
    3 -5 -2
    -3 5 2
    3 -5 -1
    3 -5 -1
    3 -5 -1
    3 -5 -1
    3 -5 -1
    -3 5 1
    3 -5 0
    3 -5 0
    3 -5 0
    3 -5 0
    -3 5 0
    3 -5 1
    3 -5 1
    3 -5 1
    3 -5 1
    -3 5 -1
    3 -5 2
    3 -5 2
    3 -5 2
    3 -5 2
    -3 5 -2
    3 -5 3
    3 -5 3
    3 -5 3
    -3 5 -3
    3 -5 4
    3 -5 4
    3 -5 4
    -3 5 -4
    3 -5 5
    3 -5 5
    -3 5 -5
    3 -5 6
    3 -5 6
    -3 5 -6
    3 -5 7
    3 -5 7
    -3 5 -7
    3 -5 8
    3 -5 8
    -3 5 -8
    3 -4 -12
    -3 4 12
    3 -4 -11
    3 -4 -11
    -3 4 11
    3 -4 -10
    3 -4 -10
    -3 4 10
    3 -4 -9
    3 -4 -9
    -3 4 9
    3 -4 -8
    3 -4 -8
    -3 4 8
    3 -4 -7
    3 -4 -7
    -3 4 7
    3 -4 -6
    3 -4 -6
    3 -4 -6
    -3 4 6
    3 -4 -5
    3 -4 -5
    3 -4 -5
    -3 4 5
    -3 4 5
    3 -4 -4
    3 -4 -4
    3 -4 -4
    3 -4 -4
    3 -4 -4
    -3 4 4
    -3 4 4
    3 -4 -3
    3 -4 -3
    3 -4 -3
    3 -4 -3
    3 -4 -3
    -3 4 3
    -3 4 3
    -3 4 3
    -3 4 3
    3 -4 -2
    3 -4 -2
    3 -4 -2
    3 -4 -2
    -3 4 2
    -3 4 2
    -3 4 2
    -3 4 2
    -3 4 2
    3 -4 -1
    3 -4 -1
    3 -4 -1
    3 -4 -1
    3 -4 -1
    3 -4 -1
    -3 4 1
    -3 4 1
    -3 4 1
    -3 4 1
    -3 4 1
    3 -4 0
    3 -4 0
    3 -4 0
    3 -4 0
    3 -4 0
    -3 4 0
    -3 4 0
    -3 4 0
    -3 4 0
    -3 4 0
    3 -4 1
    3 -4 1
    3 -4 1
    3 -4 1
    3 -4 1
    -3 4 -1
    -3 4 -1
    -3 4 -1
    -3 4 -1
    3 -4 2
    3 -4 2
    3 -4 2
    3 -4 2
    -3 4 -2
    3 -4 3
    3 -4 3
    3 -4 3
    3 -4 3
    -3 4 -3
    3 -4 4
    3 -4 4
    3 -4 4
    3 -4 4
    3 -4 4
    -3 4 -4
    3 -4 5
    3 -4 5
    3 -4 5
    -3 4 -5
    3 -4 6
    3 -4 6
    3 -4 6
    -3 4 -6
    3 -4 7
    3 -4 7
    3 -4 7
    -3 4 -7
    3 -4 8
    3 -4 8
    3 -4 8
    -3 4 -8
    3 -4 9
    3 -4 9
    3 -4 9
    -3 4 -9
    3 -3 -12
    -3 3 12
    3 -3 -11
    -3 3 11
    3 -3 -10
    3 -3 -10
    -3 3 10
    3 -3 -9
    3 -3 -9
    -3 3 9
    3 -3 -8
    3 -3 -8
    3 -3 -8
    3 -3 -7
    3 -3 -7
    3 -3 -7
    3 -3 -6
    3 -3 -6
    3 -3 -6
    3 -3 -5
    3 -3 -5
    3 -3 -5
    3 -3 -5
    -3 3 5
    -3 3 5
    -3 3 5
    3 -3 -4
    3 -3 -4
    3 -3 -4
    3 -3 -4
    3 -3 -4
    3 -3 -4
    -3 3 4
    -3 3 4
    -3 3 4
    3 -3 -3
    3 -3 -3
    3 -3 -3
    3 -3 -3
    3 -3 -3
    3 -3 -3
    -3 3 3
    -3 3 3
    -3 3 3
    3 -3 -2
    3 -3 -2
    3 -3 -2
    3 -3 -2
    3 -3 -2
    3 -3 -2
    -3 3 2
    -3 3 2
    -3 3 2
    -3 3 2
    -3 3 2
    3 -3 -1
    3 -3 -1
    3 -3 -1
    3 -3 -1
    3 -3 -1
    -3 3 1
    -3 3 1
    -3 3 1
    -3 3 1
    -3 3 1
    -3 3 1
    3 -3 0
    3 -3 0
    3 -3 0
    3 -3 0
    3 -3 0
    -3 3 0
    -3 3 0
    -3 3 0
    -3 3 0
    -3 3 0
    3 -3 1
    3 -3 1
    3 -3 1
    3 -3 1
    3 -3 1
    -3 3 -1
    -3 3 -1
    -3 3 -1
    -3 3 -1
    -3 3 -1
    3 -3 2
    3 -3 2
    3 -3 2
    3 -3 2
    3 -3 2
    3 -3 2
    -3 3 -2
    -3 3 -2
    -3 3 -2
    -3 3 -2
    -3 3 -2
    3 -3 3
    3 -3 3
    3 -3 3
    3 -3 3
    3 -3 3
    -3 3 -3
    -3 3 -3
    -3 3 -3
    -3 3 -3
    -3 3 -3
    3 -3 4
    3 -3 4
    3 -3 4
    3 -3 4
    3 -3 4
    3 -3 4
    -3 3 -4
    3 -3 5
    3 -3 5
    3 -3 5
    3 -3 5
    3 -3 5
    -3 3 -5
    3 -3 6
    3 -3 6
    3 -3 6
    -3 3 -6
    3 -3 7
    3 -3 7
    3 -3 7
    -3 3 -7
    3 -3 8
    3 -3 8
    3 -3 8
    -3 3 -8
    3 -3 9
    3 -3 9
    3 -3 9
    -3 3 -9
    3 -3 10
    3 -3 10
    3 -3 10
    3 -2 -12
    -3 2 12
    -3 2 12
    3 -2 -11
    -3 2 11
    -3 2 11
    3 -2 -10
    3 -2 -10
    -3 2 10
    3 -2 -9
    3 -2 -9
    -3 2 9
    3 -2 -8
    3 -2 -8
    3 -2 -8
    -3 2 8
    3 -2 -7
    3 -2 -7
    3 -2 -7
    -3 2 7
    3 -2 -6
    3 -2 -6
    3 -2 -6
    -3 2 6
    -3 2 6
    3 -2 -5
    3 -2 -5
    3 -2 -5
    -3 2 5
    -3 2 5
    -3 2 5
    3 -2 -4
    3 -2 -4
    3 -2 -4
    3 -2 -4
    3 -2 -4
    3 -2 -4
    -3 2 4
    -3 2 4
    -3 2 4
    -3 2 4
    3 -2 -3
    3 -2 -3
    3 -2 -3
    3 -2 -3
    3 -2 -3
    3 -2 -3
    -3 2 3
    -3 2 3
    -3 2 3
    -3 2 3
    -3 2 3
    3 -2 -2
    3 -2 -2
    3 -2 -2
    3 -2 -2
    3 -2 -2
    3 -2 -2
    -3 2 2
    -3 2 2
    -3 2 2
    -3 2 2
    -3 2 2
    -3 2 2
    -3 2 2
    3 -2 -1
    3 -2 -1
    3 -2 -1
    3 -2 -1
    3 -2 -1
    3 -2 -1
    -3 2 1
    -3 2 1
    -3 2 1
    -3 2 1
    3 -2 0
    3 -2 0
    3 -2 0
    3 -2 0
    3 -2 0
    3 -2 0
    3 -2 0
    -3 2 0
    -3 2 0
    -3 2 0
    -3 2 0
    -3 2 0
    3 -2 1
    3 -2 1
    3 -2 1
    3 -2 1
    3 -2 1
    3 -2 1
    3 -2 1
    -3 2 -1
    -3 2 -1
    -3 2 -1
    -3 2 -1
    -3 2 -1
    3 -2 2
    3 -2 2
    3 -2 2
    3 -2 2
    3 -2 2
    3 -2 2
    3 -2 2
    3 -2 2
    -3 2 -2
    -3 2 -2
    -3 2 -2
    -3 2 -2
    -3 2 -2
    3 -2 3
    3 -2 3
    3 -2 3
    3 -2 3
    3 -2 3
    3 -2 3
    -3 2 -3
    -3 2 -3
    -3 2 -3
    -3 2 -3
    -3 2 -3
    3 -2 4
    3 -2 4
    3 -2 4
    3 -2 4
    3 -2 4
    3 -2 4
    -3 2 -4
    -3 2 -4
    -3 2 -4
    -3 2 -4
    -3 2 -4
    3 -2 5
    3 -2 5
    3 -2 5
    3 -2 5
    3 -2 5
    3 -2 5
    -3 2 -5
    -3 2 -5
    -3 2 -5
    3 -2 6
    3 -2 6
    3 -2 6
    -3 2 -6
    -3 2 -6
    3 -2 7
    3 -2 7
    3 -2 7
    -3 2 -7
    -3 2 -7
    3 -2 8
    3 -2 8
    3 -2 8
    -3 2 -8
    3 -2 9
    3 -2 9
    3 -2 9
    3 -2 10
    3 -2 10
    3 -2 10
    3 -2 11
    3 -2 11
    3 -1 -12
    -3 1 12
    -3 1 12
    3 -1 -11
    -3 1 11
    -3 1 11
    3 -1 -10
    3 -1 -10
    -3 1 10
    3 -1 -9
    3 -1 -9
    -3 1 9
    3 -1 -8
    3 -1 -8
    -3 1 8
    3 -1 -7
    3 -1 -7
    3 -1 -7
    -3 1 7
    3 -1 -6
    3 -1 -6
    3 -1 -6
    -3 1 6
    -3 1 6
    3 -1 -5
    3 -1 -5
    3 -1 -5
    -3 1 5
    -3 1 5
    -3 1 5
    -3 1 5
    -3 1 5
    3 -1 -4
    3 -1 -4
    3 -1 -4
    3 -1 -4
    3 -1 -4
    -3 1 4
    -3 1 4
    -3 1 4
    -3 1 4
    3 -1 -3
    3 -1 -3
    3 -1 -3
    3 -1 -3
    3 -1 -3
    3 -1 -3
    3 -1 -3
    3 -1 -3
    -3 1 3
    -3 1 3
    -3 1 3
    -3 1 3
    -3 1 3
    3 -1 -2
    3 -1 -2
    3 -1 -2
    3 -1 -2
    3 -1 -2
    3 -1 -2
    3 -1 -2
    3 -1 -2
    -3 1 2
    -3 1 2
    -3 1 2
    -3 1 2
    -3 1 2
    3 -1 -1
    3 -1 -1
    3 -1 -1
    3 -1 -1
    3 -1 -1
    3 -1 -1
    3 -1 -1
    -3 1 1
    -3 1 1
    -3 1 1
    -3 1 1
    -3 1 1
    3 -1 0
    3 -1 0
    3 -1 0
    3 -1 0
    3 -1 0
    3 -1 0
    3 -1 0
    -3 1 0
    -3 1 0
    -3 1 0
    -3 1 0
    -3 1 0
    3 -1 1
    3 -1 1
    3 -1 1
    3 -1 1
    3 -1 1
    3 -1 1
    3 -1 1
    3 -1 1
    -3 1 -1
    -3 1 -1
    -3 1 -1
    -3 1 -1
    -3 1 -1
    -3 1 -1
    -3 1 -1
    3 -1 2
    3 -1 2
    3 -1 2
    3 -1 2
    3 -1 2
    3 -1 2
    3 -1 2
    3 -1 2
    -3 1 -2
    -3 1 -2
    -3 1 -2
    -3 1 -2
    -3 1 -2
    3 -1 3
    3 -1 3
    3 -1 3
    3 -1 3
    3 -1 3
    3 -1 3
    3 -1 3
    3 -1 3
    -3 1 -3
    -3 1 -3
    -3 1 -3
    -3 1 -3
    -3 1 -3
    3 -1 4
    3 -1 4
    3 -1 4
    3 -1 4
    3 -1 4
    3 -1 4
    3 -1 4
    3 -1 4
    -3 1 -4
    -3 1 -4
    -3 1 -4
    -3 1 -4
    3 -1 5
    3 -1 5
    3 -1 5
    3 -1 5
    3 -1 5
    3 -1 5
    3 -1 5
    3 -1 5
    -3 1 -5
    -3 1 -5
    -3 1 -5
    -3 1 -5
    -3 1 -5
    3 -1 6
    3 -1 6
    3 -1 6
    3 -1 6
    3 -1 6
    3 -1 6
    -3 1 -6
    -3 1 -6
    -3 1 -6
    3 -1 7
    3 -1 7
    3 -1 7
    3 -1 7
    -3 1 -7
    -3 1 -7
    3 -1 8
    3 -1 8
    3 -1 8
    3 -1 8
    -3 1 -8
    -3 1 -8
    3 -1 9
    3 -1 9
    3 -1 9
    3 -1 9
    3 -1 10
    3 -1 10
    3 -1 10
    3 -1 10
    3 -1 11
    3 -1 11
    3 -1 11
    3 0 -12
    -3 0 12
    3 0 -11
    -3 0 11
    -3 0 11
    3 0 -10
    3 0 -10
    -3 0 10
    3 0 -9
    3 0 -9
    -3 0 9
    3 0 -8
    3 0 -8
    -3 0 8
    -3 0 8
    3 0 -7
    3 0 -7
    -3 0 7
    -3 0 7
    3 0 -6
    3 0 -6
    3 0 -6
    3 0 -6
    -3 0 6
    -3 0 6
    3 0 -5
    3 0 -5
    3 0 -5
    3 0 -5
    -3 0 5
    -3 0 5
    -3 0 5
    -3 0 5
    3 0 -4
    3 0 -4
    3 0 -4
    3 0 -4
    -3 0 4
    -3 0 4
    -3 0 4
    3 0 -3
    3 0 -3
    3 0 -3
    3 0 -3
    3 0 -3
    -3 0 3
    -3 0 3
    -3 0 3
    -3 0 3
    -3 0 3
    -3 0 3
    3 0 -2
    3 0 -2
    3 0 -2
    3 0 -2
    3 0 -2
    3 0 -2
    -3 0 2
    -3 0 2
    -3 0 2
    -3 0 2
    -3 0 2
    -3 0 2
    3 0 -1
    3 0 -1
    3 0 -1
    3 0 -1
    3 0 -1
    3 0 -1
    3 0 -1
    -3 0 1
    -3 0 1
    -3 0 1
    -3 0 1
    -3 0 1
    -3 0 1
    -3 0 1
    3 0 0
    3 0 0
    3 0 0
    3 0 0
    3 0 0
    3 0 0
    3 0 0
    -3 0 0
    -3 0 0
    -3 0 0
    -3 0 0
    -3 0 0
    -3 0 0
    3 0 1
    3 0 1
    3 0 1
    3 0 1
    3 0 1
    3 0 1
    3 0 1
    3 0 1
    3 0 1
    -3 0 -1
    -3 0 -1
    -3 0 -1
    -3 0 -1
    -3 0 -1
    -3 0 -1
    3 0 2
    3 0 2
    3 0 2
    3 0 2
    3 0 2
    -3 0 -2
    -3 0 -2
    -3 0 -2
    -3 0 -2
    -3 0 -2
    -3 0 -2
    3 0 3
    3 0 3
    3 0 3
    3 0 3
    3 0 3
    3 0 3
    3 0 3
    -3 0 -3
    -3 0 -3
    -3 0 -3
    -3 0 -3
    -3 0 -3
    -3 0 -3
    3 0 4
    3 0 4
    3 0 4
    3 0 4
    3 0 4
    3 0 4
    3 0 4
    3 0 4
    -3 0 -4
    -3 0 -4
    -3 0 -4
    -3 0 -4
    -3 0 -4
    3 0 5
    3 0 5
    3 0 5
    3 0 5
    3 0 5
    3 0 5
    3 0 5
    3 0 5
    -3 0 -5
    -3 0 -5
    -3 0 -5
    -3 0 -5
    -3 0 -5
    3 0 6
    3 0 6
    3 0 6
    3 0 6
    3 0 6
    3 0 6
    3 0 6
    -3 0 -6
    -3 0 -6
    -3 0 -6
    -3 0 -6
    -3 0 -6
    -3 0 -6
    3 0 7
    3 0 7
    3 0 7
    3 0 7
    -3 0 -7
    -3 0 -7
    3 0 8
    3 0 8
    3 0 8
    3 0 8
    -3 0 -8
    3 0 9
    3 0 9
    3 0 9
    3 0 9
    -3 0 -9
    3 0 10
    3 0 10
    3 0 10
    3 0 11
    3 0 11
    3 0 11
    3 0 12
    3 0 12
    -3 0 -12
    3 1 -11
    -3 -1 11
    -3 -1 11
    -3 -1 11
    3 1 -10
    3 1 -10
    -3 -1 10
    -3 -1 10
    3 1 -9
    3 1 -9
    -3 -1 9
    -3 -1 9
    3 1 -8
    3 1 -8
    -3 -1 8
    -3 -1 8
    3 1 -7
    3 1 -7
    -3 -1 7
    -3 -1 7
    3 1 -6
    3 1 -6
    -3 -1 6
    3 1 -5
    3 1 -5
    3 1 -5
    -3 -1 5
    -3 -1 5
    -3 -1 5
    3 1 -4
    3 1 -4
    3 1 -4
    3 1 -4
    -3 -1 4
    -3 -1 4
    -3 -1 4
    -3 -1 4
    -3 -1 4
    3 1 -3
    3 1 -3
    3 1 -3
    3 1 -3
    3 1 -3
    3 1 -3
    3 1 -3
    -3 -1 3
    -3 -1 3
    -3 -1 3
    -3 -1 3
    3 1 -2
    3 1 -2
    3 1 -2
    3 1 -2
    3 1 -2
    3 1 -2
    3 1 -2
    -3 -1 2
    -3 -1 2
    -3 -1 2
    -3 -1 2
    3 1 -1
    3 1 -1
    3 1 -1
    3 1 -1
    3 1 -1
    3 1 -1
    3 1 -1
    -3 -1 1
    -3 -1 1
    -3 -1 1
    -3 -1 1
    -3 -1 1
    -3 -1 1
    -3 -1 1
    3 1 0
    3 1 0
    3 1 0
    3 1 0
    3 1 0
    3 1 0
    3 1 0
    -3 -1 0
    -3 -1 0
    -3 -1 0
    -3 -1 0
    -3 -1 0
    -3 -1 0
    -3 -1 0
    -3 -1 0
    3 1 1
    3 1 1
    3 1 1
    3 1 1
    3 1 1
    3 1 1
    3 1 1
    -3 -1 -1
    -3 -1 -1
    -3 -1 -1
    -3 -1 -1
    -3 -1 -1
    -3 -1 -1
    3 1 2
    3 1 2
    3 1 2
    3 1 2
    3 1 2
    3 1 2
    3 1 2
    -3 -1 -2
    -3 -1 -2
    -3 -1 -2
    -3 -1 -2
    -3 -1 -2
    -3 -1 -2
    -3 -1 -2
    3 1 3
    3 1 3
    3 1 3
    3 1 3
    3 1 3
    3 1 3
    3 1 3
    -3 -1 -3
    -3 -1 -3
    -3 -1 -3
    -3 -1 -3
    -3 -1 -3
    -3 -1 -3
    3 1 4
    3 1 4
    3 1 4
    3 1 4
    3 1 4
    3 1 4
    3 1 4
    -3 -1 -4
    -3 -1 -4
    -3 -1 -4
    -3 -1 -4
    -3 -1 -4
    -3 -1 -4
    3 1 5
    3 1 5
    3 1 5
    3 1 5
    3 1 5
    3 1 5
    3 1 5
    3 1 5
    -3 -1 -5
    -3 -1 -5
    -3 -1 -5
    -3 -1 -5
    -3 -1 -5
    3 1 6
    3 1 6
    3 1 6
    3 1 6
    3 1 6
    3 1 6
    3 1 6
    -3 -1 -6
    -3 -1 -6
    -3 -1 -6
    -3 -1 -6
    -3 -1 -6
    -3 -1 -6
    3 1 7
    3 1 7
    3 1 7
    3 1 7
    3 1 7
    3 1 7
    -3 -1 -7
    -3 -1 -7
    -3 -1 -7
    -3 -1 -7
    3 1 8
    3 1 8
    3 1 8
    3 1 8
    -3 -1 -8
    3 1 9
    3 1 9
    3 1 9
    3 1 9
    -3 -1 -9
    3 1 10
    3 1 10
    -3 -1 -10
    3 1 11
    3 1 11
    3 1 11
    -3 -1 -11
    3 1 12
    3 1 12
    -3 -1 -12
    3 1 13
    3 1 13
    3 2 -11
    -3 -2 11
    3 2 -10
    3 2 -10
    -3 -2 10
    -3 -2 10
    3 2 -9
    3 2 -9
    -3 -2 9
    -3 -2 9
    3 2 -8
    3 2 -8
    -3 -2 8
    -3 -2 8
    3 2 -7
    3 2 -7
    -3 -2 7
    -3 -2 7
    3 2 -6
    3 2 -6
    3 2 -6
    -3 -2 6
    3 2 -5
    3 2 -5
    3 2 -5
    -3 -2 5
    -3 -2 5
    -3 -2 5
    -3 -2 5
    -3 -2 5
    3 2 -4
    3 2 -4
    3 2 -4
    3 2 -4
    -3 -2 4
    -3 -2 4
    -3 -2 4
    -3 -2 4
    3 2 -3
    3 2 -3
    3 2 -3
    3 2 -3
    3 2 -3
    3 2 -3
    -3 -2 3
    -3 -2 3
    -3 -2 3
    3 2 -2
    3 2 -2
    3 2 -2
    3 2 -2
    3 2 -2
    3 2 -2
    3 2 -2
    -3 -2 2
    -3 -2 2
    -3 -2 2
    -3 -2 2
    -3 -2 2
    3 2 -1
    3 2 -1
    3 2 -1
    3 2 -1
    3 2 -1
    3 2 -1
    3 2 -1
    -3 -2 1
    -3 -2 1
    -3 -2 1
    -3 -2 1
    -3 -2 1
    -3 -2 1
    3 2 0
    3 2 0
    3 2 0
    3 2 0
    3 2 0
    3 2 0
    3 2 0
    -3 -2 0
    -3 -2 0
    -3 -2 0
    -3 -2 0
    -3 -2 0
    -3 -2 0
    3 2 1
    3 2 1
    3 2 1
    3 2 1
    3 2 1
    3 2 1
    3 2 1
    3 2 1
    -3 -2 -1
    -3 -2 -1
    -3 -2 -1
    -3 -2 -1
    -3 -2 -1
    3 2 2
    3 2 2
    3 2 2
    3 2 2
    3 2 2
    3 2 2
    3 2 2
    -3 -2 -2
    -3 -2 -2
    -3 -2 -2
    -3 -2 -2
    -3 -2 -2
    -3 -2 -2
    -3 -2 -2
    3 2 3
    3 2 3
    3 2 3
    3 2 3
    3 2 3
    3 2 3
    3 2 3
    3 2 3
    -3 -2 -3
    -3 -2 -3
    -3 -2 -3
    -3 -2 -3
    -3 -2 -3
    -3 -2 -3
    3 2 4
    3 2 4
    3 2 4
    3 2 4
    3 2 4
    3 2 4
    3 2 4
    -3 -2 -4
    -3 -2 -4
    -3 -2 -4
    -3 -2 -4
    -3 -2 -4
    -3 -2 -4
    -3 -2 -4
    3 2 5
    3 2 5
    3 2 5
    3 2 5
    3 2 5
    3 2 5
    3 2 5
    3 2 5
    -3 -2 -5
    -3 -2 -5
    -3 -2 -5
    -3 -2 -5
    -3 -2 -5
    -3 -2 -5
    -3 -2 -5
    3 2 6
    3 2 6
    3 2 6
    3 2 6
    3 2 6
    3 2 6
    3 2 6
    -3 -2 -6
    -3 -2 -6
    -3 -2 -6
    -3 -2 -6
    -3 -2 -6
    -3 -2 -6
    3 2 7
    3 2 7
    3 2 7
    3 2 7
    3 2 7
    3 2 7
    3 2 7
    -3 -2 -7
    -3 -2 -7
    -3 -2 -7
    -3 -2 -7
    -3 -2 -7
    3 2 8
    3 2 8
    3 2 8
    3 2 8
    -3 -2 -8
    3 2 9
    3 2 9
    3 2 9
    -3 -2 -9
    3 2 10
    3 2 10
    -3 -2 -10
    3 2 11
    3 2 11
    3 2 11
    -3 -2 -11
    3 2 12
    -3 -2 -12
    -3 -2 -12
    3 2 13
    3 2 13
    -3 -2 -13
    3 3 -11
    -3 -3 11
    3 3 -10
    -3 -3 10
    -3 -3 10
    3 3 -9
    3 3 -9
    -3 -3 9
    -3 -3 9
    3 3 -8
    3 3 -8
    -3 -3 8
    -3 -3 8
    3 3 -7
    3 3 -7
    -3 -3 7
    -3 -3 7
    3 3 -6
    3 3 -6
    3 3 -6
    -3 -3 6
    3 3 -5
    3 3 -5
    3 3 -5
    3 3 -5
    -3 -3 5
    3 3 -4
    3 3 -4
    3 3 -4
    3 3 -4
    -3 -3 4
    -3 -3 4
    -3 -3 4
    -3 -3 4
    3 3 -3
    3 3 -3
    3 3 -3
    3 3 -3
    3 3 -3
    -3 -3 3
    -3 -3 3
    -3 -3 3
    -3 -3 3
    3 3 -2
    3 3 -2
    3 3 -2
    3 3 -2
    3 3 -2
    3 3 -2
    -3 -3 2
    -3 -3 2
    -3 -3 2
    3 3 -1
    3 3 -1
    3 3 -1
    3 3 -1
    3 3 -1
    -3 -3 1
    -3 -3 1
    -3 -3 1
    -3 -3 1
    -3 -3 1
    -3 -3 1
    3 3 0
    3 3 0
    3 3 0
    3 3 0
    3 3 0
    3 3 0
    -3 -3 0
    -3 -3 0
    -3 -3 0
    -3 -3 0
    -3 -3 0
    -3 -3 0
    -3 -3 0
    -3 -3 0
    3 3 1
    3 3 1
    3 3 1
    3 3 1
    3 3 1
    3 3 1
    -3 -3 -1
    -3 -3 -1
    -3 -3 -1
    -3 -3 -1
    -3 -3 -1
    -3 -3 -1
    3 3 2
    3 3 2
    3 3 2
    3 3 2
    3 3 2
    3 3 2
    -3 -3 -2
    -3 -3 -2
    -3 -3 -2
    -3 -3 -2
    -3 -3 -2
    3 3 3
    3 3 3
    3 3 3
    3 3 3
    3 3 3
    3 3 3
    -3 -3 -3
    -3 -3 -3
    -3 -3 -3
    -3 -3 -3
    -3 -3 -3
    -3 -3 -3
    3 3 4
    3 3 4
    3 3 4
    3 3 4
    3 3 4
    3 3 4
    3 3 4
    -3 -3 -4
    -3 -3 -4
    -3 -3 -4
    -3 -3 -4
    -3 -3 -4
    3 3 5
    3 3 5
    3 3 5
    3 3 5
    3 3 5
    3 3 5
    3 3 5
    -3 -3 -5
    -3 -3 -5
    -3 -3 -5
    -3 -3 -5
    -3 -3 -5
    -3 -3 -5
    -3 -3 -5
    3 3 6
    3 3 6
    3 3 6
    3 3 6
    3 3 6
    3 3 6
    3 3 6
    3 3 6
    -3 -3 -6
    -3 -3 -6
    -3 -3 -6
    -3 -3 -6
    -3 -3 -6
    -3 -3 -6
    3 3 7
    3 3 7
    3 3 7
    3 3 7
    3 3 7
    3 3 7
    3 3 7
    -3 -3 -7
    -3 -3 -7
    -3 -3 -7
    -3 -3 -7
    -3 -3 -7
    3 3 8
    3 3 8
    3 3 8
    3 3 8
    -3 -3 -8
    -3 -3 -8
    -3 -3 -8
    -3 -3 -8
    3 3 9
    3 3 9
    3 3 9
    -3 -3 -9
    3 3 10
    3 3 10
    3 3 10
    -3 -3 -10
    3 3 11
    3 3 11
    3 3 11
    -3 -3 -11
    3 3 12
    -3 -3 -12
    -3 -3 -12
    3 3 13
    3 3 13
    -3 -3 -13
    -3 -3 -13
    3 4 -10
    -3 -4 10
    -3 -4 10
    3 4 -9
    -3 -4 9
    -3 -4 9
    3 4 -8
    3 4 -8
    -3 -4 8
    -3 -4 8
    3 4 -7
    3 4 -7
    -3 -4 7
    -3 -4 7
    3 4 -6
    3 4 -6
    -3 -4 6
    -3 -4 6
    3 4 -5
    3 4 -5
    3 4 -5
    3 4 -5
    -3 -4 5
    3 4 -4
    3 4 -4
    3 4 -4
    3 4 -4
    -3 -4 4
    -3 -4 4
    -3 -4 4
    3 4 -3
    3 4 -3
    3 4 -3
    3 4 -3
    -3 -4 3
    -3 -4 3
    -3 -4 3
    -3 -4 3
    3 4 -2
    3 4 -2
    3 4 -2
    3 4 -2
    3 4 -2
    -3 -4 2
    -3 -4 2
    -3 -4 2
    -3 -4 2
    -3 -4 2
    -3 -4 2
    3 4 -1
    3 4 -1
    3 4 -1
    3 4 -1
    3 4 -1
    3 4 -1
    -3 -4 1
    -3 -4 1
    -3 -4 1
    -3 -4 1
    -3 -4 1
    -3 -4 1
    3 4 0
    3 4 0
    3 4 0
    3 4 0
    3 4 0
    -3 -4 0
    -3 -4 0
    -3 -4 0
    -3 -4 0
    -3 -4 0
    -3 -4 0
    -3 -4 0
    3 4 1
    3 4 1
    3 4 1
    3 4 1
    3 4 1
    3 4 1
    -3 -4 -1
    -3 -4 -1
    -3 -4 -1
    -3 -4 -1
    -3 -4 -1
    -3 -4 -1
    -3 -4 -1
    3 4 2
    3 4 2
    3 4 2
    3 4 2
    3 4 2
    3 4 2
    3 4 2
    -3 -4 -2
    -3 -4 -2
    -3 -4 -2
    -3 -4 -2
    -3 -4 -2
    -3 -4 -2
    3 4 3
    3 4 3
    3 4 3
    3 4 3
    3 4 3
    -3 -4 -3
    -3 -4 -3
    -3 -4 -3
    -3 -4 -3
    -3 -4 -3
    -3 -4 -3
    -3 -4 -3
    3 4 4
    3 4 4
    3 4 4
    3 4 4
    3 4 4
    3 4 4
    3 4 4
    -3 -4 -4
    -3 -4 -4
    -3 -4 -4
    -3 -4 -4
    -3 -4 -4
    3 4 5
    3 4 5
    3 4 5
    3 4 5
    3 4 5
    3 4 5
    3 4 5
    -3 -4 -5
    -3 -4 -5
    -3 -4 -5
    -3 -4 -5
    -3 -4 -5
    -3 -4 -5
    3 4 6
    3 4 6
    3 4 6
    3 4 6
    3 4 6
    3 4 6
    -3 -4 -6
    -3 -4 -6
    -3 -4 -6
    -3 -4 -6
    -3 -4 -6
    -3 -4 -6
    -3 -4 -6
    -3 -4 -6
    3 4 7
    3 4 7
    3 4 7
    3 4 7
    3 4 7
    3 4 7
    3 4 7
    3 4 7
    -3 -4 -7
    -3 -4 -7
    -3 -4 -7
    -3 -4 -7
    -3 -4 -7
    -3 -4 -7
    3 4 8
    3 4 8
    3 4 8
    -3 -4 -8
    -3 -4 -8
    -3 -4 -8
    3 4 9
    3 4 9
    3 4 9
    -3 -4 -9
    3 4 10
    3 4 10
    -3 -4 -10
    -3 -4 -10
    3 4 11
    -3 -4 -11
    -3 -4 -11
    3 4 12
    3 4 12
    -3 -4 -12
    -3 -4 -12
    3 4 13
    3 4 13
    -3 -4 -13
    -3 -4 -13
    3 5 -9
    -3 -5 9
    -3 -5 9
    3 5 -8
    -3 -5 8
    -3 -5 8
    3 5 -7
    3 5 -7
    -3 -5 7
    -3 -5 7
    -3 -5 7
    3 5 -6
    3 5 -6
    -3 -5 6
    -3 -5 6
    -3 -5 6
    3 5 -5
    3 5 -5
    3 5 -5
    3 5 -5
    -3 -5 5
    3 5 -4
    3 5 -4
    3 5 -4
    3 5 -4
    -3 -5 4
    3 5 -3
    3 5 -3
    3 5 -3
    3 5 -3
    -3 -5 3
    -3 -5 3
    -3 -5 3
    -3 -5 3
    -3 -5 3
    3 5 -2
    3 5 -2
    3 5 -2
    3 5 -2
    3 5 -2
    -3 -5 2
    -3 -5 2
    -3 -5 2
    -3 -5 2
    -3 -5 2
    -3 -5 2
    3 5 -1
    3 5 -1
    3 5 -1
    3 5 -1
    3 5 -1
    3 5 -1
    -3 -5 1
    -3 -5 1
    -3 -5 1
    -3 -5 1
    -3 -5 1
    -3 -5 1
    3 5 0
    3 5 0
    3 5 0
    3 5 0
    3 5 0
    3 5 0
    -3 -5 0
    -3 -5 0
    -3 -5 0
    -3 -5 0
    -3 -5 0
    -3 -5 0
    3 5 1
    3 5 1
    3 5 1
    3 5 1
    3 5 1
    3 5 1
    -3 -5 -1
    -3 -5 -1
    -3 -5 -1
    -3 -5 -1
    -3 -5 -1
    -3 -5 -1
    -3 -5 -1
    3 5 2
    3 5 2
    3 5 2
    3 5 2
    3 5 2
    -3 -5 -2
    -3 -5 -2
    -3 -5 -2
    -3 -5 -2
    -3 -5 -2
    -3 -5 -2
    -3 -5 -2
    3 5 3
    3 5 3
    3 5 3
    3 5 3
    3 5 3
    3 5 3
    -3 -5 -3
    -3 -5 -3
    -3 -5 -3
    -3 -5 -3
    -3 -5 -3
    -3 -5 -3
    -3 -5 -3
    -3 -5 -3
    3 5 4
    3 5 4
    3 5 4
    3 5 4
    3 5 4
    -3 -5 -4
    -3 -5 -4
    -3 -5 -4
    -3 -5 -4
    -3 -5 -4
    -3 -5 -4
    -3 -5 -4
    3 5 5
    3 5 5
    3 5 5
    3 5 5
    3 5 5
    -3 -5 -5
    -3 -5 -5
    -3 -5 -5
    -3 -5 -5
    -3 -5 -5
    -3 -5 -5
    -3 -5 -5
    -3 -5 -5
    3 5 6
    3 5 6
    3 5 6
    3 5 6
    3 5 6
    -3 -5 -6
    -3 -5 -6
    -3 -5 -6
    -3 -5 -6
    -3 -5 -6
    -3 -5 -6
    -3 -5 -6
    -3 -5 -6
    3 5 7
    3 5 7
    3 5 7
    3 5 7
    -3 -5 -7
    -3 -5 -7
    -3 -5 -7
    -3 -5 -7
    -3 -5 -7
    -3 -5 -7
    -3 -5 -7
    3 5 8
    3 5 8
    3 5 8
    3 5 8
    -3 -5 -8
    -3 -5 -8
    -3 -5 -8
    3 5 9
    3 5 9
    -3 -5 -9
    -3 -5 -9
    -3 -5 -9
    3 5 10
    3 5 10
    -3 -5 -10
    -3 -5 -10
    3 5 11
    3 5 11
    -3 -5 -11
    -3 -5 -11
    3 5 12
    3 5 12
    -3 -5 -12
    -3 -5 -12
    3 5 13
    3 5 13
    -3 -5 -13
    -3 -5 -13
    3 5 14
    3 6 -9
    -3 -6 9
    3 6 -8
    -3 -6 8
    -3 -6 8
    3 6 -7
    -3 -6 7
    -3 -6 7
    -3 -6 7
    3 6 -6
    3 6 -6
    -3 -6 6
    -3 -6 6
    3 6 -5
    3 6 -5
    3 6 -5
    -3 -6 5
    -3 -6 5
    3 6 -4
    3 6 -4
    3 6 -4
    3 6 -4
    -3 -6 4
    3 6 -3
    3 6 -3
    3 6 -3
    3 6 -3
    -3 -6 3
    3 6 -2
    3 6 -2
    3 6 -2
    3 6 -2
    3 6 -2
    -3 -6 2
    -3 -6 2
    -3 -6 2
    3 6 -1
    3 6 -1
    3 6 -1
    3 6 -1
    3 6 -1
    3 6 -1
    -3 -6 1
    -3 -6 1
    -3 -6 1
    -3 -6 1
    -3 -6 1
    3 6 0
    3 6 0
    3 6 0
    3 6 0
    3 6 0
    -3 -6 0
    -3 -6 0
    -3 -6 0
    -3 -6 0
    -3 -6 0
    -3 -6 0
    -3 -6 0
    3 6 1
    3 6 1
    3 6 1
    3 6 1
    3 6 1
    3 6 1
    -3 -6 -1
    -3 -6 -1
    -3 -6 -1
    -3 -6 -1
    -3 -6 -1
    -3 -6 -1
    3 6 2
    3 6 2
    3 6 2
    3 6 2
    3 6 2
    3 6 2
    -3 -6 -2
    -3 -6 -2
    -3 -6 -2
    -3 -6 -2
    -3 -6 -2
    -3 -6 -2
    -3 -6 -2
    3 6 3
    3 6 3
    3 6 3
    3 6 3
    3 6 3
    3 6 3
    -3 -6 -3
    -3 -6 -3
    -3 -6 -3
    -3 -6 -3
    -3 -6 -3
    -3 -6 -3
    -3 -6 -3
    3 6 4
    3 6 4
    3 6 4
    3 6 4
    3 6 4
    -3 -6 -4
    -3 -6 -4
    -3 -6 -4
    -3 -6 -4
    -3 -6 -4
    -3 -6 -4
    -3 -6 -4
    3 6 5
    3 6 5
    3 6 5
    3 6 5
    3 6 5
    -3 -6 -5
    -3 -6 -5
    -3 -6 -5
    -3 -6 -5
    -3 -6 -5
    -3 -6 -5
    -3 -6 -5
    -3 -6 -5
    3 6 6
    3 6 6
    3 6 6
    3 6 6
    3 6 6
    -3 -6 -6
    -3 -6 -6
    -3 -6 -6
    -3 -6 -6
    -3 -6 -6
    -3 -6 -6
    -3 -6 -6
    -3 -6 -6
    3 6 7
    3 6 7
    3 6 7
    3 6 7
    -3 -6 -7
    -3 -6 -7
    -3 -6 -7
    3 6 8
    3 6 8
    3 6 8
    -3 -6 -8
    -3 -6 -8
    -3 -6 -8
    3 6 9
    3 6 9
    3 6 9
    -3 -6 -9
    -3 -6 -9
    -3 -6 -9
    3 6 10
    3 6 10
    -3 -6 -10
    -3 -6 -10
    3 6 11
    3 6 11
    -3 -6 -11
    -3 -6 -11
    3 6 12
    3 6 12
    -3 -6 -12
    -3 -6 -12
    3 6 13
    3 6 13
    -3 -6 -13
    -3 -6 -13
    3 7 -8
    -3 -7 8
    3 7 -7
    -3 -7 7
    -3 -7 7
    -3 -7 7
    3 7 -6
    -3 -7 6
    -3 -7 6
    -3 -7 6
    3 7 -5
    3 7 -5
    3 7 -5
    -3 -7 5
    -3 -7 5
    3 7 -4
    3 7 -4
    3 7 -4
    -3 -7 4
    -3 -7 4
    3 7 -3
    3 7 -3
    3 7 -3
    3 7 -3
    -3 -7 3
    3 7 -2
    3 7 -2
    3 7 -2
    3 7 -2
    -3 -7 2
    -3 -7 2
    3 7 -1
    3 7 -1
    3 7 -1
    3 7 -1
    -3 -7 1
    -3 -7 1
    3 7 0
    3 7 0
    3 7 0
    3 7 0
    3 7 0
    -3 -7 0
    -3 -7 0
    -3 -7 0
    -3 -7 0
    3 7 1
    3 7 1
    3 7 1
    3 7 1
    3 7 1
    -3 -7 -1
    -3 -7 -1
    -3 -7 -1
    -3 -7 -1
    -3 -7 -1
    -3 -7 -1
    -3 -7 -1
    3 7 2
    3 7 2
    3 7 2
    3 7 2
    3 7 2
    -3 -7 -2
    -3 -7 -2
    -3 -7 -2
    -3 -7 -2
    -3 -7 -2
    -3 -7 -2
    -3 -7 -2
    3 7 3
    3 7 3
    3 7 3
    3 7 3
    3 7 3
    -3 -7 -3
    -3 -7 -3
    -3 -7 -3
    -3 -7 -3
    -3 -7 -3
    3 7 4
    3 7 4
    3 7 4
    3 7 4
    -3 -7 -4
    -3 -7 -4
    -3 -7 -4
    -3 -7 -4
    -3 -7 -4
    -3 -7 -4
    3 7 5
    3 7 5
    3 7 5
    3 7 5
    3 7 5
    -3 -7 -5
    -3 -7 -5
    -3 -7 -5
    -3 -7 -5
    -3 -7 -5
    -3 -7 -5
    -3 -7 -5
    -3 -7 -5
    3 7 6
    3 7 6
    3 7 6
    -3 -7 -6
    -3 -7 -6
    -3 -7 -6
    -3 -7 -6
    3 7 7
    3 7 7
    3 7 7
    -3 -7 -7
    -3 -7 -7
    -3 -7 -7
    3 7 8
    3 7 8
    3 7 8
    -3 -7 -8
    -3 -7 -8
    -3 -7 -8
    3 7 9
    3 7 9
    3 7 9
    -3 -7 -9
    -3 -7 -9
    -3 -7 -9
    3 7 10
    3 7 10
    3 7 10
    -3 -7 -10
    -3 -7 -10
    -3 -7 -10
    3 7 11
    3 7 11
    -3 -7 -11
    -3 -7 -11
    3 7 12
    3 7 12
    -3 -7 -12
    -3 -7 -12
    3 7 13
    3 7 13
    -3 -7 -13
    -3 -7 -13
    3 8 -7
    -3 -8 7
    3 8 -6
    -3 -8 6
    -3 -8 6
    3 8 -5
    -3 -8 5
    -3 -8 5
    3 8 -4
    3 8 -4
    3 8 -4
    -3 -8 4
    3 8 -3
    3 8 -3
    3 8 -3
    -3 -8 3
    3 8 -2
    3 8 -2
    3 8 -2
    -3 -8 2
    3 8 -1
    3 8 -1
    3 8 -1
    -3 -8 1
    -3 -8 1
    3 8 0
    3 8 0
    3 8 0
    -3 -8 0
    -3 -8 0
    3 8 1
    3 8 1
    3 8 1
    -3 -8 -1
    -3 -8 -1
    -3 -8 -1
    3 8 2
    3 8 2
    -3 -8 -2
    -3 -8 -2
    -3 -8 -2
    3 8 3
    3 8 3
    -3 -8 -3
    -3 -8 -3
    -3 -8 -3
    -3 -8 -3
    3 8 4
    3 8 4
    3 8 4
    -3 -8 -4
    -3 -8 -4
    -3 -8 -4
    -3 -8 -4
    3 8 5
    3 8 5
    3 8 5
    -3 -8 -5
    -3 -8 -5
    -3 -8 -5
    -3 -8 -5
    -3 -8 -5
    -3 -8 -5
    3 8 6
    3 8 6
    3 8 6
    -3 -8 -6
    -3 -8 -6
    -3 -8 -6
    3 8 7
    3 8 7
    3 8 7
    -3 -8 -7
    -3 -8 -7
    -3 -8 -7
    3 8 8
    3 8 8
    3 8 8
    -3 -8 -8
    -3 -8 -8
    -3 -8 -8
    3 8 9
    3 8 9
    3 8 9
    -3 -8 -9
    -3 -8 -9
    -3 -8 -9
    3 8 10
    3 8 10
    3 8 10
    -3 -8 -10
    -3 -8 -10
    -3 -8 -10
    3 8 11
    3 8 11
    3 8 11
    -3 -8 -11
    -3 -8 -11
    3 8 12
    3 8 12
    -3 -8 -12
    -3 -8 -12
    3 8 13
    3 8 13
    -3 -8 -13
    -3 -8 -13
    3 9 -5
    -3 -9 5
    -3 -9 5
    3 9 -4
    -3 -9 4
    3 9 -3
    3 9 -3
    3 9 -3
    -3 -9 3
    3 9 -2
    3 9 -2
    3 9 -2
    -3 -9 2
    3 9 -1
    3 9 -1
    3 9 -1
    -3 -9 1
    -3 -9 1
    3 9 0
    3 9 0
    3 9 0
    -3 -9 0
    -3 -9 0
    3 9 1
    3 9 1
    3 9 1
    -3 -9 -1
    -3 -9 -1
    -3 -9 -1
    3 9 2
    3 9 2
    -3 -9 -2
    -3 -9 -2
    -3 -9 -2
    3 9 3
    3 9 3
    -3 -9 -3
    -3 -9 -3
    -3 -9 -3
    3 9 4
    3 9 4
    -3 -9 -4
    -3 -9 -4
    -3 -9 -4
    3 9 5
    3 9 5
    -3 -9 -5
    -3 -9 -5
    3 9 6
    3 9 6
    -3 -9 -6
    -3 -9 -6
    -3 -9 -6
    3 9 7
    3 9 7
    -3 -9 -7
    -3 -9 -7
    -3 -9 -7
    3 9 8
    3 9 8
    -3 -9 -8
    -3 -9 -8
    -3 -9 -8
    3 9 9
    3 9 9
    -3 -9 -9
    -3 -9 -9
    -3 -9 -9
    3 9 10
    3 9 10
    -3 -9 -10
    -3 -9 -10
    -3 -9 -10
    3 9 11
    3 9 11
    -3 -9 -11
    -3 -9 -11
    -3 -9 -11
    3 9 12
    3 9 12
    3 9 12
    -3 -9 -12
    -3 -9 -12
    3 9 13
    -3 -9 -13
    -3 -9 -13
    3 10 -4
    -3 -10 4
    -3 -10 4
    3 10 -3
    3 10 -3
    -3 -10 3
    3 10 -2
    3 10 -2
    3 10 -2
    -3 -10 2
    3 10 -1
    3 10 -1
    3 10 -1
    -3 -10 1
    -3 -10 1
    3 10 0
    3 10 0
    3 10 0
    -3 -10 0
    -3 -10 0
    3 10 1
    3 10 1
    -3 -10 -1
    -3 -10 -1
    3 10 2
    3 10 2
    -3 -10 -2
    -3 -10 -2
    -3 -10 -2
    3 10 3
    3 10 3
    -3 -10 -3
    -3 -10 -3
    -3 -10 -3
    3 10 4
    3 10 4
    -3 -10 -4
    -3 -10 -4
    3 10 5
    3 10 5
    -3 -10 -5
    -3 -10 -5
    3 10 6
    3 10 6
    -3 -10 -6
    -3 -10 -6
    3 10 7
    3 10 7
    -3 -10 -7
    -3 -10 -7
    3 10 8
    3 10 8
    -3 -10 -8
    -3 -10 -8
    -3 -10 -8
    3 10 9
    3 10 9
    -3 -10 -9
    -3 -10 -9
    -3 -10 -9
    3 10 10
    3 10 10
    -3 -10 -10
    -3 -10 -10
    -3 -10 -10
    3 10 11
    3 10 11
    -3 -10 -11
    -3 -10 -11
    -3 -10 -11
    3 10 12
    3 10 12
    -3 -10 -12
    -3 -10 -12
    3 11 -2
    3 11 -2
    -3 -11 2
    3 11 -1
    3 11 -1
    3 11 -1
    -3 -11 1
    -3 -11 1
    3 11 0
    3 11 0
    -3 -11 0
    -3 -11 0
    3 11 1
    3 11 1
    -3 -11 -1
    -3 -11 -1
    3 11 2
    3 11 2
    -3 -11 -2
    -3 -11 -2
    -3 -11 -2
    3 11 3
    3 11 3
    -3 -11 -3
    -3 -11 -3
    -3 -11 -3
    3 11 4
    3 11 4
    -3 -11 -4
    -3 -11 -4
    3 11 5
    3 11 5
    -3 -11 -5
    -3 -11 -5
    3 11 6
    3 11 6
    -3 -11 -6
    -3 -11 -6
    3 11 7
    3 11 7
    -3 -11 -7
    -3 -11 -7
    3 11 8
    3 11 8
    -3 -11 -8
    -3 -11 -8
    3 11 9
    3 11 9
    -3 -11 -9
    -3 -11 -9
    -3 -11 -9
    3 11 10
    3 11 10
    -3 -11 -10
    -3 -11 -10
    -3 -11 -10
    3 11 11
    3 11 11
    -3 -11 -11
    -3 -11 -11
    -3 -11 -11
    3 12 0
    -3 -12 0
    3 12 1
    3 12 1
    -3 -12 -1
    -3 -12 -1
    3 12 2
    3 12 2
    -3 -12 -2
    -3 -12 -2
    3 12 3
    3 12 3
    -3 -12 -3
    -3 -12 -3
    3 12 4
    3 12 4
    -3 -12 -4
    -3 -12 -4
    3 12 5
    3 12 5
    -3 -12 -5
    -3 -12 -5
    3 12 6
    3 12 6
    -3 -12 -6
    -3 -12 -6
    3 12 7
    3 12 7
    -3 -12 -7
    -3 -12 -7
    3 12 8
    3 12 8
    -3 -12 -8
    -3 -12 -8
    3 12 9
    3 12 9
    -3 -12 -9
    -3 -12 -9
    3 12 10
    -3 -12 -10
    -3 -12 -10
    3 13 4
    -3 -13 -4
    3 13 5
    -3 -13 -5
    -3 -13 -5
    3 13 6
    -3 -13 -6
    -3 -13 -6
    3 13 7
    -3 -13 -7
    -3 -13 -7
    4 -9 -6
    4 -9 -6
    -4 9 6
    4 -9 -5
    4 -9 -5
    -4 9 5
    4 -9 -4
    4 -9 -4
    -4 9 4
    4 -9 -3
    4 -9 -3
    -4 9 3
    4 -9 -2
    4 -9 -2
    -4 9 2
    4 -9 -1
    4 -9 -1
    -4 9 1
    4 -9 0
    4 -9 0
    -4 9 0
    4 -8 -8
    -4 8 8
    4 -8 -7
    4 -8 -7
    -4 8 7
    4 -8 -6
    4 -8 -6
    -4 8 6
    4 -8 -5
    4 -8 -5
    -4 8 5
    4 -8 -4
    4 -8 -4
    -4 8 4
    4 -8 -3
    4 -8 -3
    4 -8 -3
    -4 8 3
    4 -8 -2
    4 -8 -2
    4 -8 -2
    -4 8 2
    4 -8 -1
    4 -8 -1
    -4 8 1
    4 -8 0
    4 -8 0
    -4 8 0
    4 -8 1
    4 -8 1
    -4 8 -1
    4 -8 2
    4 -8 2
    -4 8 -2
    4 -8 3
    -4 8 -3
    4 -7 -10
    -4 7 10
    4 -7 -9
    4 -7 -9
    -4 7 9
    4 -7 -8
    4 -7 -8
    -4 7 8
    4 -7 -7
    4 -7 -7
    4 -7 -7
    -4 7 7
    4 -7 -6
    4 -7 -6
    4 -7 -6
    -4 7 6
    4 -7 -5
    4 -7 -5
    -4 7 5
    4 -7 -4
    4 -7 -4
    -4 7 4
    4 -7 -3
    -4 7 3
    4 -7 -2
    4 -7 -2
    -4 7 2
    4 -7 -1
    4 -7 -1
    4 -7 -1
    -4 7 1
    4 -7 0
    4 -7 0
    -4 7 0
    4 -7 1
    4 -7 1
    -4 7 -1
    4 -7 2
    4 -7 2
    4 -7 2
    -4 7 -2
    4 -7 3
    4 -7 3
    4 -7 3
    -4 7 -3
    4 -7 4
    4 -7 4
    -4 7 -4
    4 -7 5
    4 -7 5
    -4 7 -5
    4 -6 -10
    4 -6 -10
    -4 6 10
    4 -6 -9
    4 -6 -9
    -4 6 9
    4 -6 -8
    4 -6 -8
    -4 6 8
    4 -6 -7
    4 -6 -7
    -4 6 7
    4 -6 -6
    4 -6 -6
    4 -6 -6
    -4 6 6
    4 -6 -5
    4 -6 -5
    4 -6 -5
    -4 6 5
    4 -6 -4
    4 -6 -4
    4 -6 -4
    4 -6 -3
    4 -6 -3
    4 -6 -3
    4 -6 -2
    4 -6 -2
    4 -6 -2
    -4 6 2
    4 -6 -1
    4 -6 -1
    4 -6 -1
    -4 6 1
    4 -6 0
    4 -6 0
    4 -6 0
    -4 6 0
    4 -6 1
    4 -6 1
    4 -6 1
    4 -6 1
    -4 6 -1
    4 -6 2
    4 -6 2
    4 -6 2
    4 -6 2
    -4 6 -2
    4 -6 3
    4 -6 3
    4 -6 3
    -4 6 -3
    4 -6 4
    4 -6 4
    4 -6 4
    -4 6 -4
    4 -6 5
    4 -6 5
    -4 6 -5
    4 -6 6
    4 -6 6
    -4 6 -6
    4 -5 -11
    -4 5 11
    4 -5 -10
    4 -5 -10
    -4 5 10
    4 -5 -9
    4 -5 -9
    -4 5 9
    4 -5 -8
    4 -5 -8
    -4 5 8
    4 -5 -7
    4 -5 -7
    -4 5 7
    4 -5 -6
    4 -5 -6
    4 -5 -6
    -4 5 6
    4 -5 -5
    4 -5 -5
    4 -5 -5
    -4 5 5
    4 -5 -4
    4 -5 -4
    4 -5 -4
    -4 5 4
    4 -5 -3
    4 -5 -3
    4 -5 -3
    4 -5 -3
    4 -5 -2
    4 -5 -2
    4 -5 -2
    4 -5 -2
    4 -5 -1
    4 -5 -1
    4 -5 -1
    -4 5 1
    4 -5 0
    4 -5 0
    4 -5 0
    4 -5 0
    -4 5 0
    4 -5 1
    4 -5 1
    4 -5 1
    4 -5 1
    -4 5 -1
    4 -5 2
    4 -5 2
    4 -5 2
    4 -5 2
    -4 5 -2
    4 -5 3
    4 -5 3
    4 -5 3
    4 -5 3
    -4 5 -3
    4 -5 4
    4 -5 4
    4 -5 4
    -4 5 -4
    4 -5 5
    4 -5 5
    -4 5 -5
    4 -5 6
    4 -5 6
    -4 5 -6
    4 -5 7
    4 -5 7
    -4 5 -7
    4 -4 -11
    -4 4 11
    4 -4 -10
    4 -4 -10
    -4 4 10
    4 -4 -9
    4 -4 -9
    -4 4 9
    4 -4 -8
    4 -4 -8
    -4 4 8
    4 -4 -7
    4 -4 -7
    -4 4 7
    4 -4 -6
    4 -4 -6
    -4 4 6
    4 -4 -5
    4 -4 -5
    4 -4 -5
    -4 4 5
    4 -4 -4
    4 -4 -4
    4 -4 -4
    -4 4 4
    4 -4 -3
    4 -4 -3
    4 -4 -3
    -4 4 3
    4 -4 -2
    4 -4 -2
    4 -4 -2
    4 -4 -2
    -4 4 2
    4 -4 -1
    4 -4 -1
    4 -4 -1
    4 -4 -1
    4 -4 0
    4 -4 0
    4 -4 0
    4 -4 0
    4 -4 0
    -4 4 0
    4 -4 1
    4 -4 1
    4 -4 1
    4 -4 1
    -4 4 -1
    4 -4 2
    4 -4 2
    4 -4 2
    4 -4 2
    -4 4 -2
    4 -4 3
    4 -4 3
    4 -4 3
    4 -4 3
    -4 4 -3
    4 -4 4
    4 -4 4
    4 -4 4
    4 -4 4
    -4 4 -4
    4 -4 5
    4 -4 5
    4 -4 5
    -4 4 -5
    4 -4 6
    4 -4 6
    -4 4 -6
    4 -4 7
    4 -4 7
    -4 4 -7
    4 -4 8
    4 -4 8
    -4 4 -8
    4 -4 9
    4 -4 9
    4 -3 -11
    -4 3 11
    4 -3 -10
    -4 3 10
    4 -3 -9
    4 -3 -9
    -4 3 9
    4 -3 -8
    4 -3 -8
    4 -3 -7
    4 -3 -7
    4 -3 -7
    4 -3 -6
    4 -3 -6
    4 -3 -6
    4 -3 -5
    4 -3 -5
    4 -3 -5
    -4 3 5
    4 -3 -4
    4 -3 -4
    4 -3 -4
    4 -3 -4
    -4 3 4
    4 -3 -3
    4 -3 -3
    4 -3 -3
    -4 3 3
    -4 3 3
    4 -3 -2
    4 -3 -2
    4 -3 -2
    4 -3 -2
    -4 3 2
    -4 3 2
    -4 3 2
    -4 3 2
    -4 3 2
    4 -3 -1
    4 -3 -1
    4 -3 -1
    4 -3 -1
    -4 3 1
    -4 3 1
    -4 3 1
    -4 3 1
    4 -3 0
    4 -3 0
    4 -3 0
    4 -3 0
    4 -3 0
    -4 3 0
    -4 3 0
    -4 3 0
    -4 3 0
    4 -3 1
    4 -3 1
    4 -3 1
    4 -3 1
    -4 3 -1
    -4 3 -1
    -4 3 -1
    -4 3 -1
    -4 3 -1
    4 -3 2
    4 -3 2
    4 -3 2
    4 -3 2
    -4 3 -2
    4 -3 3
    4 -3 3
    4 -3 3
    4 -3 3
    -4 3 -3
    4 -3 4
    4 -3 4
    4 -3 4
    4 -3 4
    -4 3 -4
    4 -3 5
    4 -3 5
    4 -3 5
    4 -3 5
    -4 3 -5
    4 -3 6
    4 -3 6
    -4 3 -6
    -4 3 -6
    4 -3 7
    4 -3 7
    -4 3 -7
    4 -3 8
    4 -3 8
    -4 3 -8
    4 -3 9
    4 -3 9
    4 -3 9
    4 -2 -11
    -4 2 11
    4 -2 -10
    -4 2 10
    4 -2 -9
    4 -2 -9
    4 -2 -8
    4 -2 -8
    4 -2 -8
    4 -2 -7
    4 -2 -7
    4 -2 -7
    4 -2 -6
    4 -2 -6
    4 -2 -6
    4 -2 -5
    4 -2 -5
    4 -2 -5
    4 -2 -4
    4 -2 -4
    4 -2 -4
    4 -2 -4
    -4 2 4
    -4 2 4
    -4 2 4
    4 -2 -3
    4 -2 -3
    4 -2 -3
    4 -2 -3
    -4 2 3
    -4 2 3
    -4 2 3
    4 -2 -2
    4 -2 -2
    4 -2 -2
    4 -2 -2
    -4 2 2
    -4 2 2
    -4 2 2
    -4 2 2
    4 -2 -1
    4 -2 -1
    4 -2 -1
    4 -2 -1
    4 -2 -1
    -4 2 1
    -4 2 1
    -4 2 1
    -4 2 1
    -4 2 1
    4 -2 0
    4 -2 0
    4 -2 0
    4 -2 0
    4 -2 0
    -4 2 0
    -4 2 0
    -4 2 0
    -4 2 0
    4 -2 1
    4 -2 1
    4 -2 1
    4 -2 1
    4 -2 1
    -4 2 -1
    -4 2 -1
    -4 2 -1
    -4 2 -1
    4 -2 2
    4 -2 2
    4 -2 2
    4 -2 2
    -4 2 -2
    -4 2 -2
    -4 2 -2
    -4 2 -2
    -4 2 -2
    4 -2 3
    4 -2 3
    4 -2 3
    4 -2 3
    -4 2 -3
    -4 2 -3
    -4 2 -3
    -4 2 -3
    -4 2 -3
    4 -2 4
    4 -2 4
    4 -2 4
    4 -2 4
    -4 2 -4
    4 -2 5
    4 -2 5
    4 -2 5
    4 -2 5
    4 -2 5
    -4 2 -5
    4 -2 6
    4 -2 6
    4 -2 6
    4 -2 6
    4 -2 6
    -4 2 -6
    4 -2 7
    4 -2 7
    4 -2 7
    -4 2 -7
    -4 2 -7
    4 -2 8
    4 -2 8
    4 -2 8
    4 -2 9
    4 -2 9
    4 -2 9
    4 -2 10
    4 -2 10
    4 -2 10
    4 -1 -11
    -4 1 11
    -4 1 11
    4 -1 -10
    4 -1 -10
    -4 1 10
    4 -1 -9
    4 -1 -9
    -4 1 9
    4 -1 -8
    4 -1 -8
    -4 1 8
    4 -1 -7
    4 -1 -7
    4 -1 -7
    -4 1 7
    4 -1 -6
    4 -1 -6
    4 -1 -6
    -4 1 6
    4 -1 -5
    4 -1 -5
    4 -1 -5
    -4 1 5
    -4 1 5
    4 -1 -4
    4 -1 -4
    4 -1 -4
    4 -1 -4
    4 -1 -4
    -4 1 4
    -4 1 4
    -4 1 4
    -4 1 4
    -4 1 4
    4 -1 -3
    4 -1 -3
    4 -1 -3
    4 -1 -3
    4 -1 -3
    -4 1 3
    -4 1 3
    -4 1 3
    -4 1 3
    -4 1 3
    4 -1 -2
    4 -1 -2
    4 -1 -2
    4 -1 -2
    4 -1 -2
    4 -1 -2
    4 -1 -2
    -4 1 2
    -4 1 2
    -4 1 2
    -4 1 2
    -4 1 2
    -4 1 2
    4 -1 -1
    4 -1 -1
    4 -1 -1
    4 -1 -1
    4 -1 -1
    4 -1 -1
    4 -1 -1
    -4 1 1
    -4 1 1
    -4 1 1
    -4 1 1
    -4 1 1
    -4 1 1
    -4 1 1
    4 -1 0
    4 -1 0
    4 -1 0
    4 -1 0
    4 -1 0
    4 -1 0
    4 -1 0
    -4 1 0
    -4 1 0
    -4 1 0
    -4 1 0
    -4 1 0
    -4 1 0
    4 -1 1
    4 -1 1
    4 -1 1
    4 -1 1
    4 -1 1
    4 -1 1
    -4 1 -1
    -4 1 -1
    -4 1 -1
    -4 1 -1
    -4 1 -1
    -4 1 -1
    4 -1 2
    4 -1 2
    4 -1 2
    4 -1 2
    4 -1 2
    4 -1 2
    4 -1 2
    4 -1 2
    -4 1 -2
    -4 1 -2
    -4 1 -2
    -4 1 -2
    -4 1 -2
    4 -1 3
    4 -1 3
    4 -1 3
    4 -1 3
    4 -1 3
    4 -1 3
    4 -1 3
    4 -1 3
    -4 1 -3
    -4 1 -3
    -4 1 -3
    -4 1 -3
    -4 1 -3
    4 -1 4
    4 -1 4
    4 -1 4
    4 -1 4
    4 -1 4
    4 -1 4
    -4 1 -4
    -4 1 -4
    -4 1 -4
    -4 1 -4
    -4 1 -4
    4 -1 5
    4 -1 5
    4 -1 5
    4 -1 5
    4 -1 5
    4 -1 5
    -4 1 -5
    -4 1 -5
    4 -1 6
    4 -1 6
    4 -1 6
    4 -1 6
    -4 1 -6
    4 -1 7
    4 -1 7
    4 -1 7
    -4 1 -7
    4 -1 8
    4 -1 8
    4 -1 8
    -4 1 -8
    4 -1 9
    4 -1 9
    4 -1 9
    -4 1 -9
    4 -1 10
    4 -1 10
    4 -1 10
    4 -1 11
    4 -1 11
    4 -1 11
    4 0 -11
    -4 0 11
    -4 0 11
    4 0 -10
    4 0 -10
    -4 0 10
    4 0 -9
    4 0 -9
    -4 0 9
    4 0 -8
    4 0 -8
    -4 0 8
    4 0 -7
    4 0 -7
    4 0 -6
    4 0 -6
    -4 0 6
    4 0 -5
    4 0 -5
    4 0 -5
    4 0 -5
    -4 0 5
    -4 0 5
    -4 0 5
    4 0 -4
    4 0 -4
    4 0 -4
    4 0 -4
    -4 0 4
    -4 0 4
    -4 0 4
    4 0 -3
    4 0 -3
    4 0 -3
    4 0 -3
    4 0 -3
    4 0 -3
    -4 0 3
    -4 0 3
    -4 0 3
    -4 0 3
    -4 0 3
    4 0 -2
    4 0 -2
    4 0 -2
    4 0 -2
    4 0 -2
    4 0 -2
    -4 0 2
    -4 0 2
    -4 0 2
    -4 0 2
    -4 0 2
    -4 0 2
    4 0 -1
    4 0 -1
    4 0 -1
    4 0 -1
    4 0 -1
    4 0 -1
    4 0 -1
    -4 0 1
    -4 0 1
    -4 0 1
    -4 0 1
    -4 0 1
    -4 0 1
    -4 0 1
    4 0 0
    4 0 0
    4 0 0
    4 0 0
    4 0 0
    4 0 0
    4 0 0
    -4 0 0
    -4 0 0
    -4 0 0
    -4 0 0
    -4 0 0
    -4 0 0
    -4 0 0
    4 0 1
    4 0 1
    4 0 1
    4 0 1
    4 0 1
    4 0 1
    4 0 1
    -4 0 -1
    -4 0 -1
    -4 0 -1
    -4 0 -1
    -4 0 -1
    -4 0 -1
    4 0 2
    4 0 2
    4 0 2
    4 0 2
    4 0 2
    4 0 2
    4 0 2
    4 0 2
    -4 0 -2
    -4 0 -2
    -4 0 -2
    -4 0 -2
    -4 0 -2
    4 0 3
    4 0 3
    4 0 3
    4 0 3
    4 0 3
    4 0 3
    4 0 3
    -4 0 -3
    -4 0 -3
    -4 0 -3
    -4 0 -3
    -4 0 -3
    -4 0 -3
    4 0 4
    4 0 4
    4 0 4
    4 0 4
    4 0 4
    4 0 4
    4 0 4
    4 0 4
    -4 0 -4
    -4 0 -4
    -4 0 -4
    -4 0 -4
    -4 0 -4
    4 0 5
    4 0 5
    4 0 5
    4 0 5
    4 0 5
    4 0 5
    4 0 5
    4 0 5
    -4 0 -5
    -4 0 -5
    -4 0 -5
    -4 0 -5
    -4 0 -5
    4 0 6
    4 0 6
    4 0 6
    4 0 6
    4 0 6
    4 0 6
    4 0 6
    4 0 6
    -4 0 -6
    4 0 7
    4 0 7
    4 0 7
    4 0 7
    4 0 7
    -4 0 -7
    4 0 8
    4 0 8
    4 0 8
    4 0 8
    -4 0 -8
    4 0 9
    4 0 9
    4 0 9
    4 0 9
    -4 0 -9
    4 0 10
    4 0 10
    4 0 10
    4 0 10
    -4 0 -10
    4 0 11
    4 0 11
    4 0 11
    4 0 12
    4 0 12
    4 1 -11
    -4 -1 11
    -4 -1 11
    4 1 -10
    4 1 -10
    -4 -1 10
    4 1 -9
    4 1 -9
    -4 -1 9
    4 1 -8
    4 1 -8
    -4 -1 8
    4 1 -7
    4 1 -7
    -4 -1 7
    4 1 -6
    4 1 -6
    4 1 -6
    4 1 -5
    4 1 -5
    4 1 -5
    4 1 -4
    4 1 -4
    4 1 -4
    4 1 -4
    -4 -1 4
    -4 -1 4
    -4 -1 4
    -4 -1 4
    4 1 -3
    4 1 -3
    4 1 -3
    4 1 -3
    4 1 -3
    4 1 -3
    -4 -1 3
    -4 -1 3
    -4 -1 3
    -4 -1 3
    -4 -1 3
    -4 -1 3
    4 1 -2
    4 1 -2
    4 1 -2
    4 1 -2
    4 1 -2
    4 1 -2
    -4 -1 2
    -4 -1 2
    -4 -1 2
    -4 -1 2
    -4 -1 2
    -4 -1 2
    -4 -1 2
    -4 -1 2
    4 1 -1
    4 1 -1
    4 1 -1
    4 1 -1
    4 1 -1
    4 1 -1
    -4 -1 1
    -4 -1 1
    -4 -1 1
    -4 -1 1
    -4 -1 1
    -4 -1 1
    -4 -1 1
    4 1 0
    4 1 0
    4 1 0
    4 1 0
    4 1 0
    4 1 0
    4 1 0
    -4 -1 0
    -4 -1 0
    -4 -1 0
    -4 -1 0
    -4 -1 0
    -4 -1 0
    -4 -1 0
    4 1 1
    4 1 1
    4 1 1
    4 1 1
    4 1 1
    4 1 1
    4 1 1
    4 1 1
    4 1 1
    -4 -1 -1
    -4 -1 -1
    -4 -1 -1
    -4 -1 -1
    -4 -1 -1
    -4 -1 -1
    -4 -1 -1
    4 1 2
    4 1 2
    4 1 2
    4 1 2
    4 1 2
    4 1 2
    4 1 2
    4 1 2
    4 1 2
    -4 -1 -2
    -4 -1 -2
    -4 -1 -2
    -4 -1 -2
    -4 -1 -2
    4 1 3
    4 1 3
    4 1 3
    4 1 3
    4 1 3
    4 1 3
    4 1 3
    -4 -1 -3
    -4 -1 -3
    -4 -1 -3
    -4 -1 -3
    -4 -1 -3
    -4 -1 -3
    4 1 4
    4 1 4
    4 1 4
    4 1 4
    4 1 4
    4 1 4
    4 1 4
    -4 -1 -4
    -4 -1 -4
    -4 -1 -4
    -4 -1 -4
    -4 -1 -4
    -4 -1 -4
    4 1 5
    4 1 5
    4 1 5
    4 1 5
    4 1 5
    4 1 5
    4 1 5
    4 1 5
    -4 -1 -5
    -4 -1 -5
    -4 -1 -5
    -4 -1 -5
    -4 -1 -5
    4 1 6
    4 1 6
    4 1 6
    4 1 6
    4 1 6
    4 1 6
    4 1 6
    4 1 6
    -4 -1 -6
    -4 -1 -6
    -4 -1 -6
    -4 -1 -6
    4 1 7
    4 1 7
    4 1 7
    4 1 7
    4 1 7
    -4 -1 -7
    4 1 8
    4 1 8
    4 1 8
    4 1 8
    -4 -1 -8
    4 1 9
    4 1 9
    4 1 9
    4 1 9
    -4 -1 -9
    4 1 10
    4 1 10
    4 1 10
    4 1 10
    -4 -1 -10
    4 1 11
    4 1 11
    4 1 11
    -4 -1 -11
    4 1 12
    4 1 12
    4 1 12
    4 2 -11
    -4 -2 11
    4 2 -10
    4 2 -10
    4 2 -9
    4 2 -9
    4 2 -8
    4 2 -8
    -4 -2 8
    4 2 -7
    4 2 -7
    -4 -2 7
    -4 -2 7
    4 2 -6
    4 2 -6
    4 2 -6
    -4 -2 6
    4 2 -5
    4 2 -5
    4 2 -5
    -4 -2 5
    4 2 -4
    4 2 -4
    4 2 -4
    -4 -2 4
    -4 -2 4
    -4 -2 4
    -4 -2 4
    4 2 -3
    4 2 -3
    4 2 -3
    4 2 -3
    4 2 -3
    4 2 -3
    -4 -2 3
    -4 -2 3
    -4 -2 3
    4 2 -2
    4 2 -2
    4 2 -2
    4 2 -2
    4 2 -2
    4 2 -2
    4 2 -2
    -4 -2 2
    -4 -2 2
    -4 -2 2
    -4 -2 2
    -4 -2 2
    -4 -2 2
    4 2 -1
    4 2 -1
    4 2 -1
    4 2 -1
    4 2 -1
    4 2 -1
    -4 -2 1
    -4 -2 1
    -4 -2 1
    -4 -2 1
    -4 -2 1
    -4 -2 1
    -4 -2 1
    4 2 0
    4 2 0
    4 2 0
    4 2 0
    4 2 0
    4 2 0
    4 2 0
    -4 -2 0
    -4 -2 0
    -4 -2 0
    -4 -2 0
    -4 -2 0
    -4 -2 0
    -4 -2 0
    -4 -2 0
    -4 -2 0
    4 2 1
    4 2 1
    4 2 1
    4 2 1
    4 2 1
    4 2 1
    4 2 1
    4 2 1
    -4 -2 -1
    -4 -2 -1
    -4 -2 -1
    -4 -2 -1
    -4 -2 -1
    -4 -2 -1
    -4 -2 -1
    4 2 2
    4 2 2
    4 2 2
    4 2 2
    4 2 2
    4 2 2
    4 2 2
    4 2 2
    -4 -2 -2
    -4 -2 -2
    -4 -2 -2
    -4 -2 -2
    -4 -2 -2
    -4 -2 -2
    4 2 3
    4 2 3
    4 2 3
    4 2 3
    4 2 3
    4 2 3
    4 2 3
    -4 -2 -3
    -4 -2 -3
    -4 -2 -3
    -4 -2 -3
    -4 -2 -3
    4 2 4
    4 2 4
    4 2 4
    4 2 4
    4 2 4
    4 2 4
    4 2 4
    -4 -2 -4
    -4 -2 -4
    -4 -2 -4
    -4 -2 -4
    -4 -2 -4
    4 2 5
    4 2 5
    4 2 5
    4 2 5
    4 2 5
    4 2 5
    4 2 5
    -4 -2 -5
    -4 -2 -5
    -4 -2 -5
    -4 -2 -5
    -4 -2 -5
    4 2 6
    4 2 6
    4 2 6
    4 2 6
    4 2 6
    4 2 6
    4 2 6
    -4 -2 -6
    -4 -2 -6
    -4 -2 -6
    -4 -2 -6
    -4 -2 -6
    4 2 7
    4 2 7
    4 2 7
    4 2 7
    4 2 7
    -4 -2 -7
    -4 -2 -7
    -4 -2 -7
    4 2 8
    4 2 8
    4 2 8
    4 2 8
    4 2 8
    -4 -2 -8
    4 2 9
    4 2 9
    4 2 9
    4 2 9
    -4 -2 -9
    4 2 10
    4 2 10
    -4 -2 -10
    4 2 11
    4 2 11
    4 2 11
    -4 -2 -11
    4 2 12
    4 2 12
    -4 -2 -12
    -4 -2 -12
    4 2 13
    4 2 13
    -4 -2 -13
    4 3 -10
    4 3 -10
    4 3 -9
    4 3 -9
    -4 -3 9
    4 3 -8
    4 3 -8
    -4 -3 8
    -4 -3 8
    4 3 -7
    4 3 -7
    -4 -3 7
    -4 -3 7
    4 3 -6
    4 3 -6
    4 3 -6
    -4 -3 6
    4 3 -5
    4 3 -5
    4 3 -5
    -4 -3 5
    4 3 -4
    4 3 -4
    4 3 -4
    4 3 -4
    -4 -3 4
    -4 -3 4
    -4 -3 4
    -4 -3 4
    4 3 -3
    4 3 -3
    4 3 -3
    4 3 -3
    -4 -3 3
    -4 -3 3
    -4 -3 3
    -4 -3 3
    4 3 -2
    4 3 -2
    4 3 -2
    4 3 -2
    4 3 -2
    -4 -3 2
    -4 -3 2
    -4 -3 2
    -4 -3 2
    4 3 -1
    4 3 -1
    4 3 -1
    4 3 -1
    4 3 -1
    4 3 -1
    4 3 -1
    -4 -3 1
    -4 -3 1
    -4 -3 1
    -4 -3 1
    -4 -3 1
    -4 -3 1
    4 3 0
    4 3 0
    4 3 0
    4 3 0
    4 3 0
    4 3 0
    4 3 0
    -4 -3 0
    -4 -3 0
    -4 -3 0
    -4 -3 0
    -4 -3 0
    -4 -3 0
    4 3 1
    4 3 1
    4 3 1
    4 3 1
    4 3 1
    4 3 1
    4 3 1
    -4 -3 -1
    -4 -3 -1
    -4 -3 -1
    -4 -3 -1
    -4 -3 -1
    -4 -3 -1
    4 3 2
    4 3 2
    4 3 2
    4 3 2
    4 3 2
    4 3 2
    4 3 2
    -4 -3 -2
    -4 -3 -2
    -4 -3 -2
    -4 -3 -2
    4 3 3
    4 3 3
    4 3 3
    4 3 3
    4 3 3
    4 3 3
    -4 -3 -3
    -4 -3 -3
    -4 -3 -3
    -4 -3 -3
    -4 -3 -3
    4 3 4
    4 3 4
    4 3 4
    4 3 4
    4 3 4
    4 3 4
    4 3 4
    4 3 4
    -4 -3 -4
    -4 -3 -4
    -4 -3 -4
    -4 -3 -4
    4 3 5
    4 3 5
    4 3 5
    4 3 5
    4 3 5
    4 3 5
    -4 -3 -5
    -4 -3 -5
    -4 -3 -5
    -4 -3 -5
    -4 -3 -5
    -4 -3 -5
    4 3 6
    4 3 6
    4 3 6
    4 3 6
    4 3 6
    4 3 6
    -4 -3 -6
    -4 -3 -6
    -4 -3 -6
    -4 -3 -6
    -4 -3 -6
    -4 -3 -6
    4 3 7
    4 3 7
    4 3 7
    4 3 7
    4 3 7
    4 3 7
    -4 -3 -7
    -4 -3 -7
    -4 -3 -7
    4 3 8
    4 3 8
    4 3 8
    4 3 8
    4 3 8
    -4 -3 -8
    4 3 9
    4 3 9
    4 3 9
    4 3 9
    -4 -3 -9
    4 3 10
    4 3 10
    -4 -3 -10
    4 3 11
    4 3 11
    4 3 11
    -4 -3 -11
    4 3 12
    4 3 12
    -4 -3 -12
    -4 -3 -12
    4 3 13
    4 3 13
    -4 -3 -13
    -4 -3 -13
    4 4 -10
    -4 -4 10
    4 4 -9
    4 4 -9
    -4 -4 9
    -4 -4 9
    4 4 -8
    4 4 -8
    -4 -4 8
    -4 -4 8
    4 4 -7
    4 4 -7
    -4 -4 7
    -4 -4 7
    4 4 -6
    4 4 -6
    4 4 -6
    -4 -4 6
    4 4 -5
    4 4 -5
    4 4 -5
    4 4 -5
    -4 -4 5
    4 4 -4
    4 4 -4
    4 4 -4
    4 4 -4
    -4 -4 4
    4 4 -3
    4 4 -3
    4 4 -3
    4 4 -3
    -4 -4 3
    -4 -4 3
    -4 -4 3
    -4 -4 3
    4 4 -2
    4 4 -2
    4 4 -2
    4 4 -2
    4 4 -2
    -4 -4 2
    -4 -4 2
    -4 -4 2
    -4 -4 2
    4 4 -1
    4 4 -1
    4 4 -1
    4 4 -1
    4 4 -1
    -4 -4 1
    -4 -4 1
    -4 -4 1
    -4 -4 1
    -4 -4 1
    -4 -4 1
    4 4 0
    4 4 0
    4 4 0
    4 4 0
    4 4 0
    -4 -4 0
    -4 -4 0
    -4 -4 0
    -4 -4 0
    -4 -4 0
    -4 -4 0
    -4 -4 0
    -4 -4 0
    4 4 1
    4 4 1
    4 4 1
    4 4 1
    4 4 1
    4 4 1
    -4 -4 -1
    -4 -4 -1
    -4 -4 -1
    -4 -4 -1
    -4 -4 -1
    -4 -4 -1
    -4 -4 -1
    4 4 2
    4 4 2
    4 4 2
    4 4 2
    4 4 2
    -4 -4 -2
    -4 -4 -2
    -4 -4 -2
    -4 -4 -2
    -4 -4 -2
    -4 -4 -2
    4 4 3
    4 4 3
    4 4 3
    4 4 3
    4 4 3
    -4 -4 -3
    -4 -4 -3
    -4 -4 -3
    -4 -4 -3
    -4 -4 -3
    -4 -4 -3
    -4 -4 -3
    4 4 4
    4 4 4
    4 4 4
    4 4 4
    4 4 4
    4 4 4
    4 4 4
    -4 -4 -4
    -4 -4 -4
    -4 -4 -4
    -4 -4 -4
    -4 -4 -4
    4 4 5
    4 4 5
    4 4 5
    4 4 5
    4 4 5
    4 4 5
    4 4 5
    -4 -4 -5
    -4 -4 -5
    -4 -4 -5
    -4 -4 -5
    -4 -4 -5
    4 4 6
    4 4 6
    4 4 6
    4 4 6
    4 4 6
    4 4 6
    4 4 6
    -4 -4 -6
    -4 -4 -6
    -4 -4 -6
    -4 -4 -6
    -4 -4 -6
    -4 -4 -6
    4 4 7
    4 4 7
    4 4 7
    4 4 7
    4 4 7
    4 4 7
    -4 -4 -7
    -4 -4 -7
    -4 -4 -7
    4 4 8
    4 4 8
    4 4 8
    4 4 8
    -4 -4 -8
    -4 -4 -8
    4 4 9
    4 4 9
    4 4 9
    -4 -4 -9
    -4 -4 -9
    4 4 10
    4 4 10
    4 4 10
    -4 -4 -10
    4 4 11
    4 4 11
    -4 -4 -11
    -4 -4 -11
    4 4 12
    -4 -4 -12
    -4 -4 -12
    4 4 13
    4 4 13
    -4 -4 -13
    -4 -4 -13
    4 5 -9
    -4 -5 9
    4 5 -8
    4 5 -8
    -4 -5 8
    -4 -5 8
    4 5 -7
    4 5 -7
    -4 -5 7
    -4 -5 7
    4 5 -6
    4 5 -6
    -4 -5 6
    -4 -5 6
    -4 -5 6
    4 5 -5
    4 5 -5
    4 5 -5
    4 5 -5
    -4 -5 5
    4 5 -4
    4 5 -4
    4 5 -4
    4 5 -4
    -4 -5 4
    4 5 -3
    4 5 -3
    4 5 -3
    4 5 -3
    -4 -5 3
    4 5 -2
    4 5 -2
    4 5 -2
    4 5 -2
    -4 -5 2
    -4 -5 2
    -4 -5 2
    -4 -5 2
    4 5 -1
    4 5 -1
    4 5 -1
    4 5 -1
    4 5 -1
    -4 -5 1
    -4 -5 1
    -4 -5 1
    -4 -5 1
    4 5 0
    4 5 0
    4 5 0
    4 5 0
    4 5 0
    -4 -5 0
    -4 -5 0
    -4 -5 0
    -4 -5 0
    -4 -5 0
    -4 -5 0
    4 5 1
    4 5 1
    4 5 1
    4 5 1
    4 5 1
    4 5 1
    -4 -5 -1
    -4 -5 -1
    -4 -5 -1
    -4 -5 -1
    -4 -5 -1
    -4 -5 -1
    4 5 2
    4 5 2
    4 5 2
    4 5 2
    4 5 2
    4 5 2
    -4 -5 -2
    -4 -5 -2
    -4 -5 -2
    -4 -5 -2
    -4 -5 -2
    -4 -5 -2
    -4 -5 -2
    4 5 3
    4 5 3
    4 5 3
    4 5 3
    -4 -5 -3
    -4 -5 -3
    -4 -5 -3
    -4 -5 -3
    -4 -5 -3
    -4 -5 -3
    -4 -5 -3
    4 5 4
    4 5 4
    4 5 4
    4 5 4
    4 5 4
    4 5 4
    -4 -5 -4
    -4 -5 -4
    -4 -5 -4
    -4 -5 -4
    -4 -5 -4
    -4 -5 -4
    4 5 5
    4 5 5
    4 5 5
    4 5 5
    4 5 5
    -4 -5 -5
    -4 -5 -5
    -4 -5 -5
    -4 -5 -5
    -4 -5 -5
    -4 -5 -5
    4 5 6
    4 5 6
    4 5 6
    4 5 6
    4 5 6
    -4 -5 -6
    -4 -5 -6
    -4 -5 -6
    -4 -5 -6
    -4 -5 -6
    -4 -5 -6
    -4 -5 -6
    4 5 7
    4 5 7
    4 5 7
    4 5 7
    4 5 7
    4 5 7
    -4 -5 -7
    -4 -5 -7
    -4 -5 -7
    -4 -5 -7
    4 5 8
    4 5 8
    4 5 8
    -4 -5 -8
    -4 -5 -8
    4 5 9
    4 5 9
    -4 -5 -9
    -4 -5 -9
    -4 -5 -9
    4 5 10
    4 5 10
    -4 -5 -10
    -4 -5 -10
    4 5 11
    4 5 11
    -4 -5 -11
    -4 -5 -11
    4 5 12
    4 5 12
    -4 -5 -12
    -4 -5 -12
    4 5 13
    4 5 13
    -4 -5 -13
    -4 -5 -13
    4 6 -8
    -4 -6 8
    -4 -6 8
    4 6 -7
    4 6 -7
    -4 -6 7
    -4 -6 7
    4 6 -6
    4 6 -6
    -4 -6 6
    -4 -6 6
    -4 -6 6
    4 6 -5
    4 6 -5
    4 6 -5
    4 6 -5
    -4 -6 5
    4 6 -4
    4 6 -4
    4 6 -4
    4 6 -4
    -4 -6 4
    4 6 -3
    4 6 -3
    4 6 -3
    4 6 -3
    -4 -6 3
    4 6 -2
    4 6 -2
    4 6 -2
    4 6 -2
    -4 -6 2
    4 6 -1
    4 6 -1
    4 6 -1
    4 6 -1
    4 6 -1
    -4 -6 1
    -4 -6 1
    -4 -6 1
    -4 -6 1
    4 6 0
    4 6 0
    4 6 0
    4 6 0
    4 6 0
    4 6 0
    -4 -6 0
    -4 -6 0
    -4 -6 0
    -4 -6 0
    -4 -6 0
    -4 -6 0
    4 6 1
    4 6 1
    4 6 1
    4 6 1
    4 6 1
    4 6 1
    -4 -6 -1
    -4 -6 -1
    -4 -6 -1
    -4 -6 -1
    -4 -6 -1
    -4 -6 -1
    4 6 2
    4 6 2
    4 6 2
    -4 -6 -2
    -4 -6 -2
    -4 -6 -2
    -4 -6 -2
    -4 -6 -2
    -4 -6 -2
    4 6 3
    4 6 3
    4 6 3
    4 6 3
    -4 -6 -3
    -4 -6 -3
    -4 -6 -3
    -4 -6 -3
    -4 -6 -3
    -4 -6 -3
    -4 -6 -3
    4 6 4
    4 6 4
    4 6 4
    4 6 4
    4 6 4
    -4 -6 -4
    -4 -6 -4
    -4 -6 -4
    -4 -6 -4
    -4 -6 -4
    -4 -6 -4
    -4 -6 -4
    4 6 5
    4 6 5
    4 6 5
    4 6 5
    4 6 5
    -4 -6 -5
    -4 -6 -5
    -4 -6 -5
    -4 -6 -5
    -4 -6 -5
    -4 -6 -5
    -4 -6 -5
    4 6 6
    4 6 6
    4 6 6
    4 6 6
    4 6 6
    -4 -6 -6
    -4 -6 -6
    -4 -6 -6
    -4 -6 -6
    -4 -6 -6
    -4 -6 -6
    -4 -6 -6
    4 6 7
    4 6 7
    4 6 7
    4 6 7
    4 6 7
    -4 -6 -7
    -4 -6 -7
    -4 -6 -7
    -4 -6 -7
    4 6 8
    4 6 8
    4 6 8
    -4 -6 -8
    -4 -6 -8
    -4 -6 -8
    4 6 9
    4 6 9
    -4 -6 -9
    -4 -6 -9
    -4 -6 -9
    4 6 10
    4 6 10
    -4 -6 -10
    -4 -6 -10
    -4 -6 -10
    4 6 11
    4 6 11
    -4 -6 -11
    -4 -6 -11
    4 6 12
    4 6 12
    -4 -6 -12
    -4 -6 -12
    4 6 13
    4 6 13
    -4 -6 -13
    -4 -6 -13
    4 7 -7
    -4 -7 7
    -4 -7 7
    -4 -7 7
    4 7 -6
    4 7 -6
    -4 -7 6
    -4 -7 6
    -4 -7 6
    4 7 -5
    4 7 -5
    4 7 -5
    -4 -7 5
    -4 -7 5
    4 7 -4
    4 7 -4
    4 7 -4
    4 7 -4
    -4 -7 4
    4 7 -3
    4 7 -3
    4 7 -3
    4 7 -3
    -4 -7 3
    4 7 -2
    4 7 -2
    4 7 -2
    4 7 -2
    -4 -7 2
    4 7 -1
    4 7 -1
    4 7 -1
    4 7 -1
    -4 -7 1
    4 7 0
    4 7 0
    4 7 0
    4 7 0
    -4 -7 0
    -4 -7 0
    4 7 1
    4 7 1
    4 7 1
    4 7 1
    4 7 1
    4 7 1
    -4 -7 -1
    -4 -7 -1
    -4 -7 -1
    4 7 2
    4 7 2
    4 7 2
    4 7 2
    -4 -7 -2
    -4 -7 -2
    -4 -7 -2
    -4 -7 -2
    -4 -7 -2
    -4 -7 -2
    4 7 3
    4 7 3
    4 7 3
    4 7 3
    -4 -7 -3
    -4 -7 -3
    -4 -7 -3
    -4 -7 -3
    -4 -7 -3
    -4 -7 -3
    4 7 4
    4 7 4
    4 7 4
    4 7 4
    -4 -7 -4
    -4 -7 -4
    -4 -7 -4
    -4 -7 -4
    -4 -7 -4
    -4 -7 -4
    4 7 5
    4 7 5
    4 7 5
    4 7 5
    4 7 5
    -4 -7 -5
    -4 -7 -5
    -4 -7 -5
    -4 -7 -5
    4 7 6
    4 7 6
    4 7 6
    4 7 6
    -4 -7 -6
    -4 -7 -6
    -4 -7 -6
    -4 -7 -6
    4 7 7
    4 7 7
    4 7 7
    -4 -7 -7
    -4 -7 -7
    -4 -7 -7
    4 7 8
    4 7 8
    4 7 8
    -4 -7 -8
    -4 -7 -8
    -4 -7 -8
    4 7 9
    4 7 9
    4 7 9
    -4 -7 -9
    -4 -7 -9
    -4 -7 -9
    4 7 10
    4 7 10
    -4 -7 -10
    -4 -7 -10
    -4 -7 -10
    4 7 11
    4 7 11
    -4 -7 -11
    -4 -7 -11
    4 7 12
    4 7 12
    -4 -7 -12
    -4 -7 -12
    4 7 13
    4 7 13
    -4 -7 -13
    -4 -7 -13
    4 8 -6
    -4 -8 6
    -4 -8 6
    -4 -8 6
    4 8 -5
    4 8 -5
    -4 -8 5
    -4 -8 5
    -4 -8 5
    4 8 -4
    4 8 -4
    4 8 -4
    -4 -8 4
    -4 -8 4
    4 8 -3
    4 8 -3
    4 8 -3
    4 8 -3
    -4 -8 3
    4 8 -2
    4 8 -2
    4 8 -2
    4 8 -2
    -4 -8 2
    4 8 -1
    4 8 -1
    4 8 -1
    4 8 -1
    -4 -8 1
    4 8 0
    4 8 0
    4 8 0
    4 8 0
    -4 -8 0
    -4 -8 0
    4 8 1
    4 8 1
    4 8 1
    -4 -8 -1
    -4 -8 -1
    -4 -8 -1
    4 8 2
    4 8 2
    4 8 2
    -4 -8 -2
    -4 -8 -2
    -4 -8 -2
    4 8 3
    4 8 3
    4 8 3
    4 8 3
    -4 -8 -3
    4 8 4
    4 8 4
    4 8 4
    4 8 4
    -4 -8 -4
    -4 -8 -4
    4 8 5
    4 8 5
    4 8 5
    4 8 5
    -4 -8 -5
    -4 -8 -5
    4 8 6
    4 8 6
    4 8 6
    -4 -8 -6
    -4 -8 -6
    -4 -8 -6
    4 8 7
    4 8 7
    4 8 7
    -4 -8 -7
    -4 -8 -7
    -4 -8 -7
    4 8 8
    4 8 8
    4 8 8
    -4 -8 -8
    -4 -8 -8
    -4 -8 -8
    4 8 9
    4 8 9
    4 8 9
    -4 -8 -9
    -4 -8 -9
    -4 -8 -9
    4 8 10
    4 8 10
    4 8 10
    -4 -8 -10
    -4 -8 -10
    -4 -8 -10
    4 8 11
    4 8 11
    -4 -8 -11
    -4 -8 -11
    -4 -8 -11
    4 8 12
    4 8 12
    -4 -8 -12
    -4 -8 -12
    4 8 13
    4 8 13
    -4 -8 -13
    -4 -8 -13
    4 9 -5
    -4 -9 5
    -4 -9 5
    4 9 -4
    4 9 -4
    4 9 -4
    -4 -9 4
    4 9 -3
    4 9 -3
    4 9 -3
    -4 -9 3
    4 9 -2
    4 9 -2
    4 9 -2
    -4 -9 2
    4 9 -1
    4 9 -1
    4 9 -1
    -4 -9 1
    4 9 0
    4 9 0
    -4 -9 0
    -4 -9 0
    4 9 1
    4 9 1
    -4 -9 -1
    -4 -9 -1
    4 9 2
    4 9 2
    -4 -9 -2
    -4 -9 -2
    -4 -9 -2
    4 9 3
    4 9 3
    -4 -9 -3
    -4 -9 -3
    -4 -9 -3
    4 9 4
    4 9 4
    -4 -9 -4
    -4 -9 -4
    -4 -9 -4
    4 9 5
    4 9 5
    4 9 5
    -4 -9 -5
    -4 -9 -5
    -4 -9 -5
    4 9 6
    4 9 6
    4 9 6
    -4 -9 -6
    -4 -9 -6
    4 9 7
    4 9 7
    4 9 7
    -4 -9 -7
    -4 -9 -7
    -4 -9 -7
    4 9 8
    4 9 8
    4 9 8
    -4 -9 -8
    -4 -9 -8
    -4 -9 -8
    4 9 9
    4 9 9
    4 9 9
    -4 -9 -9
    -4 -9 -9
    -4 -9 -9
    4 9 10
    4 9 10
    4 9 10
    -4 -9 -10
    -4 -9 -10
    -4 -9 -10
    4 9 11
    4 9 11
    4 9 11
    -4 -9 -11
    -4 -9 -11
    -4 -9 -11
    4 9 12
    4 9 12
    -4 -9 -12
    -4 -9 -12
    4 9 13
    -4 -9 -13
    -4 -9 -13
    4 10 -4
    -4 -10 4
    -4 -10 4
    4 10 -3
    4 10 -3
    4 10 -3
    -4 -10 3
    4 10 -2
    4 10 -2
    4 10 -2
    -4 -10 2
    4 10 -1
    4 10 -1
    -4 -10 1
    4 10 0
    4 10 0
    -4 -10 0
    4 10 1
    4 10 1
    -4 -10 -1
    -4 -10 -1
    4 10 2
    4 10 2
    -4 -10 -2
    -4 -10 -2
    -4 -10 -2
    4 10 3
    4 10 3
    -4 -10 -3
    -4 -10 -3
    -4 -10 -3
    4 10 4
    4 10 4
    -4 -10 -4
    -4 -10 -4
    -4 -10 -4
    4 10 5
    4 10 5
    -4 -10 -5
    -4 -10 -5
    4 10 6
    4 10 6
    -4 -10 -6
    -4 -10 -6
    4 10 7
    4 10 7
    -4 -10 -7
    -4 -10 -7
    4 10 8
    4 10 8
    -4 -10 -8
    -4 -10 -8
    -4 -10 -8
    4 10 9
    4 10 9
    -4 -10 -9
    -4 -10 -9
    -4 -10 -9
    4 10 10
    4 10 10
    -4 -10 -10
    -4 -10 -10
    -4 -10 -10
    4 10 11
    4 10 11
    -4 -10 -11
    -4 -10 -11
    -4 -10 -11
    4 10 12
    -4 -10 -12
    -4 -10 -12
    4 11 -2
    4 11 -2
    -4 -11 2
    4 11 -1
    4 11 -1
    -4 -11 1
    4 11 0
    4 11 0
    -4 -11 0
    4 11 1
    4 11 1
    -4 -11 -1
    -4 -11 -1
    4 11 2
    4 11 2
    -4 -11 -2
    -4 -11 -2
    4 11 3
    4 11 3
    -4 -11 -3
    -4 -11 -3
    -4 -11 -3
    4 11 4
    4 11 4
    -4 -11 -4
    -4 -11 -4
    -4 -11 -4
    4 11 5
    4 11 5
    -4 -11 -5
    -4 -11 -5
    4 11 6
    4 11 6
    -4 -11 -6
    -4 -11 -6
    4 11 7
    4 11 7
    -4 -11 -7
    -4 -11 -7
    4 11 8
    4 11 8
    -4 -11 -8
    -4 -11 -8
    4 11 9
    4 11 9
    -4 -11 -9
    -4 -11 -9
    4 11 10
    4 11 10
    -4 -11 -10
    -4 -11 -10
    -4 -11 -10
    4 11 11
    4 11 11
    -4 -11 -11
    -4 -11 -11
    -4 -11 -11
    4 12 0
    4 12 0
    -4 -12 0
    4 12 1
    4 12 1
    -4 -12 -1
    -4 -12 -1
    4 12 2
    4 12 2
    -4 -12 -2
    -4 -12 -2
    4 12 3
    4 12 3
    -4 -12 -3
    -4 -12 -3
    -4 -12 -3
    4 12 4
    4 12 4
    -4 -12 -4
    -4 -12 -4
    4 12 5
    4 12 5
    -4 -12 -5
    -4 -12 -5
    4 12 6
    4 12 6
    -4 -12 -6
    -4 -12 -6
    4 12 7
    4 12 7
    -4 -12 -7
    -4 -12 -7
    4 12 8
    4 12 8
    -4 -12 -8
    -4 -12 -8
    4 12 9
    4 12 9
    -4 -12 -9
    -4 -12 -9
    4 12 10
    4 12 10
    -4 -12 -10
    -4 -12 -10
    4 13 3
    4 13 3
    -4 -13 -3
    4 13 4
    4 13 4
    -4 -13 -4
    -4 -13 -4
    4 13 5
    4 13 5
    -4 -13 -5
    -4 -13 -5
    4 13 6
    4 13 6
    -4 -13 -6
    -4 -13 -6
    4 13 7
    4 13 7
    -4 -13 -7
    -4 -13 -7
    4 13 8
    4 13 8
    -4 -13 -8
    -4 -13 -8
    5 -8 -6
    -5 8 6
    5 -8 -5
    5 -8 -5
    -5 8 5
    5 -8 -4
    -5 8 4
    5 -8 -3
    5 -8 -3
    -5 8 3
    5 -8 -2
    5 -8 -2
    -5 8 2
    5 -8 -1
    5 -8 -1
    5 -8 -1
    -5 8 1
    5 -8 0
    5 -8 0
    -5 8 0
    5 -7 -8
    -5 7 8
    5 -7 -7
    -5 7 7
    5 -7 -6
    5 -7 -6
    -5 7 6
    5 -7 -5
    5 -7 -5
    -5 7 5
    5 -7 -4
    -5 7 4
    5 -7 -3
    5 -7 -3
    -5 7 3
    5 -7 -2
    5 -7 -2
    -5 7 2
    5 -7 -1
    5 -7 -1
    5 -7 -1
    -5 7 1
    5 -7 0
    5 -7 0
    5 -7 0
    -5 7 0
    5 -7 1
    5 -7 1
    5 -7 1
    -5 7 -1
    5 -7 2
    5 -7 2
    -5 7 -2
    5 -7 3
    5 -7 3
    -5 7 -3
    5 -6 -9
    5 -6 -9
    -5 6 9
    5 -6 -8
    5 -6 -8
    -5 6 8
    5 -6 -7
    5 -6 -7
    -5 6 7
    5 -6 -6
    5 -6 -6
    5 -6 -6
    -5 6 6
    5 -6 -5
    5 -6 -5
    5 -6 -5
    5 -6 -4
    5 -6 -4
    5 -6 -3
    5 -6 -3
    -5 6 3
    5 -6 -2
    -5 6 2
    5 -6 -1
    5 -6 -1
    -5 6 1
    5 -6 0
    5 -6 0
    5 -6 0
    -5 6 0
    5 -6 1
    5 -6 1
    5 -6 1
    -5 6 -1
    5 -6 2
    5 -6 2
    5 -6 2
    5 -6 2
    -5 6 -2
    5 -6 3
    5 -6 3
    5 -6 3
    -5 6 -3
    5 -6 4
    5 -6 4
    5 -6 4
    -5 6 -4
    5 -6 5
    5 -6 5
    -5 6 -5
    5 -5 -10
    5 -5 -10
    -5 5 10
    5 -5 -9
    5 -5 -9
    -5 5 9
    5 -5 -8
    5 -5 -8
    -5 5 8
    5 -5 -7
    5 -5 -7
    -5 5 7
    5 -5 -6
    5 -5 -6
    -5 5 6
    5 -5 -5
    5 -5 -5
    5 -5 -5
    -5 5 5
    5 -5 -4
    5 -5 -4
    5 -5 -4
    5 -5 -3
    5 -5 -3
    5 -5 -3
    5 -5 -2
    5 -5 -2
    -5 5 2
    5 -5 -1
    5 -5 -1
    5 -5 -1
    -5 5 1
    5 -5 0
    5 -5 0
    5 -5 0
    -5 5 0
    5 -5 1
    5 -5 1
    5 -5 1
    5 -5 1
    -5 5 -1
    5 -5 2
    5 -5 2
    5 -5 2
    5 -5 2
    -5 5 -2
    5 -5 3
    5 -5 3
    5 -5 3
    5 -5 3
    -5 5 -3
    5 -5 4
    5 -5 4
    5 -5 4
    5 -5 4
    -5 5 -4
    5 -5 5
    5 -5 5
    -5 5 -5
    5 -5 6
    5 -5 6
    -5 5 -6
    5 -4 -10
    5 -4 -10
    -5 4 10
    5 -4 -9
    5 -4 -9
    -5 4 9
    5 -4 -8
    5 -4 -8
    -5 4 8
    5 -4 -7
    5 -4 -7
    -5 4 7
    5 -4 -6
    5 -4 -6
    -5 4 6
    5 -4 -5
    5 -4 -5
    5 -4 -5
    -5 4 5
    5 -4 -4
    5 -4 -4
    5 -4 -4
    -5 4 4
    5 -4 -3
    5 -4 -3
    5 -4 -3
    5 -4 -2
    5 -4 -2
    5 -4 -2
    5 -4 -1
    5 -4 -1
    5 -4 -1
    5 -4 -1
    5 -4 0
    5 -4 0
    5 -4 0
    -5 4 0
    5 -4 1
    5 -4 1
    5 -4 1
    5 -4 1
    -5 4 -1
    5 -4 2
    5 -4 2
    5 -4 2
    5 -4 2
    -5 4 -2
    5 -4 3
    5 -4 3
    5 -4 3
    5 -4 3
    -5 4 -3
    5 -4 4
    5 -4 4
    5 -4 4
    5 -4 4
    -5 4 -4
    5 -4 5
    5 -4 5
    5 -4 5
    5 -4 5
    -5 4 -5
    5 -4 6
    5 -4 6
    -5 4 -6
    5 -4 7
    5 -4 7
    -5 4 -7
    5 -4 8
    5 -4 8
    5 -3 -11
    -5 3 11
    5 -3 -10
    -5 3 10
    5 -3 -9
    5 -3 -9
    -5 3 9
    5 -3 -8
    5 -3 -8
    -5 3 8
    5 -3 -7
    5 -3 -7
    -5 3 7
    5 -3 -6
    5 -3 -6
    -5 3 6
    5 -3 -5
    5 -3 -5
    -5 3 5
    5 -3 -4
    5 -3 -4
    5 -3 -4
    -5 3 4
    5 -3 -3
    5 -3 -3
    5 -3 -3
    -5 3 3
    5 -3 -2
    5 -3 -2
    5 -3 -2
    5 -3 -1
    5 -3 -1
    5 -3 -1
    5 -3 0
    5 -3 0
    5 -3 0
    5 -3 0
    5 -3 0
    5 -3 1
    5 -3 1
    5 -3 1
    5 -3 1
    -5 3 -1
    5 -3 2
    5 -3 2
    5 -3 2
    5 -3 2
    -5 3 -2
    5 -3 3
    5 -3 3
    5 -3 3
    5 -3 3
    -5 3 -3
    5 -3 4
    5 -3 4
    5 -3 4
    5 -3 4
    -5 3 -4
    5 -3 5
    5 -3 5
    5 -3 5
    5 -3 5
    -5 3 -5
    5 -3 6
    5 -3 6
    5 -3 6
    -5 3 -6
    -5 3 -6
    5 -3 7
    5 -3 7
    5 -3 8
    5 -3 8
    5 -3 9
    5 -3 9
    5 -2 -11
    -5 2 11
    5 -2 -10
    -5 2 10
    5 -2 -9
    -5 2 9
    5 -2 -8
    5 -2 -8
    5 -2 -7
    5 -2 -7
    5 -2 -7
    5 -2 -6
    5 -2 -6
    5 -2 -6
    5 -2 -5
    5 -2 -5
    5 -2 -5
    5 -2 -4
    5 -2 -4
    5 -2 -4
    5 -2 -4
    5 -2 -3
    5 -2 -3
    5 -2 -3
    5 -2 -3
    -5 2 3
    5 -2 -2
    5 -2 -2
    5 -2 -2
    5 -2 -2
    -5 2 2
    5 -2 -1
    5 -2 -1
    5 -2 -1
    -5 2 1
    5 -2 0
    5 -2 0
    5 -2 0
    5 -2 0
    5 -2 0
    -5 2 0
    -5 2 0
    5 -2 1
    5 -2 1
    5 -2 1
    5 -2 1
    -5 2 -1
    -5 2 -1
    5 -2 2
    5 -2 2
    5 -2 2
    5 -2 2
    -5 2 -2
    5 -2 3
    5 -2 3
    5 -2 3
    5 -2 3
    -5 2 -3
    5 -2 4
    5 -2 4
    5 -2 4
    5 -2 4
    -5 2 -4
    5 -2 5
    5 -2 5
    5 -2 5
    5 -2 5
    -5 2 -5
    5 -2 6
    5 -2 6
    5 -2 6
    5 -2 6
    5 -2 7
    5 -2 7
    -5 2 -7
    5 -2 8
    5 -2 8
    -5 2 -8
    5 -2 9
    5 -2 10
    5 -2 10
    5 -1 -11
    -5 1 11
    5 -1 -10
    -5 1 10
    5 -1 -9
    5 -1 -9
    5 -1 -8
    5 -1 -8
    5 -1 -7
    5 -1 -7
    5 -1 -6
    5 -1 -6
    5 -1 -6
    5 -1 -5
    5 -1 -5
    5 -1 -5
    5 -1 -4
    5 -1 -4
    5 -1 -4
    5 -1 -3
    5 -1 -3
    5 -1 -3
    5 -1 -3
    -5 1 3
    -5 1 3
    5 -1 -2
    5 -1 -2
    5 -1 -2
    5 -1 -2
    -5 1 2
    -5 1 2
    -5 1 2
    5 -1 -1
    5 -1 -1
    5 -1 -1
    5 -1 -1
    5 -1 -1
    -5 1 1
    -5 1 1
    -5 1 1
    -5 1 1
    -5 1 1
    5 -1 0
    5 -1 0
    5 -1 0
    5 -1 0
    5 -1 0
    -5 1 0
    -5 1 0
    -5 1 0
    -5 1 0
    -5 1 0
    5 -1 1
    5 -1 1
    5 -1 1
    5 -1 1
    5 -1 1
    -5 1 -1
    -5 1 -1
    -5 1 -1
    -5 1 -1
    5 -1 2
    5 -1 2
    5 -1 2
    5 -1 2
    -5 1 -2
    -5 1 -2
    -5 1 -2
    -5 1 -2
    5 -1 3
    5 -1 3
    5 -1 3
    5 -1 3
    -5 1 -3
    -5 1 -3
    5 -1 4
    5 -1 4
    5 -1 4
    5 -1 4
    -5 1 -4
    5 -1 5
    5 -1 5
    5 -1 5
    5 -1 5
    -5 1 -5
    5 -1 6
    5 -1 6
    5 -1 6
    5 -1 6
    5 -1 7
    5 -1 7
    5 -1 7
    -5 1 -7
    5 -1 8
    5 -1 8
    -5 1 -8
    5 -1 9
    5 -1 9
    -5 1 -9
    5 -1 10
    5 -1 10
    5 -1 10
    5 -1 11
    5 0 -11
    -5 0 11
    5 0 -10
    5 0 -10
    -5 0 10
    5 0 -9
    5 0 -9
    -5 0 9
    5 0 -8
    5 0 -8
    5 0 -7
    5 0 -7
    -5 0 7
    5 0 -6
    5 0 -6
    -5 0 6
    5 0 -5
    5 0 -5
    5 0 -5
    5 0 -5
    -5 0 5
    5 0 -4
    5 0 -4
    5 0 -4
    5 0 -4
    -5 0 4
    5 0 -3
    5 0 -3
    5 0 -3
    5 0 -3
    -5 0 3
    -5 0 3
    -5 0 3
    -5 0 3
    5 0 -2
    5 0 -2
    5 0 -2
    5 0 -2
    5 0 -2
    5 0 -2
    -5 0 2
    -5 0 2
    -5 0 2
    -5 0 2
    -5 0 2
    -5 0 2
    5 0 -1
    5 0 -1
    5 0 -1
    5 0 -1
    5 0 -1
    5 0 -1
    -5 0 1
    -5 0 1
    -5 0 1
    -5 0 1
    -5 0 1
    5 0 0
    5 0 0
    5 0 0
    5 0 0
    5 0 0
    5 0 0
    5 0 0
    -5 0 0
    -5 0 0
    -5 0 0
    -5 0 0
    -5 0 0
    -5 0 0
    -5 0 0
    5 0 1
    5 0 1
    5 0 1
    5 0 1
    5 0 1
    5 0 1
    -5 0 -1
    -5 0 -1
    -5 0 -1
    -5 0 -1
    -5 0 -1
    5 0 2
    5 0 2
    5 0 2
    5 0 2
    5 0 2
    -5 0 -2
    -5 0 -2
    -5 0 -2
    -5 0 -2
    -5 0 -2
    5 0 3
    5 0 3
    5 0 3
    5 0 3
    5 0 3
    -5 0 -3
    -5 0 -3
    -5 0 -3
    -5 0 -3
    -5 0 -3
    -5 0 -3
    5 0 4
    5 0 4
    5 0 4
    5 0 4
    5 0 4
    5 0 4
    -5 0 -4
    -5 0 -4
    -5 0 -4
    -5 0 -4
    5 0 5
    5 0 5
    5 0 5
    5 0 5
    5 0 6
    5 0 6
    5 0 6
    5 0 6
    5 0 6
    5 0 7
    5 0 7
    5 0 7
    5 0 7
    -5 0 -7
    5 0 8
    5 0 8
    5 0 8
    -5 0 -8
    5 0 9
    5 0 9
    5 0 9
    -5 0 -9
    5 0 10
    5 0 10
    5 0 10
    -5 0 -10
    5 0 11
    5 0 11
    5 0 11
    5 1 -10
    5 1 -10
    -5 -1 10
    5 1 -9
    5 1 -9
    -5 -1 9
    5 1 -8
    5 1 -8
    -5 -1 8
    5 1 -7
    5 1 -7
    -5 -1 7
    5 1 -6
    5 1 -6
    5 1 -5
    5 1 -5
    5 1 -5
    5 1 -4
    5 1 -4
    5 1 -4
    5 1 -3
    5 1 -3
    5 1 -3
    5 1 -3
    -5 -1 3
    -5 -1 3
    -5 -1 3
    -5 -1 3
    5 1 -2
    5 1 -2
    5 1 -2
    5 1 -2
    5 1 -2
    5 1 -2
    -5 -1 2
    -5 -1 2
    -5 -1 2
    -5 -1 2
    -5 -1 2
    -5 -1 2
    5 1 -1
    5 1 -1
    5 1 -1
    5 1 -1
    5 1 -1
    5 1 -1
    -5 -1 1
    -5 -1 1
    -5 -1 1
    -5 -1 1
    -5 -1 1
    -5 -1 1
    5 1 0
    5 1 0
    5 1 0
    5 1 0
    5 1 0
    5 1 0
    5 1 0
    -5 -1 0
    -5 -1 0
    -5 -1 0
    -5 -1 0
    -5 -1 0
    -5 -1 0
    -5 -1 0
    5 1 1
    5 1 1
    5 1 1
    5 1 1
    5 1 1
    5 1 1
    5 1 1
    -5 -1 -1
    -5 -1 -1
    -5 -1 -1
    -5 -1 -1
    -5 -1 -1
    -5 -1 -1
    -5 -1 -1
    5 1 2
    5 1 2
    5 1 2
    5 1 2
    5 1 2
    5 1 2
    -5 -1 -2
    -5 -1 -2
    -5 -1 -2
    -5 -1 -2
    -5 -1 -2
    -5 -1 -2
    5 1 3
    5 1 3
    5 1 3
    5 1 3
    5 1 3
    5 1 3
    5 1 3
    -5 -1 -3
    -5 -1 -3
    -5 -1 -3
    -5 -1 -3
    -5 -1 -3
    -5 -1 -3
    5 1 4
    5 1 4
    5 1 4
    5 1 4
    5 1 4
    5 1 4
    5 1 4
    -5 -1 -4
    -5 -1 -4
    -5 -1 -4
    -5 -1 -4
    -5 -1 -4
    5 1 5
    5 1 5
    5 1 5
    5 1 5
    5 1 5
    5 1 5
    5 1 5
    5 1 5
    -5 -1 -5
    -5 -1 -5
    -5 -1 -5
    5 1 6
    5 1 6
    5 1 6
    5 1 6
    5 1 6
    5 1 6
    5 1 6
    5 1 7
    5 1 7
    5 1 7
    5 1 7
    5 1 7
    -5 -1 -7
    5 1 8
    5 1 8
    5 1 8
    5 1 8
    5 1 8
    -5 -1 -8
    5 1 9
    5 1 9
    5 1 9
    5 1 9
    -5 -1 -9
    5 1 10
    5 1 10
    5 1 10
    5 1 10
    -5 -1 -10
    5 1 11
    5 1 11
    5 1 11
    5 1 11
    -5 -1 -11
    5 1 12
    5 1 12
    5 2 -10
    5 2 -10
    -5 -2 10
    5 2 -9
    5 2 -9
    -5 -2 9
    5 2 -8
    5 2 -8
    -5 -2 8
    5 2 -7
    5 2 -7
    -5 -2 7
    5 2 -6
    5 2 -6
    5 2 -6
    5 2 -5
    5 2 -5
    5 2 -5
    5 2 -4
    5 2 -4
    5 2 -4
    5 2 -3
    5 2 -3
    5 2 -3
    5 2 -3
    -5 -2 3
    -5 -2 3
    -5 -2 3
    5 2 -2
    5 2 -2
    5 2 -2
    5 2 -2
    5 2 -2
    5 2 -2
    -5 -2 2
    -5 -2 2
    -5 -2 2
    -5 -2 2
    -5 -2 2
    -5 -2 2
    5 2 -1
    5 2 -1
    5 2 -1
    5 2 -1
    5 2 -1
    5 2 -1
    -5 -2 1
    -5 -2 1
    -5 -2 1
    -5 -2 1
    -5 -2 1
    -5 -2 1
    5 2 0
    5 2 0
    5 2 0
    5 2 0
    5 2 0
    5 2 0
    5 2 0
    -5 -2 0
    -5 -2 0
    -5 -2 0
    -5 -2 0
    -5 -2 0
    -5 -2 0
    -5 -2 0
    5 2 1
    5 2 1
    5 2 1
    5 2 1
    5 2 1
    5 2 1
    5 2 1
    5 2 1
    -5 -2 -1
    -5 -2 -1
    -5 -2 -1
    -5 -2 -1
    -5 -2 -1
    -5 -2 -1
    -5 -2 -1
    -5 -2 -1
    5 2 2
    5 2 2
    5 2 2
    5 2 2
    5 2 2
    5 2 2
    5 2 2
    5 2 2
    -5 -2 -2
    -5 -2 -2
    -5 -2 -2
    -5 -2 -2
    -5 -2 -2
    -5 -2 -2
    5 2 3
    5 2 3
    5 2 3
    5 2 3
    5 2 3
    5 2 3
    5 2 3
    -5 -2 -3
    -5 -2 -3
    -5 -2 -3
    -5 -2 -3
    5 2 4
    5 2 4
    5 2 4
    5 2 4
    5 2 4
    5 2 4
    5 2 4
    -5 -2 -4
    -5 -2 -4
    -5 -2 -4
    5 2 5
    5 2 5
    5 2 5
    5 2 5
    5 2 5
    5 2 5
    5 2 5
    -5 -2 -5
    -5 -2 -5
    -5 -2 -5
    -5 -2 -5
    -5 -2 -5
    5 2 6
    5 2 6
    5 2 6
    5 2 6
    5 2 6
    5 2 6
    5 2 6
    5 2 6
    -5 -2 -6
    5 2 7
    5 2 7
    5 2 7
    5 2 7
    5 2 7
    -5 -2 -7
    5 2 8
    5 2 8
    5 2 8
    5 2 8
    5 2 8
    -5 -2 -8
    5 2 9
    5 2 9
    5 2 9
    5 2 9
    -5 -2 -9
    5 2 10
    5 2 10
    5 2 10
    5 2 10
    -5 -2 -10
    5 2 11
    5 2 11
    5 2 11
    -5 -2 -11
    5 2 12
    -5 -2 -12
    -5 -2 -12
    5 3 -10
    5 3 -10
    -5 -3 10
    5 3 -9
    5 3 -9
    -5 -3 9
    5 3 -8
    5 3 -8
    5 3 -7
    5 3 -7
    -5 -3 7
    5 3 -6
    5 3 -6
    5 3 -6
    5 3 -5
    5 3 -5
    5 3 -5
    5 3 -4
    5 3 -4
    5 3 -4
    5 3 -3
    5 3 -3
    5 3 -3
    5 3 -3
    5 3 -3
    -5 -3 3
    -5 -3 3
    -5 -3 3
    5 3 -2
    5 3 -2
    5 3 -2
    5 3 -2
    5 3 -2
    -5 -3 2
    -5 -3 2
    -5 -3 2
    -5 -3 2
    -5 -3 2
    5 3 -1
    5 3 -1
    5 3 -1
    5 3 -1
    5 3 -1
    5 3 -1
    5 3 -1
    -5 -3 1
    -5 -3 1
    -5 -3 1
    -5 -3 1
    -5 -3 1
    -5 -3 1
    5 3 0
    5 3 0
    5 3 0
    5 3 0
    5 3 0
    5 3 0
    5 3 0
    -5 -3 0
    -5 -3 0
    -5 -3 0
    -5 -3 0
    -5 -3 0
    -5 -3 0
    -5 -3 0
    5 3 1
    5 3 1
    5 3 1
    5 3 1
    5 3 1
    5 3 1
    5 3 1
    -5 -3 -1
    -5 -3 -1
    -5 -3 -1
    -5 -3 -1
    -5 -3 -1
    -5 -3 -1
    -5 -3 -1
    5 3 2
    5 3 2
    5 3 2
    5 3 2
    5 3 2
    5 3 2
    5 3 2
    5 3 2
    -5 -3 -2
    -5 -3 -2
    -5 -3 -2
    -5 -3 -2
    -5 -3 -2
    5 3 3
    5 3 3
    5 3 3
    5 3 3
    5 3 3
    5 3 3
    5 3 3
    -5 -3 -3
    -5 -3 -3
    -5 -3 -3
    -5 -3 -3
    -5 -3 -3
    5 3 4
    5 3 4
    5 3 4
    5 3 4
    5 3 4
    5 3 4
    -5 -3 -4
    -5 -3 -4
    -5 -3 -4
    -5 -3 -4
    5 3 5
    5 3 5
    5 3 5
    5 3 5
    5 3 5
    5 3 5
    5 3 5
    -5 -3 -5
    -5 -3 -5
    -5 -3 -5
    -5 -3 -5
    5 3 6
    5 3 6
    5 3 6
    5 3 6
    5 3 6
    5 3 6
    -5 -3 -6
    -5 -3 -6
    -5 -3 -6
    -5 -3 -6
    -5 -3 -6
    -5 -3 -6
    5 3 7
    5 3 7
    5 3 7
    5 3 7
    5 3 7
    -5 -3 -7
    5 3 8
    5 3 8
    5 3 8
    5 3 8
    5 3 8
    -5 -3 -8
    5 3 9
    5 3 9
    5 3 9
    5 3 9
    5 3 9
    -5 -3 -9
    5 3 10
    5 3 10
    5 3 10
    -5 -3 -10
    5 3 11
    5 3 11
    5 3 11
    -5 -3 -11
    5 3 12
    5 3 12
    -5 -3 -12
    -5 -3 -12
    5 3 13
    5 3 13
    -5 -3 -13
    5 4 -9
    5 4 -9
    5 4 -8
    5 4 -8
    -5 -4 8
    5 4 -7
    5 4 -7
    -5 -4 7
    5 4 -6
    5 4 -6
    5 4 -6
    -5 -4 6
    5 4 -5
    5 4 -5
    5 4 -5
    -5 -4 5
    5 4 -4
    5 4 -4
    5 4 -4
    5 4 -4
    -5 -4 4
    5 4 -3
    5 4 -3
    5 4 -3
    5 4 -3
    -5 -4 3
    -5 -4 3
    5 4 -2
    5 4 -2
    5 4 -2
    5 4 -2
    5 4 -2
    -5 -4 2
    -5 -4 2
    -5 -4 2
    5 4 -1
    5 4 -1
    5 4 -1
    5 4 -1
    5 4 -1
    -5 -4 1
    -5 -4 1
    -5 -4 1
    -5 -4 1
    5 4 0
    5 4 0
    5 4 0
    5 4 0
    5 4 0
    5 4 0
    -5 -4 0
    -5 -4 0
    -5 -4 0
    -5 -4 0
    -5 -4 0
    5 4 1
    5 4 1
    5 4 1
    5 4 1
    5 4 1
    5 4 1
    5 4 1
    -5 -4 -1
    -5 -4 -1
    -5 -4 -1
    -5 -4 -1
    -5 -4 -1
    -5 -4 -1
    -5 -4 -1
    5 4 2
    5 4 2
    5 4 2
    5 4 2
    5 4 2
    5 4 2
    -5 -4 -2
    -5 -4 -2
    -5 -4 -2
    -5 -4 -2
    -5 -4 -2
    5 4 3
    5 4 3
    5 4 3
    5 4 3
    5 4 3
    5 4 3
    -5 -4 -3
    -5 -4 -3
    -5 -4 -3
    -5 -4 -3
    -5 -4 -3
    5 4 4
    5 4 4
    5 4 4
    5 4 4
    5 4 4
    5 4 4
    -5 -4 -4
    -5 -4 -4
    -5 -4 -4
    -5 -4 -4
    -5 -4 -4
    5 4 5
    5 4 5
    5 4 5
    5 4 5
    5 4 5
    -5 -4 -5
    -5 -4 -5
    -5 -4 -5
    -5 -4 -5
    -5 -4 -5
    5 4 6
    5 4 6
    5 4 6
    5 4 6
    5 4 6
    5 4 6
    -5 -4 -6
    -5 -4 -6
    -5 -4 -6
    -5 -4 -6
    5 4 7
    5 4 7
    5 4 7
    5 4 7
    5 4 7
    -5 -4 -7
    5 4 8
    5 4 8
    5 4 8
    5 4 8
    5 4 8
    -5 -4 -8
    5 4 9
    5 4 9
    5 4 9
    5 4 9
    -5 -4 -9
    -5 -4 -9
    5 4 10
    5 4 10
    5 4 10
    -5 -4 -10
    5 4 11
    5 4 11
    5 4 11
    -5 -4 -11
    -5 -4 -11
    5 4 12
    5 4 12
    -5 -4 -12
    -5 -4 -12
    5 4 13
    5 4 13
    -5 -4 -13
    -5 -4 -13
    5 5 -9
    -5 -5 9
    5 5 -8
    5 5 -8
    -5 -5 8
    5 5 -7
    5 5 -7
    -5 -5 7
    -5 -5 7
    5 5 -6
    5 5 -6
    -5 -5 6
    5 5 -5
    5 5 -5
    5 5 -5
    -5 -5 5
    -5 -5 5
    5 5 -4
    5 5 -4
    5 5 -4
    5 5 -4
    -5 -5 4
    5 5 -3
    5 5 -3
    5 5 -3
    5 5 -3
    -5 -5 3
    5 5 -2
    5 5 -2
    5 5 -2
    5 5 -2
    5 5 -2
    -5 -5 2
    5 5 -1
    5 5 -1
    5 5 -1
    5 5 -1
    5 5 -1
    -5 -5 1
    -5 -5 1
    -5 -5 1
    5 5 0
    5 5 0
    5 5 0
    5 5 0
    5 5 0
    -5 -5 0
    -5 -5 0
    -5 -5 0
    -5 -5 0
    -5 -5 0
    5 5 1
    5 5 1
    5 5 1
    5 5 1
    -5 -5 -1
    -5 -5 -1
    -5 -5 -1
    -5 -5 -1
    -5 -5 -1
    -5 -5 -1
    5 5 2
    5 5 2
    5 5 2
    5 5 2
    5 5 2
    -5 -5 -2
    -5 -5 -2
    -5 -5 -2
    -5 -5 -2
    -5 -5 -2
    -5 -5 -2
    5 5 3
    5 5 3
    5 5 3
    5 5 3
    5 5 3
    -5 -5 -3
    -5 -5 -3
    -5 -5 -3
    -5 -5 -3
    -5 -5 -3
    -5 -5 -3
    5 5 4
    5 5 4
    5 5 4
    5 5 4
    5 5 4
    -5 -5 -4
    -5 -5 -4
    -5 -5 -4
    -5 -5 -4
    -5 -5 -4
    -5 -5 -4
    -5 -5 -4
    5 5 5
    5 5 5
    5 5 5
    5 5 5
    5 5 5
    5 5 5
    -5 -5 -5
    -5 -5 -5
    -5 -5 -5
    -5 -5 -5
    -5 -5 -5
    5 5 6
    5 5 6
    5 5 6
    5 5 6
    5 5 6
    -5 -5 -6
    -5 -5 -6
    -5 -5 -6
    -5 -5 -6
    -5 -5 -6
    5 5 7
    5 5 7
    5 5 7
    5 5 7
    5 5 7
    -5 -5 -7
    5 5 8
    5 5 8
    5 5 8
    5 5 8
    -5 -5 -8
    -5 -5 -8
    5 5 9
    5 5 9
    5 5 9
    -5 -5 -9
    -5 -5 -9
    5 5 10
    5 5 10
    -5 -5 -10
    -5 -5 -10
    -5 -5 -10
    5 5 11
    5 5 11
    -5 -5 -11
    -5 -5 -11
    5 5 12
    5 5 12
    -5 -5 -12
    -5 -5 -12
    5 5 13
    5 5 13
    -5 -5 -13
    -5 -5 -13
    5 6 -8
    5 6 -8
    -5 -6 8
    5 6 -7
    5 6 -7
    -5 -6 7
    -5 -6 7
    5 6 -6
    -5 -6 6
    -5 -6 6
    5 6 -5
    5 6 -5
    -5 -6 5
    -5 -6 5
    5 6 -4
    5 6 -4
    5 6 -4
    5 6 -4
    -5 -6 4
    5 6 -3
    5 6 -3
    5 6 -3
    5 6 -3
    -5 -6 3
    5 6 -2
    5 6 -2
    5 6 -2
    5 6 -2
    -5 -6 2
    5 6 -1
    5 6 -1
    5 6 -1
    5 6 -1
    5 6 -1
    5 6 -1
    5 6 0
    5 6 0
    5 6 0
    5 6 0
    5 6 0
    5 6 0
    -5 -6 0
    -5 -6 0
    -5 -6 0
    5 6 1
    5 6 1
    5 6 1
    5 6 1
    -5 -6 -1
    -5 -6 -1
    -5 -6 -1
    -5 -6 -1
    -5 -6 -1
    5 6 2
    5 6 2
    5 6 2
    5 6 2
    -5 -6 -2
    -5 -6 -2
    -5 -6 -2
    -5 -6 -2
    -5 -6 -2
    -5 -6 -2
    5 6 3
    5 6 3
    5 6 3
    5 6 3
    -5 -6 -3
    -5 -6 -3
    -5 -6 -3
    -5 -6 -3
    -5 -6 -3
    -5 -6 -3
    5 6 4
    5 6 4
    5 6 4
    5 6 4
    -5 -6 -4
    -5 -6 -4
    -5 -6 -4
    -5 -6 -4
    -5 -6 -4
    -5 -6 -4
    -5 -6 -4
    5 6 5
    5 6 5
    5 6 5
    5 6 5
    5 6 5
    -5 -6 -5
    -5 -6 -5
    -5 -6 -5
    -5 -6 -5
    -5 -6 -5
    -5 -6 -5
    -5 -6 -5
    5 6 6
    5 6 6
    5 6 6
    5 6 6
    5 6 6
    -5 -6 -6
    -5 -6 -6
    -5 -6 -6
    -5 -6 -6
    5 6 7
    5 6 7
    5 6 7
    -5 -6 -7
    -5 -6 -7
    -5 -6 -7
    5 6 8
    5 6 8
    5 6 8
    -5 -6 -8
    -5 -6 -8
    -5 -6 -8
    5 6 9
    5 6 9
    -5 -6 -9
    -5 -6 -9
    -5 -6 -9
    5 6 10
    5 6 10
    -5 -6 -10
    -5 -6 -10
    -5 -6 -10
    5 6 11
    5 6 11
    -5 -6 -11
    -5 -6 -11
    5 6 12
    5 6 12
    -5 -6 -12
    -5 -6 -12
    5 6 13
    5 6 13
    -5 -6 -13
    -5 -6 -13
    5 7 -7
    5 7 -7
    -5 -7 7
    -5 -7 7
    5 7 -6
    5 7 -6
    -5 -7 6
    -5 -7 6
    -5 -7 6
    5 7 -5
    -5 -7 5
    -5 -7 5
    -5 -7 5
    5 7 -4
    5 7 -4
    5 7 -4
    -5 -7 4
    5 7 -3
    5 7 -3
    5 7 -3
    5 7 -3
    -5 -7 3
    5 7 -2
    5 7 -2
    5 7 -2
    -5 -7 2
    5 7 -1
    5 7 -1
    5 7 -1
    5 7 -1
    -5 -7 1
    5 7 0
    5 7 0
    5 7 0
    5 7 0
    5 7 1
    5 7 1
    5 7 1
    5 7 1
    -5 -7 -1
    5 7 2
    5 7 2
    5 7 2
    -5 -7 -2
    -5 -7 -2
    5 7 3
    5 7 3
    5 7 3
    5 7 3
    -5 -7 -3
    -5 -7 -3
    -5 -7 -3
    -5 -7 -3
    5 7 4
    5 7 4
    5 7 4
    5 7 4
    -5 -7 -4
    -5 -7 -4
    -5 -7 -4
    5 7 5
    5 7 5
    5 7 5
    5 7 5
    -5 -7 -5
    -5 -7 -5
    -5 -7 -5
    5 7 6
    5 7 6
    5 7 6
    5 7 6
    -5 -7 -6
    -5 -7 -6
    -5 -7 -6
    5 7 7
    5 7 7
    5 7 7
    5 7 7
    -5 -7 -7
    -5 -7 -7
    -5 -7 -7
    5 7 8
    5 7 8
    -5 -7 -8
    -5 -7 -8
    -5 -7 -8
    5 7 9
    5 7 9
    -5 -7 -9
    -5 -7 -9
    -5 -7 -9
    5 7 10
    5 7 10
    -5 -7 -10
    -5 -7 -10
    -5 -7 -10
    5 7 11
    5 7 11
    -5 -7 -11
    -5 -7 -11
    -5 -7 -11
    5 7 12
    5 7 12
    -5 -7 -12
    -5 -7 -12
    5 7 13
    5 7 13
    -5 -7 -13
    -5 -7 -13
    5 8 -6
    5 8 -6
    -5 -8 6
    -5 -8 6
    -5 -8 6
    5 8 -5
    -5 -8 5
    -5 -8 5
    -5 -8 5
    5 8 -4
    5 8 -4
    5 8 -4
    5 8 -4
    -5 -8 4
    5 8 -3
    5 8 -3
    5 8 -3
    5 8 -3
    -5 -8 3
    5 8 -2
    5 8 -2
    5 8 -2
    5 8 -2
    -5 -8 2
    5 8 -1
    5 8 -1
    5 8 -1
    -5 -8 1
    5 8 0
    5 8 0
    5 8 0
    -5 -8 0
    5 8 1
    5 8 1
    5 8 1
    -5 -8 -1
    5 8 2
    5 8 2
    5 8 2
    5 8 2
    -5 -8 -2
    -5 -8 -2
    5 8 3
    5 8 3
    5 8 3
    5 8 3
    -5 -8 -3
    -5 -8 -3
    5 8 4
    5 8 4
    5 8 4
    5 8 4
    -5 -8 -4
    -5 -8 -4
    5 8 5
    5 8 5
    5 8 5
    5 8 5
    -5 -8 -5
    -5 -8 -5
    5 8 6
    5 8 6
    5 8 6
    5 8 6
    -5 -8 -6
    -5 -8 -6
    -5 -8 -6
    5 8 7
    5 8 7
    5 8 7
    -5 -8 -7
    -5 -8 -7
    -5 -8 -7
    5 8 8
    5 8 8
    5 8 8
    -5 -8 -8
    -5 -8 -8
    -5 -8 -8
    5 8 9
    5 8 9
    -5 -8 -9
    -5 -8 -9
    -5 -8 -9
    5 8 10
    5 8 10
    -5 -8 -10
    -5 -8 -10
    -5 -8 -10
    5 8 11
    5 8 11
    -5 -8 -11
    -5 -8 -11
    -5 -8 -11
    5 8 12
    5 8 12
    -5 -8 -12
    -5 -8 -12
    5 8 13
    5 8 13
    -5 -8 -13
    -5 -8 -13
    5 9 -5
    5 9 -5
    -5 -9 5
    -5 -9 5
    -5 -9 5
    5 9 -4
    5 9 -4
    -5 -9 4
    -5 -9 4
    5 9 -3
    5 9 -3
    5 9 -3
    5 9 -3
    -5 -9 3
    5 9 -2
    5 9 -2
    5 9 -2
    -5 -9 2
    5 9 -1
    5 9 -1
    5 9 -1
    -5 -9 1
    5 9 0
    5 9 0
    5 9 0
    -5 -9 0
    5 9 1
    5 9 1
    5 9 1
    5 9 2
    5 9 2
    5 9 2
    -5 -9 -2
    -5 -9 -2
    -5 -9 -2
    5 9 3
    5 9 3
    5 9 3
    -5 -9 -3
    -5 -9 -3
    -5 -9 -3
    5 9 4
    5 9 4
    5 9 4
    -5 -9 -4
    -5 -9 -4
    5 9 5
    5 9 5
    5 9 5
    5 9 5
    -5 -9 -5
    -5 -9 -5
    5 9 6
    5 9 6
    5 9 6
    5 9 6
    -5 -9 -6
    -5 -9 -6
    5 9 7
    5 9 7
    5 9 7
    -5 -9 -7
    -5 -9 -7
    5 9 8
    5 9 8
    5 9 8
    -5 -9 -8
    -5 -9 -8
    -5 -9 -8
    5 9 9
    5 9 9
    5 9 9
    -5 -9 -9
    -5 -9 -9
    -5 -9 -9
    5 9 10
    5 9 10
    -5 -9 -10
    -5 -9 -10
    -5 -9 -10
    5 9 11
    5 9 11
    -5 -9 -11
    -5 -9 -11
    -5 -9 -11
    5 9 12
    5 9 12
    -5 -9 -12
    -5 -9 -12
    -5 -9 -12
    5 9 13
    5 9 13
    -5 -9 -13
    -5 -9 -13
    -5 -10 4
    -5 -10 4
    5 10 -3
    5 10 -3
    5 10 -3
    -5 -10 3
    5 10 -2
    5 10 -2
    -5 -10 2
    5 10 -1
    5 10 -1
    -5 -10 1
    5 10 0
    5 10 0
    -5 -10 0
    5 10 1
    5 10 1
    5 10 2
    5 10 2
    -5 -10 -2
    -5 -10 -2
    5 10 3
    5 10 3
    -5 -10 -3
    -5 -10 -3
    -5 -10 -3
    5 10 4
    5 10 4
    -5 -10 -4
    -5 -10 -4
    -5 -10 -4
    5 10 5
    5 10 5
    -5 -10 -5
    -5 -10 -5
    -5 -10 -5
    5 10 6
    5 10 6
    5 10 6
    -5 -10 -6
    -5 -10 -6
    5 10 7
    5 10 7
    5 10 7
    -5 -10 -7
    -5 -10 -7
    5 10 8
    5 10 8
    5 10 8
    -5 -10 -8
    -5 -10 -8
    5 10 9
    5 10 9
    5 10 9
    -5 -10 -9
    -5 -10 -9
    -5 -10 -9
    5 10 10
    5 10 10
    5 10 10
    -5 -10 -10
    -5 -10 -10
    -5 -10 -10
    5 10 11
    5 10 11
    -5 -10 -11
    -5 -10 -11
    -5 -10 -11
    5 10 12
    5 10 12
    -5 -10 -12
    -5 -10 -12
    -5 -10 -12
    5 11 -2
    5 11 -2
    -5 -11 2
    5 11 -1
    5 11 -1
    -5 -11 1
    5 11 0
    5 11 0
    -5 -11 0
    5 11 1
    5 11 1
    -5 -11 -1
    5 11 2
    5 11 2
    -5 -11 -2
    5 11 3
    5 11 3
    -5 -11 -3
    -5 -11 -3
    -5 -11 -3
    5 11 4
    5 11 4
    -5 -11 -4
    -5 -11 -4
    -5 -11 -4
    5 11 5
    5 11 5
    -5 -11 -5
    -5 -11 -5
    5 11 6
    5 11 6
    -5 -11 -6
    -5 -11 -6
    5 11 7
    5 11 7
    -5 -11 -7
    -5 -11 -7
    5 11 8
    5 11 8
    -5 -11 -8
    -5 -11 -8
    5 11 9
    5 11 9
    -5 -11 -9
    -5 -11 -9
    5 11 10
    5 11 10
    -5 -11 -10
    -5 -11 -10
    -5 -11 -10
    5 11 11
    5 11 11
    -5 -11 -11
    -5 -11 -11
    -5 -11 -11
    5 12 0
    5 12 0
    -5 -12 0
    5 12 1
    5 12 1
    -5 -12 -1
    5 12 2
    5 12 2
    -5 -12 -2
    5 12 3
    5 12 3
    -5 -12 -3
    -5 -12 -3
    5 12 4
    5 12 4
    -5 -12 -4
    -5 -12 -4
    -5 -12 -4
    5 12 5
    5 12 5
    -5 -12 -5
    -5 -12 -5
    5 12 6
    5 12 6
    -5 -12 -6
    -5 -12 -6
    5 12 7
    5 12 7
    -5 -12 -7
    -5 -12 -7
    5 12 8
    5 12 8
    -5 -12 -8
    -5 -12 -8
    5 12 9
    5 12 9
    -5 -12 -9
    -5 -12 -9
    5 12 10
    5 12 10
    -5 -12 -10
    -5 -12 -10
    5 13 2
    5 13 2
    5 13 3
    5 13 3
    5 13 4
    5 13 4
    -5 -13 -4
    5 13 5
    5 13 5
    -5 -13 -5
    -5 -13 -5
    5 13 6
    5 13 6
    -5 -13 -6
    -5 -13 -6
    5 13 7
    5 13 7
    -5 -13 -7
    -5 -13 -7
    5 13 8
    5 13 8
    -5 -13 -8
    -5 -13 -8
    6 -7 -6
    -6 7 6
    6 -7 -5
    6 -7 -5
    -6 7 5
    6 -7 -4
    6 -7 -4
    -6 7 4
    6 -7 -3
    6 -7 -3
    -6 7 3
    6 -7 -2
    -6 7 2
    6 -7 -1
    6 -7 -1
    -6 7 1
    6 -7 0
    6 -7 0
    -6 7 0
    6 -7 1
    -6 7 -1
    6 -6 -7
    -6 6 7
    6 -6 -6
    -6 6 6
    6 -6 -5
    6 -6 -5
    -6 6 5
    6 -6 -4
    6 -6 -4
    -6 6 4
    6 -6 -3
    -6 6 3
    6 -6 -2
    -6 6 2
    6 -6 -1
    6 -6 -1
    -6 6 1
    6 -6 0
    6 -6 0
    -6 6 0
    6 -6 1
    6 -6 1
    6 -6 1
    -6 6 -1
    6 -6 2
    6 -6 2
    6 -6 2
    -6 6 -2
    6 -6 3
    6 -6 3
    -6 6 -3
    6 -5 -8
    6 -5 -8
    6 -5 -7
    6 -5 -7
    -6 5 7
    6 -5 -6
    6 -5 -6
    6 -5 -5
    6 -5 -5
    6 -5 -5
    6 -5 -4
    6 -5 -4
    6 -5 -4
    6 -5 -3
    6 -5 -3
    -6 5 3
    6 -5 -2
    6 -5 -2
    -6 5 2
    6 -5 -1
    6 -5 -1
    -6 5 1
    6 -5 0
    6 -5 0
    -6 5 0
    6 -5 1
    6 -5 1
    6 -5 1
    -6 5 -1
    6 -5 2
    6 -5 2
    6 -5 2
    6 -5 2
    -6 5 -2
    6 -5 3
    6 -5 3
    6 -5 3
    6 -5 3
    -6 5 -3
    6 -5 4
    6 -5 4
    6 -5 4
    6 -5 4
    -6 5 -4
    6 -5 5
    6 -5 5
    6 -5 5
    -6 5 -5
    6 -4 -9
    6 -4 -9
    -6 4 9
    6 -4 -8
    6 -4 -8
    -6 4 8
    6 -4 -7
    6 -4 -7
    -6 4 7
    6 -4 -6
    6 -4 -6
    -6 4 6
    6 -4 -5
    6 -4 -5
    6 -4 -4
    6 -4 -4
    6 -4 -4
    6 -4 -3
    6 -4 -3
    6 -4 -3
    6 -4 -2
    6 -4 -2
    6 -4 -2
    6 -4 -1
    6 -4 -1
    -6 4 1
    6 -4 0
    6 -4 0
    -6 4 0
    6 -4 1
    6 -4 1
    6 -4 1
    -6 4 -1
    6 -4 2
    6 -4 2
    6 -4 2
    6 -4 2
    -6 4 -2
    6 -4 3
    6 -4 3
    6 -4 3
    6 -4 3
    -6 4 -3
    6 -4 4
    6 -4 4
    6 -4 4
    6 -4 4
    -6 4 -4
    6 -4 5
    6 -4 5
    6 -4 5
    -6 4 -5
    -6 4 -5
    6 -4 6
    6 -4 6
    -6 4 -6
    6 -4 7
    6 -4 7
    6 -3 -10
    -6 3 10
    6 -3 -9
    -6 3 9
    6 -3 -8
    6 -3 -8
    -6 3 8
    6 -3 -7
    6 -3 -7
    -6 3 7
    6 -3 -6
    6 -3 -6
    -6 3 6
    6 -3 -5
    6 -3 -5
    -6 3 5
    6 -3 -4
    6 -3 -4
    6 -3 -4
    -6 3 4
    6 -3 -3
    6 -3 -3
    6 -3 -3
    6 -3 -2
    6 -3 -2
    6 -3 -2
    6 -3 -1
    6 -3 -1
    6 -3 -1
    6 -3 0
    6 -3 0
    -6 3 0
    6 -3 1
    6 -3 1
    6 -3 1
    6 -3 1
    -6 3 -1
    6 -3 2
    6 -3 2
    6 -3 2
    6 -3 2
    -6 3 -2
    6 -3 3
    6 -3 3
    6 -3 3
    6 -3 3
    -6 3 -3
    6 -3 4
    6 -3 4
    6 -3 4
    6 -3 4
    -6 3 -4
    6 -3 5
    6 -3 5
    6 -3 5
    6 -3 5
    6 -3 6
    6 -3 6
    6 -3 6
    -6 3 -6
    6 -3 7
    6 -3 7
    -6 3 -7
    6 -3 8
    6 -3 8
    6 -2 -10
    -6 2 10
    6 -2 -9
    -6 2 9
    6 -2 -8
    -6 2 8
    6 -2 -7
    6 -2 -7
    6 -2 -7
    6 -2 -6
    6 -2 -6
    6 -2 -6
    6 -2 -5
    6 -2 -5
    6 -2 -5
    6 -2 -4
    6 -2 -4
    6 -2 -4
    6 -2 -3
    6 -2 -3
    6 -2 -3
    -6 2 3
    6 -2 -2
    6 -2 -2
    6 -2 -2
    6 -2 -1
    6 -2 -1
    6 -2 -1
    6 -2 0
    6 -2 0
    6 -2 0
    6 -2 1
    6 -2 1
    6 -2 1
    6 -2 1
    -6 2 -1
    6 -2 2
    6 -2 2
    6 -2 2
    6 -2 2
    -6 2 -2
    6 -2 3
    6 -2 3
    6 -2 3
    6 -2 3
    -6 2 -3
    6 -2 4
    6 -2 4
    6 -2 4
    6 -2 4
    -6 2 -4
    6 -2 5
    6 -2 5
    6 -2 5
    6 -2 5
    6 -2 6
    6 -2 6
    6 -2 6
    6 -2 6
    6 -2 7
    6 -2 7
    -6 2 -7
    6 -2 8
    6 -2 8
    -6 2 -8
    6 -2 9
    6 -2 9
    6 -1 -10
    -6 1 10
    6 -1 -9
    -6 1 9
    6 -1 -8
    6 -1 -8
    6 -1 -7
    6 -1 -7
    6 -1 -6
    6 -1 -6
    6 -1 -5
    6 -1 -5
    6 -1 -5
    6 -1 -4
    6 -1 -4
    6 -1 -4
    6 -1 -3
    6 -1 -3
    6 -1 -3
    6 -1 -3
    6 -1 -2
    6 -1 -2
    6 -1 -2
    6 -1 -2
    6 -1 -1
    6 -1 -1
    6 -1 -1
    6 -1 0
    6 -1 0
    6 -1 0
    6 -1 0
    -6 1 0
    6 -1 1
    6 -1 1
    6 -1 1
    6 -1 1
    6 -1 2
    6 -1 2
    6 -1 2
    6 -1 2
    -6 1 -2
    6 -1 3
    6 -1 3
    6 -1 3
    6 -1 3
    -6 1 -3
    6 -1 4
    6 -1 4
    6 -1 4
    6 -1 4
    6 -1 5
    6 -1 5
    6 -1 5
    6 -1 5
    6 -1 6
    6 -1 6
    6 -1 6
    6 -1 6
    6 -1 7
    6 -1 7
    6 -1 7
    -6 1 -7
    6 -1 8
    6 -1 8
    -6 1 -8
    6 -1 9
    6 -1 9
    -6 1 -9
    6 -1 10
    6 -1 10
    6 0 -10
    -6 0 10
    6 0 -9
    6 0 -9
    6 0 -8
    6 0 -8
    6 0 -7
    6 0 -7
    6 0 -6
    6 0 -6
    6 0 -5
    6 0 -5
    6 0 -4
    6 0 -4
    6 0 -4
    6 0 -3
    6 0 -3
    6 0 -3
    6 0 -2
    6 0 -2
    6 0 -2
    6 0 -2
    -6 0 2
    6 0 -1
    6 0 -1
    6 0 -1
    6 0 -1
    6 0 -1
    -6 0 1
    6 0 0
    6 0 0
    6 0 0
    6 0 0
    -6 0 0
    6 0 1
    6 0 1
    6 0 1
    6 0 1
    -6 0 -1
    -6 0 -1
    6 0 2
    6 0 2
    6 0 2
    6 0 2
    -6 0 -2
    -6 0 -2
    -6 0 -2
    6 0 3
    6 0 3
    6 0 3
    6 0 3
    6 0 4
    6 0 4
    6 0 4
    6 0 4
    6 0 5
    6 0 5
    6 0 5
    6 0 5
    6 0 6
    6 0 6
    6 0 6
    6 0 6
    6 0 7
    6 0 7
    6 0 7
    -6 0 -7
    6 0 8
    6 0 8
    6 0 8
    -6 0 -8
    6 0 9
    6 0 9
    -6 0 -9
    6 0 10
    6 0 10
    -6 0 -10
    6 0 11
    6 1 -10
    6 1 -10
    6 1 -9
    6 1 -9
    -6 -1 9
    6 1 -8
    6 1 -8
    -6 -1 8
    6 1 -7
    6 1 -7
    6 1 -6
    6 1 -6
    -6 -1 6
    6 1 -5
    6 1 -5
    6 1 -5
    6 1 -4
    6 1 -4
    6 1 -4
    6 1 -3
    6 1 -3
    6 1 -3
    6 1 -3
    -6 -1 3
    6 1 -2
    6 1 -2
    6 1 -2
    6 1 -2
    6 1 -2
    -6 -1 2
    6 1 -1
    6 1 -1
    6 1 -1
    6 1 -1
    6 1 -1
    6 1 -1
    6 1 0
    6 1 0
    6 1 0
    6 1 0
    6 1 0
    6 1 0
    -6 -1 0
    -6 -1 0
    -6 -1 0
    6 1 1
    6 1 1
    6 1 1
    6 1 1
    6 1 1
    -6 -1 -1
    -6 -1 -1
    -6 -1 -1
    -6 -1 -1
    6 1 2
    6 1 2
    6 1 2
    6 1 2
    6 1 2
    6 1 2
    -6 -1 -2
    -6 -1 -2
    -6 -1 -2
    -6 -1 -2
    6 1 3
    6 1 3
    6 1 3
    6 1 3
    6 1 3
    -6 -1 -3
    -6 -1 -3
    -6 -1 -3
    -6 -1 -3
    6 1 4
    6 1 4
    6 1 4
    6 1 4
    6 1 4
    -6 -1 -4
    6 1 5
    6 1 5
    6 1 5
    6 1 5
    6 1 5
    6 1 5
    6 1 6
    6 1 6
    6 1 6
    6 1 6
    6 1 7
    6 1 7
    6 1 7
    -6 -1 -7
    6 1 8
    6 1 8
    6 1 8
    -6 -1 -8
    6 1 9
    6 1 9
    -6 -1 -9
    6 1 10
    6 1 10
    -6 -1 -10
    6 1 11
    6 1 11
    -6 -1 -11
    6 2 -10
    6 2 -10
    6 2 -9
    6 2 -9
    -6 -2 9
    6 2 -8
    6 2 -8
    -6 -2 8
    6 2 -7
    6 2 -7
    -6 -2 7
    6 2 -6
    6 2 -6
    6 2 -5
    6 2 -5
    6 2 -5
    6 2 -4
    6 2 -4
    6 2 -4
    6 2 -3
    6 2 -3
    6 2 -3
    6 2 -2
    6 2 -2
    6 2 -2
    6 2 -2
    6 2 -1
    6 2 -1
    6 2 -1
    6 2 -1
    6 2 -1
    6 2 -1
    6 2 0
    6 2 0
    6 2 0
    6 2 0
    6 2 0
    -6 -2 0
    -6 -2 0
    -6 -2 0
    -6 -2 0
    -6 -2 0
    -6 -2 0
    6 2 1
    6 2 1
    6 2 1
    6 2 1
    6 2 1
    6 2 1
    -6 -2 -1
    -6 -2 -1
    -6 -2 -1
    -6 -2 -1
    -6 -2 -1
    -6 -2 -1
    6 2 2
    6 2 2
    6 2 2
    6 2 2
    6 2 2
    -6 -2 -2
    -6 -2 -2
    -6 -2 -2
    -6 -2 -2
    -6 -2 -2
    6 2 3
    6 2 3
    6 2 3
    6 2 3
    6 2 3
    -6 -2 -3
    -6 -2 -3
    -6 -2 -3
    -6 -2 -3
    6 2 4
    6 2 4
    6 2 4
    6 2 4
    6 2 4
    -6 -2 -4
    -6 -2 -4
    -6 -2 -4
    6 2 5
    6 2 5
    6 2 5
    6 2 5
    6 2 5
    -6 -2 -5
    6 2 6
    6 2 6
    6 2 6
    6 2 6
    6 2 6
    6 2 7
    6 2 7
    6 2 7
    6 2 7
    6 2 7
    -6 -2 -7
    6 2 8
    6 2 8
    6 2 8
    6 2 8
    6 2 8
    -6 -2 -8
    6 2 9
    6 2 9
    6 2 9
    6 2 9
    6 2 9
    -6 -2 -9
    6 2 10
    6 2 10
    6 2 10
    6 2 10
    -6 -2 -10
    6 2 11
    6 2 11
    6 2 11
    6 2 11
    -6 -2 -11
    -6 -2 -12
    -6 -2 -12
    6 3 -9
    6 3 -9
    -6 -3 9
    6 3 -8
    6 3 -8
    -6 -3 8
    6 3 -7
    6 3 -7
    -6 -3 7
    6 3 -6
    6 3 -6
    6 3 -6
    6 3 -5
    6 3 -5
    6 3 -5
    6 3 -4
    6 3 -4
    6 3 -4
    6 3 -3
    6 3 -3
    6 3 -3
    6 3 -3
    6 3 -2
    6 3 -2
    6 3 -2
    6 3 -2
    -6 -3 2
    6 3 -1
    6 3 -1
    6 3 -1
    6 3 -1
    6 3 -1
    -6 -3 1
    6 3 0
    6 3 0
    6 3 0
    6 3 0
    6 3 0
    -6 -3 0
    -6 -3 0
    -6 -3 0
    -6 -3 0
    -6 -3 0
    -6 -3 0
    6 3 1
    6 3 1
    6 3 1
    6 3 1
    6 3 1
    -6 -3 -1
    -6 -3 -1
    -6 -3 -1
    -6 -3 -1
    -6 -3 -1
    6 3 2
    6 3 2
    6 3 2
    6 3 2
    6 3 2
    6 3 2
    -6 -3 -2
    -6 -3 -2
    -6 -3 -2
    -6 -3 -2
    -6 -3 -2
    6 3 3
    6 3 3
    6 3 3
    6 3 3
    6 3 3
    -6 -3 -3
    -6 -3 -3
    -6 -3 -3
    -6 -3 -3
    6 3 4
    6 3 4
    6 3 4
    6 3 4
    6 3 4
    6 3 4
    6 3 4
    -6 -3 -4
    -6 -3 -4
    -6 -3 -4
    6 3 5
    6 3 5
    6 3 5
    6 3 5
    6 3 5
    6 3 5
    6 3 5
    -6 -3 -5
    6 3 6
    6 3 6
    6 3 6
    6 3 6
    6 3 6
    6 3 6
    -6 -3 -6
    6 3 7
    6 3 7
    6 3 7
    6 3 7
    6 3 7
    -6 -3 -7
    6 3 8
    6 3 8
    6 3 8
    6 3 8
    6 3 8
    -6 -3 -8
    6 3 9
    6 3 9
    6 3 9
    6 3 9
    6 3 9
    -6 -3 -9
    6 3 10
    6 3 10
    6 3 10
    6 3 10
    -6 -3 -10
    6 3 11
    6 3 11
    6 3 11
    -6 -3 -11
    6 3 12
    6 3 12
    -6 -3 -12
    -6 -3 -12
    6 4 -9
    6 4 -9
    -6 -4 9
    6 4 -8
    6 4 -8
    -6 -4 8
    6 4 -7
    6 4 -7
    -6 -4 7
    6 4 -6
    6 4 -6
    6 4 -6
    6 4 -5
    6 4 -5
    6 4 -5
    6 4 -4
    6 4 -4
    6 4 -4
    6 4 -3
    6 4 -3
    6 4 -3
    -6 -4 3
    6 4 -2
    6 4 -2
    6 4 -2
    6 4 -2
    -6 -4 2
    6 4 -1
    6 4 -1
    6 4 -1
    -6 -4 1
    -6 -4 1
    -6 -4 1
    6 4 0
    6 4 0
    6 4 0
    6 4 0
    -6 -4 0
    -6 -4 0
    -6 -4 0
    6 4 1
    6 4 1
    6 4 1
    6 4 1
    6 4 1
    6 4 1
    -6 -4 -1
    -6 -4 -1
    -6 -4 -1
    -6 -4 -1
    -6 -4 -1
    -6 -4 -1
    6 4 2
    6 4 2
    6 4 2
    6 4 2
    6 4 2
    6 4 2
    -6 -4 -2
    -6 -4 -2
    -6 -4 -2
    -6 -4 -2
    -6 -4 -2
    -6 -4 -2
    6 4 3
    6 4 3
    6 4 3
    6 4 3
    6 4 3
    -6 -4 -3
    -6 -4 -3
    -6 -4 -3
    -6 -4 -3
    -6 -4 -3
    6 4 4
    6 4 4
    6 4 4
    6 4 4
    6 4 4
    6 4 4
    -6 -4 -4
    -6 -4 -4
    -6 -4 -4
    -6 -4 -4
    6 4 5
    6 4 5
    6 4 5
    6 4 5
    6 4 5
    6 4 5
    -6 -4 -5
    -6 -4 -5
    6 4 6
    6 4 6
    6 4 6
    6 4 6
    6 4 6
    6 4 6
    -6 -4 -6
    6 4 7
    6 4 7
    6 4 7
    6 4 7
    6 4 7
    -6 -4 -7
    6 4 8
    6 4 8
    6 4 8
    6 4 8
    6 4 8
    -6 -4 -8
    6 4 9
    6 4 9
    6 4 9
    6 4 9
    6 4 9
    -6 -4 -9
    6 4 10
    6 4 10
    6 4 10
    6 4 10
    -6 -4 -10
    -6 -4 -10
    6 4 11
    6 4 11
    -6 -4 -11
    -6 -4 -11
    6 4 12
    6 4 12
    -6 -4 -12
    -6 -4 -12
    6 4 13
    6 4 13
    -6 -4 -13
    -6 -4 -13
    6 5 -8
    6 5 -8
    -6 -5 8
    6 5 -7
    6 5 -7
    -6 -5 7
    6 5 -6
    6 5 -6
    -6 -5 6
    6 5 -5
    6 5 -5
    6 5 -5
    6 5 -4
    6 5 -4
    6 5 -4
    -6 -5 4
    6 5 -3
    6 5 -3
    6 5 -3
    -6 -5 3
    6 5 -2
    6 5 -2
    6 5 -2
    6 5 -2
    6 5 -2
    6 5 -1
    6 5 -1
    6 5 -1
    6 5 -1
    6 5 -1
    -6 -5 1
    6 5 0
    6 5 0
    6 5 0
    6 5 0
    -6 -5 0
    -6 -5 0
    6 5 1
    6 5 1
    6 5 1
    6 5 1
    6 5 1
    -6 -5 -1
    -6 -5 -1
    -6 -5 -1
    -6 -5 -1
    6 5 2
    6 5 2
    6 5 2
    6 5 2
    -6 -5 -2
    -6 -5 -2
    -6 -5 -2
    -6 -5 -2
    6 5 3
    6 5 3
    6 5 3
    6 5 3
    -6 -5 -3
    -6 -5 -3
    -6 -5 -3
    -6 -5 -3
    -6 -5 -3
    -6 -5 -3
    6 5 4
    6 5 4
    6 5 4
    6 5 4
    6 5 4
    -6 -5 -4
    -6 -5 -4
    -6 -5 -4
    -6 -5 -4
    -6 -5 -4
    -6 -5 -4
    6 5 5
    6 5 5
    6 5 5
    6 5 5
    -6 -5 -5
    -6 -5 -5
    6 5 6
    6 5 6
    6 5 6
    6 5 6
    6 5 6
    -6 -5 -6
    6 5 7
    6 5 7
    6 5 7
    6 5 7
    6 5 7
    -6 -5 -7
    6 5 8
    6 5 8
    6 5 8
    6 5 8
    6 5 8
    -6 -5 -8
    6 5 9
    6 5 9
    6 5 9
    6 5 9
    -6 -5 -9
    -6 -5 -9
    6 5 10
    6 5 10
    -6 -5 -10
    -6 -5 -10
    -6 -5 -10
    6 5 11
    6 5 11
    -6 -5 -11
    -6 -5 -11
    6 5 12
    6 5 12
    -6 -5 -12
    -6 -5 -12
    6 5 13
    6 5 13
    -6 -5 -13
    -6 -5 -13
    6 6 -8
    6 6 -8
    -6 -6 8
    6 6 -7
    6 6 -7
    -6 -6 7
    6 6 -6
    6 6 -6
    -6 -6 6
    6 6 -5
    6 6 -5
    6 6 -5
    -6 -6 5
    6 6 -4
    6 6 -4
    6 6 -4
    6 6 -4
    -6 -6 4
    6 6 -3
    6 6 -3
    6 6 -3
    -6 -6 3
    6 6 -2
    6 6 -2
    6 6 -2
    6 6 -2
    -6 -6 2
    6 6 -1
    6 6 -1
    6 6 -1
    6 6 -1
    6 6 0
    6 6 0
    6 6 0
    6 6 0
    6 6 1
    6 6 1
    6 6 1
    6 6 1
    -6 -6 -1
    6 6 2
    6 6 2
    6 6 2
    6 6 2
    -6 -6 -2
    -6 -6 -2
    -6 -6 -2
    6 6 3
    6 6 3
    6 6 3
    6 6 3
    -6 -6 -3
    -6 -6 -3
    -6 -6 -3
    -6 -6 -3
    6 6 4
    6 6 4
    6 6 4
    6 6 4
    6 6 4
    -6 -6 -4
    -6 -6 -4
    -6 -6 -4
    -6 -6 -4
    6 6 5
    6 6 5
    6 6 5
    6 6 5
    6 6 5
    6 6 5
    -6 -6 -5
    -6 -6 -5
    6 6 6
    6 6 6
    6 6 6
    -6 -6 -6
    -6 -6 -6
    6 6 7
    6 6 7
    6 6 7
    -6 -6 -7
    -6 -6 -7
    -6 -6 -7
    6 6 8
    6 6 8
    6 6 8
    -6 -6 -8
    -6 -6 -8
    -6 -6 -8
    6 6 9
    6 6 9
    6 6 9
    -6 -6 -9
    -6 -6 -9
    -6 -6 -9
    6 6 10
    6 6 10
    -6 -6 -10
    -6 -6 -10
    -6 -6 -10
    6 6 11
    6 6 11
    -6 -6 -11
    -6 -6 -11
    -6 -6 -11
    6 6 12
    6 6 12
    -6 -6 -12
    -6 -6 -12
    6 6 13
    6 6 13
    -6 -6 -13
    -6 -6 -13
    6 7 -7
    6 7 -7
    -6 -7 7
    6 7 -6
    6 7 -6
    -6 -7 6
    6 7 -5
    6 7 -5
    6 7 -5
    -6 -7 5
    -6 -7 5
    6 7 -4
    6 7 -4
    6 7 -4
    6 7 -4
    -6 -7 4
    6 7 -3
    6 7 -3
    6 7 -3
    6 7 -3
    -6 -7 3
    6 7 -2
    6 7 -2
    6 7 -2
    -6 -7 2
    6 7 -1
    6 7 -1
    6 7 -1
    -6 -7 1
    6 7 0
    6 7 0
    6 7 0
    6 7 0
    6 7 1
    6 7 1
    6 7 1
    6 7 1
    6 7 2
    6 7 2
    6 7 2
    6 7 2
    -6 -7 -2
    6 7 3
    6 7 3
    6 7 3
    6 7 3
    -6 -7 -3
    -6 -7 -3
    6 7 4
    6 7 4
    6 7 4
    6 7 4
    -6 -7 -4
    -6 -7 -4
    6 7 5
    6 7 5
    6 7 5
    6 7 5
    -6 -7 -5
    -6 -7 -5
    -6 -7 -5
    6 7 6
    6 7 6
    6 7 6
    6 7 6
    -6 -7 -6
    -6 -7 -6
    -6 -7 -6
    6 7 7
    6 7 7
    6 7 7
    -6 -7 -7
    -6 -7 -7
    -6 -7 -7
    6 7 8
    6 7 8
    6 7 8
    -6 -7 -8
    -6 -7 -8
    -6 -7 -8
    6 7 9
    6 7 9
    -6 -7 -9
    -6 -7 -9
    -6 -7 -9
    6 7 10
    6 7 10
    -6 -7 -10
    -6 -7 -10
    -6 -7 -10
    6 7 11
    6 7 11
    -6 -7 -11
    -6 -7 -11
    -6 -7 -11
    6 7 12
    6 7 12
    -6 -7 -12
    -6 -7 -12
    6 7 13
    6 7 13
    -6 -7 -13
    -6 -7 -13
    6 8 -6
    6 8 -6
    -6 -8 6
    6 8 -5
    6 8 -5
    -6 -8 5
    -6 -8 5
    -6 -8 5
    6 8 -4
    6 8 -4
    6 8 -4
    -6 -8 4
    6 8 -3
    6 8 -3
    6 8 -3
    6 8 -3
    -6 -8 3
    6 8 -2
    6 8 -2
    6 8 -2
    -6 -8 2
    6 8 -1
    6 8 -1
    6 8 -1
    -6 -8 1
    6 8 0
    6 8 0
    6 8 0
    -6 -8 0
    6 8 1
    6 8 1
    6 8 1
    6 8 1
    6 8 2
    6 8 2
    6 8 2
    6 8 2
    -6 -8 -2
    6 8 3
    6 8 3
    6 8 3
    -6 -8 -3
    6 8 4
    6 8 4
    6 8 4
    -6 -8 -4
    -6 -8 -4
    6 8 5
    6 8 5
    6 8 5
    6 8 5
    -6 -8 -5
    -6 -8 -5
    6 8 6
    6 8 6
    6 8 6
    6 8 6
    -6 -8 -6
    -6 -8 -6
    6 8 7
    6 8 7
    6 8 7
    6 8 7
    -6 -8 -7
    -6 -8 -7
    -6 -8 -7
    6 8 8
    6 8 8
    -6 -8 -8
    -6 -8 -8
    -6 -8 -8
    6 8 9
    6 8 9
    -6 -8 -9
    -6 -8 -9
    -6 -8 -9
    6 8 10
    6 8 10
    -6 -8 -10
    -6 -8 -10
    -6 -8 -10
    6 8 11
    6 8 11
    -6 -8 -11
    -6 -8 -11
    -6 -8 -11
    6 8 12
    6 8 12
    -6 -8 -12
    -6 -8 -12
    -6 -8 -12
    6 8 13
    6 8 13
    -6 -8 -13
    -6 -8 -13
    6 9 -5
    -6 -9 5
    -6 -9 5
    6 9 -4
    6 9 -4
    -6 -9 4
    -6 -9 4
    -6 -9 4
    6 9 -3
    6 9 -3
    6 9 -3
    -6 -9 3
    6 9 -2
    6 9 -2
    6 9 -2
    -6 -9 2
    6 9 -1
    6 9 -1
    6 9 -1
    -6 -9 1
    6 9 0
    6 9 0
    6 9 0
    -6 -9 0
    6 9 1
    6 9 1
    6 9 1
    -6 -9 -1
    6 9 2
    6 9 2
    6 9 2
    6 9 3
    6 9 3
    6 9 3
    6 9 3
    -6 -9 -3
    6 9 4
    6 9 4
    6 9 4
    -6 -9 -4
    -6 -9 -4
    6 9 5
    6 9 5
    6 9 5
    6 9 5
    -6 -9 -5
    -6 -9 -5
    6 9 6
    6 9 6
    6 9 6
    6 9 6
    -6 -9 -6
    -6 -9 -6
    6 9 7
    6 9 7
    6 9 7
    6 9 7
    -6 -9 -7
    -6 -9 -7
    6 9 8
    6 9 8
    6 9 8
    -6 -9 -8
    -6 -9 -8
    -6 -9 -8
    6 9 9
    6 9 9
    -6 -9 -9
    -6 -9 -9
    -6 -9 -9
    6 9 10
    6 9 10
    -6 -9 -10
    -6 -9 -10
    -6 -9 -10
    6 9 11
    6 9 11
    -6 -9 -11
    -6 -9 -11
    -6 -9 -11
    6 9 12
    6 9 12
    -6 -9 -12
    -6 -9 -12
    -6 -9 -12
    6 10 -4
    -6 -10 4
    -6 -10 4
    6 10 -3
    -6 -10 3
    -6 -10 3
    6 10 -2
    6 10 -2
    6 10 -2
    -6 -10 2
    6 10 -1
    6 10 -1
    6 10 -1
    -6 -10 1
    6 10 0
    6 10 0
    6 10 0
    6 10 1
    6 10 1
    6 10 1
    -6 -10 -1
    6 10 2
    6 10 2
    6 10 2
    6 10 3
    6 10 3
    6 10 3
    -6 -10 -3
    -6 -10 -3
    6 10 4
    6 10 4
    -6 -10 -4
    -6 -10 -4
    -6 -10 -4
    6 10 5
    6 10 5
    6 10 5
    -6 -10 -5
    -6 -10 -5
    -6 -10 -5
    6 10 6
    6 10 6
    6 10 6
    -6 -10 -6
    -6 -10 -6
    -6 -10 -6
    6 10 7
    6 10 7
    6 10 7
    -6 -10 -7
    -6 -10 -7
    6 10 8
    6 10 8
    6 10 8
    -6 -10 -8
    -6 -10 -8
    6 10 9
    6 10 9
    6 10 9
    -6 -10 -9
    -6 -10 -9
    -6 -10 -9
    6 10 10
    6 10 10
    -6 -10 -10
    -6 -10 -10
    -6 -10 -10
    6 10 11
    6 10 11
    -6 -10 -11
    -6 -10 -11
    -6 -10 -11
    6 10 12
    6 10 12
    -6 -10 -12
    -6 -10 -12
    -6 -10 -12
    6 11 -2
    6 11 -2
    -6 -11 2
    6 11 -1
    6 11 -1
    -6 -11 1
    6 11 0
    6 11 0
    -6 -11 0
    6 11 1
    6 11 1
    -6 -11 -1
    6 11 2
    6 11 2
    -6 -11 -2
    6 11 3
    6 11 3
    -6 -11 -3
    6 11 4
    6 11 4
    -6 -11 -4
    -6 -11 -4
    -6 -11 -4
    6 11 5
    6 11 5
    -6 -11 -5
    -6 -11 -5
    -6 -11 -5
    6 11 6
    6 11 6
    -6 -11 -6
    -6 -11 -6
    -6 -11 -6
    6 11 7
    6 11 7
    6 11 7
    -6 -11 -7
    -6 -11 -7
    6 11 8
    6 11 8
    6 11 8
    -6 -11 -8
    -6 -11 -8
    6 11 9
    6 11 9
    6 11 9
    -6 -11 -9
    -6 -11 -9
    6 11 10
    6 11 10
    6 11 10
    -6 -11 -10
    -6 -11 -10
    6 11 11
    -6 -11 -11
    -6 -11 -11
    -6 -11 -11
    6 12 0
    6 12 0
    -6 -12 0
    6 12 1
    6 12 1
    -6 -12 -1
    6 12 2
    6 12 2
    -6 -12 -2
    6 12 3
    6 12 3
    -6 -12 -3
    6 12 4
    6 12 4
    -6 -12 -4
    -6 -12 -4
    -6 -12 -4
    6 12 5
    6 12 5
    -6 -12 -5
    -6 -12 -5
    -6 -12 -5
    6 12 6
    6 12 6
    -6 -12 -6
    -6 -12 -6
    6 12 7
    6 12 7
    -6 -12 -7
    -6 -12 -7
    6 12 8
    6 12 8
    -6 -12 -8
    -6 -12 -8
    6 12 9
    6 12 9
    -6 -12 -9
    -6 -12 -9
    6 12 10
    6 12 10
    -6 -12 -10
    -6 -12 -10
    6 13 3
    6 13 3
    -6 -13 -3
    6 13 4
    6 13 4
    6 13 5
    6 13 5
    -6 -13 -5
    -6 -13 -5
    6 13 6
    6 13 6
    -6 -13 -6
    -6 -13 -6
    6 13 7
    6 13 7
    -6 -13 -7
    -6 -13 -7
    6 13 8
    6 13 8
    -6 -13 -8
    -6 -13 -8
    7 -6 -5
    -7 6 5
    7 -6 -4
    7 -6 -4
    -7 6 4
    7 -6 -3
    7 -6 -3
    -7 6 3
    7 -6 -2
    7 -6 -2
    -7 6 2
    7 -6 -1
    7 -6 -1
    -7 6 1
    7 -6 0
    7 -6 0
    -7 6 0
    7 -6 1
    7 -6 1
    7 -5 -7
    -7 5 7
    7 -5 -6
    -7 5 6
    7 -5 -5
    -7 5 5
    7 -5 -4
    7 -5 -4
    -7 5 4
    7 -5 -3
    7 -5 -3
    -7 5 3
    7 -5 -2
    7 -5 -2
    -7 5 2
    7 -5 -1
    7 -5 -1
    -7 5 1
    7 -5 0
    7 -5 0
    -7 5 0
    7 -5 1
    7 -5 1
    -7 5 -1
    7 -5 2
    7 -5 2
    -7 5 -2
    7 -5 3
    7 -5 3
    7 -4 -8
    7 -4 -7
    7 -4 -7
    7 -4 -6
    7 -4 -6
    7 -4 -5
    7 -4 -5
    7 -4 -4
    7 -4 -4
    7 -4 -4
    7 -4 -3
    7 -4 -3
    7 -4 -2
    7 -4 -2
    -7 4 2
    7 -4 -1
    7 -4 -1
    -7 4 1
    7 -4 0
    7 -4 0
    -7 4 0
    7 -4 1
    7 -4 1
    -7 4 -1
    7 -4 2
    7 -4 2
    -7 4 -2
    7 -4 3
    7 -4 3
    7 -4 3
    7 -4 3
    -7 4 -3
    7 -4 4
    7 -4 4
    7 -4 4
    7 -4 4
    7 -4 5
    7 -4 5
    7 -4 5
    -7 4 -5
    7 -3 -8
    -7 3 8
    7 -3 -7
    7 -3 -7
    -7 3 7
    7 -3 -6
    7 -3 -6
    -7 3 6
    7 -3 -5
    7 -3 -5
    7 -3 -4
    7 -3 -4
    7 -3 -3
    7 -3 -3
    7 -3 -3
    7 -3 -2
    7 -3 -2
    7 -3 -2
    7 -3 -1
    7 -3 -1
    -7 3 1
    7 -3 0
    7 -3 0
    -7 3 0
    7 -3 1
    7 -3 1
    -7 3 -1
    7 -3 2
    7 -3 2
    7 -3 2
    -7 3 -2
    7 -3 3
    7 -3 3
    7 -3 3
    7 -3 3
    -7 3 -3
    7 -3 4
    7 -3 4
    7 -3 4
    7 -3 4
    7 -3 5
    7 -3 5
    7 -3 5
    7 -3 5
    7 -3 6
    7 -3 6
    7 -3 6
    -7 3 -6
    7 -3 7
    7 -3 7
    7 -2 -9
    -7 2 9
    7 -2 -8
    -7 2 8
    7 -2 -7
    -7 2 7
    7 -2 -6
    7 -2 -6
    -7 2 6
    7 -2 -5
    7 -2 -5
    -7 2 5
    7 -2 -4
    7 -2 -4
    7 -2 -3
    7 -2 -3
    7 -2 -3
    7 -2 -2
    7 -2 -2
    7 -2 -2
    7 -2 -1
    7 -2 -1
    7 -2 -1
    7 -2 0
    7 -2 0
    -7 2 0
    7 -2 1
    7 -2 1
    -7 2 -1
    7 -2 2
    7 -2 2
    7 -2 2
    -7 2 -2
    7 -2 3
    7 -2 3
    7 -2 3
    7 -2 3
    7 -2 4
    7 -2 4
    7 -2 4
    7 -2 4
    7 -2 5
    7 -2 5
    7 -2 5
    7 -2 5
    7 -2 6
    7 -2 6
    7 -2 6
    -7 2 -6
    7 -2 7
    7 -2 7
    7 -2 7
    -7 2 -7
    7 -2 8
    7 -2 8
    -7 2 -8
    7 -1 -9
    -7 1 9
    7 -1 -8
    -7 1 8
    7 -1 -7
    7 -1 -7
    7 -1 -6
    7 -1 -6
    7 -1 -5
    7 -1 -5
    7 -1 -5
    7 -1 -4
    7 -1 -4
    7 -1 -4
    7 -1 -3
    7 -1 -3
    7 -1 -2
    7 -1 -2
    7 -1 -2
    7 -1 -1
    7 -1 -1
    7 -1 -1
    7 -1 0
    7 -1 0
    7 -1 0
    7 -1 1
    7 -1 1
    7 -1 1
    -7 1 -1
    7 -1 2
    7 -1 2
    7 -1 2
    7 -1 3
    7 -1 3
    7 -1 3
    7 -1 3
    7 -1 4
    7 -1 4
    7 -1 4
    7 -1 4
    7 -1 5
    7 -1 5
    7 -1 5
    7 -1 5
    7 -1 6
    7 -1 6
    7 -1 6
    7 -1 6
    7 -1 7
    7 -1 7
    7 -1 7
    -7 1 -7
    7 -1 8
    7 -1 8
    -7 1 -8
    7 -1 9
    7 -1 9
    -7 1 -9
    7 0 -9
    -7 0 9
    7 0 -8
    7 0 -8
    7 0 -7
    7 0 -7
    7 0 -6
    7 0 -6
    7 0 -5
    7 0 -5
    7 0 -4
    7 0 -4
    7 0 -3
    7 0 -3
    7 0 -3
    7 0 -2
    7 0 -2
    7 0 -2
    7 0 -1
    7 0 -1
    7 0 -1
    7 0 0
    7 0 0
    7 0 0
    7 0 0
    7 0 1
    7 0 1
    7 0 1
    7 0 1
    7 0 2
    7 0 2
    7 0 2
    7 0 3
    7 0 3
    7 0 3
    7 0 3
    7 0 4
    7 0 4
    7 0 4
    7 0 4
    7 0 5
    7 0 5
    7 0 5
    7 0 5
    7 0 6
    7 0 6
    7 0 6
    7 0 6
    7 0 7
    7 0 7
    7 0 7
    -7 0 -7
    7 0 8
    7 0 8
    7 0 8
    -7 0 -8
    7 0 9
    7 0 9
    -7 0 -9
    7 0 10
    7 0 10
    -7 0 -10
    7 1 -9
    7 1 -9
    7 1 -8
    7 1 -8
    7 1 -7
    7 1 -7
    7 1 -6
    7 1 -6
    7 1 -5
    7 1 -5
    7 1 -4
    7 1 -4
    7 1 -3
    7 1 -3
    7 1 -2
    7 1 -2
    7 1 -2
    7 1 -1
    7 1 -1
    7 1 -1
    7 1 0
    7 1 0
    7 1 0
    7 1 0
    7 1 1
    7 1 1
    7 1 1
    7 1 2
    7 1 2
    7 1 2
    7 1 3
    7 1 3
    7 1 3
    7 1 4
    7 1 4
    7 1 4
    7 1 4
    7 1 5
    7 1 5
    7 1 5
    7 1 5
    7 1 6
    7 1 6
    7 1 6
    7 1 6
    7 1 7
    7 1 7
    7 1 7
    -7 -1 -7
    7 1 8
    7 1 8
    7 1 8
    -7 -1 -8
    7 1 9
    7 1 9
    -7 -1 -9
    7 1 10
    7 1 10
    -7 -1 -10
    7 2 -9
    7 2 -9
    7 2 -8
    7 2 -8
    -7 -2 8
    7 2 -7
    7 2 -7
    -7 -2 7
    7 2 -6
    7 2 -6
    -7 -2 6
    7 2 -5
    7 2 -5
    7 2 -5
    7 2 -4
    7 2 -4
    7 2 -4
    7 2 -3
    7 2 -3
    7 2 -3
    7 2 -2
    7 2 -2
    7 2 -2
    7 2 -1
    7 2 -1
    7 2 -1
    7 2 -1
    7 2 -1
    7 2 -1
    7 2 0
    7 2 0
    7 2 0
    7 2 0
    -7 -2 0
    7 2 1
    7 2 1
    7 2 1
    7 2 1
    -7 -2 -1
    7 2 2
    7 2 2
    7 2 2
    7 2 2
    -7 -2 -2
    7 2 3
    7 2 3
    7 2 3
    7 2 3
    -7 -2 -3
    7 2 4
    7 2 4
    7 2 4
    7 2 4
    7 2 4
    7 2 5
    7 2 5
    7 2 5
    7 2 5
    7 2 5
    7 2 6
    7 2 6
    7 2 6
    7 2 6
    7 2 6
    7 2 7
    7 2 7
    7 2 7
    -7 -2 -7
    7 2 8
    7 2 8
    7 2 8
    -7 -2 -8
    7 2 9
    7 2 9
    7 2 9
    -7 -2 -9
    7 2 10
    7 2 10
    -7 -2 -10
    7 2 11
    7 2 11
    -7 -2 -11
    7 3 -8
    7 3 -8
    -7 -3 8
    7 3 -7
    7 3 -7
    -7 -3 7
    7 3 -6
    7 3 -6
    -7 -3 6
    7 3 -5
    7 3 -5
    7 3 -5
    7 3 -4
    7 3 -4
    7 3 -4
    7 3 -3
    7 3 -3
    7 3 -3
    7 3 -2
    7 3 -2
    7 3 -2
    7 3 -2
    7 3 -1
    7 3 -1
    7 3 -1
    7 3 -1
    7 3 0
    7 3 0
    7 3 0
    7 3 0
    -7 -3 0
    7 3 1
    7 3 1
    7 3 1
    7 3 1
    -7 -3 -1
    7 3 2
    7 3 2
    7 3 2
    -7 -3 -2
    7 3 3
    7 3 3
    7 3 3
    7 3 3
    -7 -3 -3
    7 3 4
    7 3 4
    7 3 4
    7 3 4
    7 3 4
    7 3 5
    7 3 5
    7 3 5
    7 3 5
    7 3 5
    7 3 6
    7 3 6
    7 3 6
    7 3 6
    -7 -3 -6
    7 3 7
    7 3 7
    7 3 7
    7 3 7
    -7 -3 -7
    7 3 8
    7 3 8
    7 3 8
    7 3 8
    -7 -3 -8
    7 3 9
    7 3 9
    7 3 9
    7 3 9
    -7 -3 -9
    7 3 10
    7 3 10
    7 3 10
    -7 -3 -10
    -7 -3 -10
    7 3 11
    7 3 11
    7 3 11
    -7 -3 -11
    -7 -3 -12
    -7 -3 -12
    7 4 -8
    7 4 -8
    -7 -4 8
    7 4 -7
    7 4 -7
    -7 -4 7
    7 4 -6
    7 4 -6
    -7 -4 6
    7 4 -5
    7 4 -5
    7 4 -5
    7 4 -4
    7 4 -4
    7 4 -4
    7 4 -3
    7 4 -3
    7 4 -3
    7 4 -2
    7 4 -2
    7 4 -2
    7 4 -2
    7 4 -1
    7 4 -1
    7 4 -1
    7 4 0
    7 4 0
    7 4 0
    7 4 0
    7 4 1
    7 4 1
    7 4 1
    7 4 1
    -7 -4 -1
    7 4 2
    7 4 2
    7 4 2
    7 4 2
    7 4 3
    7 4 3
    7 4 3
    7 4 3
    7 4 4
    7 4 4
    7 4 4
    7 4 4
    7 4 4
    7 4 5
    7 4 5
    7 4 5
    7 4 5
    -7 -4 -5
    7 4 6
    7 4 6
    7 4 6
    7 4 6
    -7 -4 -6
    7 4 7
    7 4 7
    7 4 7
    7 4 7
    -7 -4 -7
    7 4 8
    7 4 8
    7 4 8
    7 4 8
    7 4 8
    -7 -4 -8
    7 4 9
    7 4 9
    7 4 9
    7 4 9
    7 4 9
    -7 -4 -9
    7 4 10
    7 4 10
    7 4 10
    7 4 10
    -7 -4 -10
    -7 -4 -10
    7 4 11
    7 4 11
    7 4 11
    -7 -4 -11
    -7 -4 -11
    7 4 12
    -7 -4 -12
    -7 -4 -12
    7 5 -8
    7 5 -8
    -7 -5 8
    7 5 -7
    7 5 -7
    -7 -5 7
    7 5 -6
    7 5 -6
    -7 -5 6
    7 5 -5
    7 5 -5
    7 5 -5
    7 5 -4
    7 5 -4
    7 5 -4
    7 5 -3
    7 5 -3
    7 5 -3
    -7 -5 3
    7 5 -2
    7 5 -2
    7 5 -2
    7 5 -1
    7 5 -1
    7 5 -1
    7 5 0
    7 5 0
    7 5 0
    7 5 1
    7 5 1
    7 5 1
    7 5 1
    7 5 2
    7 5 2
    7 5 2
    7 5 2
    -7 -5 -2
    7 5 3
    7 5 3
    7 5 3
    -7 -5 -3
    7 5 4
    7 5 4
    7 5 4
    -7 -5 -4
    7 5 5
    7 5 5
    7 5 5
    7 5 5
    -7 -5 -5
    -7 -5 -5
    7 5 6
    7 5 6
    7 5 6
    7 5 6
    7 5 6
    -7 -5 -6
    7 5 7
    7 5 7
    7 5 7
    7 5 7
    7 5 7
    -7 -5 -7
    7 5 8
    7 5 8
    7 5 8
    7 5 8
    7 5 8
    -7 -5 -8
    7 5 9
    7 5 9
    7 5 9
    7 5 9
    -7 -5 -9
    -7 -5 -9
    7 5 10
    7 5 10
    7 5 10
    -7 -5 -10
    -7 -5 -10
    -7 -5 -10
    7 5 11
    7 5 11
    -7 -5 -11
    -7 -5 -11
    -7 -5 -11
    7 5 12
    7 5 12
    -7 -5 -12
    -7 -5 -12
    7 6 -7
    7 6 -7
    -7 -6 7
    7 6 -6
    7 6 -6
    -7 -6 6
    7 6 -5
    7 6 -5
    7 6 -5
    7 6 -4
    7 6 -4
    7 6 -4
    7 6 -3
    7 6 -3
    -7 -6 3
    7 6 -2
    7 6 -2
    -7 -6 2
    7 6 -1
    7 6 -1
    7 6 -1
    7 6 0
    7 6 0
    7 6 1
    7 6 1
    7 6 1
    7 6 2
    7 6 2
    7 6 2
    -7 -6 -2
    -7 -6 -2
    7 6 3
    7 6 3
    7 6 3
    7 6 3
    7 6 4
    7 6 4
    7 6 4
    7 6 4
    7 6 5
    7 6 5
    7 6 5
    7 6 5
    -7 -6 -5
    7 6 6
    7 6 6
    7 6 6
    7 6 6
    -7 -6 -6
    -7 -6 -6
    7 6 7
    7 6 7
    7 6 7
    7 6 7
    -7 -6 -7
    -7 -6 -7
    7 6 8
    7 6 8
    7 6 8
    -7 -6 -8
    -7 -6 -8
    -7 -6 -8
    7 6 9
    7 6 9
    7 6 9
    -7 -6 -9
    -7 -6 -9
    -7 -6 -9
    7 6 10
    7 6 10
    7 6 10
    -7 -6 -10
    -7 -6 -10
    -7 -6 -10
    7 6 11
    7 6 11
    -7 -6 -11
    -7 -6 -11
    -7 -6 -11
    7 6 12
    7 6 12
    -7 -6 -12
    -7 -6 -12
    7 7 -6
    7 7 -6
    -7 -7 6
    7 7 -5
    -7 -7 5
    7 7 -4
    7 7 -4
    7 7 -4
    -7 -7 4
    7 7 -3
    7 7 -3
    -7 -7 3
    7 7 -2
    7 7 -2
    -7 -7 2
    7 7 -1
    7 7 -1
    7 7 -1
    -7 -7 1
    7 7 0
    7 7 0
    7 7 0
    7 7 0
    7 7 1
    7 7 1
    7 7 1
    7 7 1
    7 7 2
    7 7 2
    7 7 2
    7 7 2
    -7 -7 -2
    7 7 3
    7 7 3
    7 7 3
    7 7 3
    -7 -7 -3
    7 7 4
    7 7 4
    7 7 4
    7 7 4
    -7 -7 -4
    7 7 5
    7 7 5
    7 7 5
    -7 -7 -5
    -7 -7 -5
    7 7 6
    7 7 6
    7 7 6
    -7 -7 -6
    -7 -7 -6
    -7 -7 -6
    7 7 7
    7 7 7
    7 7 7
    -7 -7 -7
    -7 -7 -7
    -7 -7 -7
    7 7 8
    7 7 8
    7 7 8
    -7 -7 -8
    -7 -7 -8
    -7 -7 -8
    7 7 9
    7 7 9
    7 7 9
    -7 -7 -9
    -7 -7 -9
    -7 -7 -9
    7 7 10
    7 7 10
    -7 -7 -10
    -7 -7 -10
    -7 -7 -10
    7 7 11
    7 7 11
    -7 -7 -11
    -7 -7 -11
    -7 -7 -11
    7 7 12
    7 7 12
    -7 -7 -12
    -7 -7 -12
    -7 -7 -12
    7 8 -5
    -7 -8 5
    7 8 -4
    -7 -8 4
    7 8 -3
    7 8 -3
    7 8 -3
    -7 -8 3
    7 8 -2
    7 8 -2
    7 8 -2
    -7 -8 2
    7 8 -1
    7 8 -1
    7 8 -1
    -7 -8 1
    7 8 0
    7 8 0
    7 8 0
    -7 -8 0
    7 8 1
    7 8 1
    7 8 1
    7 8 1
    7 8 2
    7 8 2
    7 8 2
    7 8 2
    -7 -8 -2
    7 8 3
    7 8 3
    7 8 3
    7 8 3
    -7 -8 -3
    7 8 4
    7 8 4
    7 8 4
    7 8 4
    -7 -8 -4
    7 8 5
    7 8 5
    7 8 5
    7 8 5
    -7 -8 -5
    7 8 6
    7 8 6
    7 8 6
    -7 -8 -6
    -7 -8 -6
    7 8 7
    7 8 7
    7 8 7
    -7 -8 -7
    -7 -8 -7
    -7 -8 -7
    7 8 8
    7 8 8
    7 8 8
    -7 -8 -8
    -7 -8 -8
    -7 -8 -8
    7 8 9
    7 8 9
    -7 -8 -9
    -7 -8 -9
    -7 -8 -9
    7 8 10
    7 8 10
    -7 -8 -10
    -7 -8 -10
    -7 -8 -10
    7 8 11
    7 8 11
    -7 -8 -11
    -7 -8 -11
    -7 -8 -11
    7 8 12
    7 8 12
    -7 -8 -12
    -7 -8 -12
    -7 -8 -12
    7 9 -4
    -7 -9 4
    7 9 -3
    7 9 -3
    -7 -9 3
    7 9 -2
    7 9 -2
    7 9 -2
    -7 -9 2
    7 9 -1
    7 9 -1
    7 9 -1
    -7 -9 1
    7 9 0
    7 9 0
    7 9 0
    -7 -9 0
    7 9 1
    7 9 1
    7 9 1
    -7 -9 -1
    7 9 2
    7 9 2
    7 9 2
    7 9 2
    7 9 3
    7 9 3
    7 9 3
    -7 -9 -3
    7 9 4
    7 9 4
    7 9 4
    7 9 4
    -7 -9 -4
    7 9 5
    7 9 5
    7 9 5
    7 9 5
    -7 -9 -5
    -7 -9 -5
    7 9 6
    7 9 6
    7 9 6
    7 9 6
    -7 -9 -6
    -7 -9 -6
    7 9 7
    7 9 7
    7 9 7
    -7 -9 -7
    -7 -9 -7
    7 9 8
    7 9 8
    7 9 8
    -7 -9 -8
    -7 -9 -8
    7 9 9
    7 9 9
    -7 -9 -9
    -7 -9 -9
    -7 -9 -9
    7 9 10
    7 9 10
    -7 -9 -10
    -7 -9 -10
    -7 -9 -10
    7 9 11
    7 9 11
    -7 -9 -11
    -7 -9 -11
    -7 -9 -11
    7 9 12
    7 9 12
    -7 -9 -12
    -7 -9 -12
    -7 -9 -12
    7 10 -3
    -7 -10 3
    -7 -10 3
    7 10 -2
    7 10 -2
    7 10 -2
    -7 -10 2
    7 10 -1
    7 10 -1
    7 10 -1
    -7 -10 1
    7 10 0
    7 10 0
    7 10 0
    -7 -10 0
    7 10 1
    7 10 1
    7 10 1
    7 10 2
    7 10 2
    7 10 2
    -7 -10 -2
    7 10 3
    7 10 3
    7 10 3
    -7 -10 -3
    7 10 4
    7 10 4
    7 10 4
    7 10 4
    -7 -10 -4
    7 10 5
    7 10 5
    7 10 5
    -7 -10 -5
    7 10 6
    7 10 6
    7 10 6
    7 10 6
    -7 -10 -6
    -7 -10 -6
    7 10 7
    7 10 7
    7 10 7
    7 10 7
    -7 -10 -7
    -7 -10 -7
    7 10 8
    7 10 8
    -7 -10 -8
    -7 -10 -8
    7 10 9
    7 10 9
    -7 -10 -9
    -7 -10 -9
    7 10 10
    7 10 10
    -7 -10 -10
    -7 -10 -10
    -7 -10 -10
    7 10 11
    7 10 11
    -7 -10 -11
    -7 -10 -11
    -7 -10 -11
    7 10 12
    7 10 12
    -7 -10 -12
    -7 -10 -12
    -7 -10 -12
    7 11 -2
    -7 -11 2
    7 11 -1
    7 11 -1
    7 11 -1
    -7 -11 1
    7 11 0
    7 11 0
    7 11 0
    -7 -11 0
    7 11 1
    7 11 1
    7 11 1
    -7 -11 -1
    7 11 2
    7 11 2
    7 11 2
    -7 -11 -2
    7 11 3
    7 11 3
    7 11 3
    -7 -11 -3
    7 11 4
    7 11 4
    7 11 4
    -7 -11 -4
    -7 -11 -4
    7 11 5
    7 11 5
    7 11 5
    -7 -11 -5
    -7 -11 -5
    7 11 6
    7 11 6
    7 11 6
    -7 -11 -6
    -7 -11 -6
    -7 -11 -6
    7 11 7
    7 11 7
    7 11 7
    -7 -11 -7
    -7 -11 -7
    -7 -11 -7
    7 11 8
    7 11 8
    7 11 8
    -7 -11 -8
    -7 -11 -8
    7 11 9
    7 11 9
    -7 -11 -9
    -7 -11 -9
    7 11 10
    7 11 10
    -7 -11 -10
    -7 -11 -10
    7 11 11
    7 11 11
    -7 -11 -11
    -7 -11 -11
    7 12 0
    7 12 0
    -7 -12 0
    7 12 1
    7 12 1
    -7 -12 -1
    7 12 2
    7 12 2
    -7 -12 -2
    7 12 3
    7 12 3
    -7 -12 -3
    7 12 4
    7 12 4
    -7 -12 -4
    7 12 5
    7 12 5
    -7 -12 -5
    -7 -12 -5
    7 12 6
    7 12 6
    -7 -12 -6
    -7 -12 -6
    -7 -12 -6
    7 12 7
    7 12 7
    7 12 7
    -7 -12 -7
    -7 -12 -7
    7 12 8
    7 12 8
    7 12 8
    -7 -12 -8
    -7 -12 -8
    7 12 9
    7 12 9
    -7 -12 -9
    -7 -12 -9
    7 12 10
    -7 -12 -10
    -7 -12 -10
    7 13 3
    7 13 3
    -7 -13 -3
    7 13 4
    7 13 4
    -7 -13 -4
    7 13 5
    7 13 5
    7 13 6
    7 13 6
    -7 -13 -6
    7 13 7
    7 13 7
    -7 -13 -7
    7 13 8
    -7 -13 -8
    8 -5 -3
    -8 5 3
    8 -5 -2
    8 -5 -2
    -8 5 2
    8 -5 -1
    8 -5 -1
    8 -5 0
    8 -5 0
    8 -4 -5
    -8 4 5
    8 -4 -4
    -8 4 4
    8 -4 -3
    8 -4 -3
    -8 4 3
    8 -4 -2
    8 -4 -2
    -8 4 2
    8 -4 -1
    8 -4 -1
    -8 4 1
    8 -4 0
    8 -4 0
    -8 4 0
    8 -4 1
    8 -4 1
    8 -4 2
    8 -4 2
    8 -4 3
    8 -4 3
    8 -3 -7
    8 -3 -6
    8 -3 -6
    8 -3 -5
    8 -3 -5
    8 -3 -4
    8 -3 -4
    8 -3 -3
    8 -3 -3
    8 -3 -2
    8 -3 -2
    -8 3 2
    8 -3 -1
    8 -3 -1
    -8 3 1
    8 -3 0
    8 -3 0
    -8 3 0
    8 -3 1
    8 -3 1
    -8 3 -1
    8 -3 2
    8 -3 2
    8 -3 3
    8 -3 3
    8 -3 3
    8 -3 4
    8 -3 4
    8 -3 4
    8 -3 5
    8 -3 5
    -8 3 -5
    8 -2 -7
    8 -2 -6
    8 -2 -6
    8 -2 -5
    8 -2 -5
    8 -2 -4
    8 -2 -4
    8 -2 -3
    8 -2 -3
    8 -2 -2
    8 -2 -2
    8 -2 -2
    8 -2 -1
    8 -2 -1
    -8 2 1
    8 -2 0
    8 -2 0
    -8 2 0
    8 -2 1
    8 -2 1
    8 -2 2
    8 -2 2
    8 -2 3
    8 -2 3
    8 -2 3
    8 -2 4
    8 -2 4
    8 -2 4
    8 -2 5
    8 -2 5
    8 -2 5
    8 -2 5
    8 -2 6
    8 -2 6
    8 -2 6
    -8 2 -6
    8 -2 7
    -8 2 -7
    8 -1 -8
    8 -1 -7
    -8 1 7
    8 -1 -6
    -8 1 6
    8 -1 -5
    -8 1 5
    8 -1 -4
    8 -1 -4
    8 -1 -3
    8 -1 -3
    8 -1 -2
    8 -1 -2
    8 -1 -2
    8 -1 -1
    8 -1 -1
    8 -1 -1
    8 -1 0
    8 -1 0
    -8 1 0
    8 -1 1
    8 -1 1
    8 -1 2
    8 -1 2
    8 -1 2
    8 -1 3
    8 -1 3
    8 -1 3
    8 -1 4
    8 -1 4
    8 -1 4
    8 -1 5
    8 -1 5
    8 -1 5
    8 -1 5
    8 -1 6
    8 -1 6
    8 -1 6
    -8 1 -6
    8 -1 7
    8 -1 7
    8 -1 7
    -8 1 -7
    8 -1 8
    8 -1 8
    -8 1 -8
    8 0 -8
    -8 0 8
    8 0 -7
    -8 0 7
    8 0 -6
    8 0 -6
    8 0 -5
    8 0 -5
    8 0 -4
    8 0 -4
    8 0 -3
    8 0 -3
    8 0 -2
    8 0 -2
    8 0 -1
    8 0 -1
    8 0 -1
    8 0 0
    8 0 0
    8 0 1
    8 0 1
    8 0 1
    8 0 2
    8 0 2
    8 0 2
    8 0 3
    8 0 3
    8 0 3
    8 0 4
    8 0 4
    8 0 4
    8 0 5
    8 0 5
    8 0 5
    8 0 5
    8 0 6
    8 0 6
    8 0 6
    8 0 6
    8 0 7
    8 0 7
    8 0 7
    -8 0 -7
    8 0 8
    8 0 8
    8 0 8
    -8 0 -8
    8 0 9
    8 0 9
    -8 0 -9
    8 1 -8
    8 1 -8
    8 1 -7
    8 1 -7
    8 1 -6
    8 1 -6
    8 1 -5
    8 1 -5
    8 1 -4
    8 1 -4
    8 1 -3
    8 1 -3
    8 1 -2
    8 1 -2
    8 1 -1
    8 1 -1
    8 1 0
    8 1 0
    8 1 1
    8 1 1
    8 1 1
    8 1 2
    8 1 2
    8 1 2
    8 1 3
    8 1 3
    8 1 3
    8 1 4
    8 1 4
    8 1 4
    8 1 5
    8 1 5
    8 1 5
    8 1 5
    8 1 6
    8 1 6
    8 1 6
    8 1 6
    8 1 7
    8 1 7
    8 1 7
    -8 -1 -7
    8 1 8
    8 1 8
    8 1 8
    -8 -1 -8
    8 1 9
    8 1 9
    8 1 9
    -8 -1 -9
    8 1 10
    8 1 10
    -8 -1 -10
    8 2 -8
    8 2 -8
    8 2 -7
    8 2 -7
    8 2 -6
    8 2 -6
    8 2 -5
    8 2 -5
    8 2 -4
    8 2 -4
    8 2 -3
    8 2 -3
    8 2 -2
    8 2 -2
    8 2 0
    8 2 0
    8 2 0
    8 2 1
    8 2 1
    8 2 1
    8 2 2
    8 2 2
    8 2 2
    8 2 3
    8 2 3
    8 2 3
    8 2 4
    8 2 4
    8 2 4
    8 2 5
    8 2 5
    8 2 5
    8 2 6
    8 2 6
    8 2 6
    8 2 6
    8 2 7
    8 2 7
    8 2 7
    -8 -2 -7
    8 2 8
    8 2 8
    8 2 8
    -8 -2 -8
    8 2 9
    8 2 9
    8 2 9
    -8 -2 -9
    8 2 10
    8 2 10
    -8 -2 -10
    8 3 -8
    8 3 -8
    8 3 -7
    8 3 -7
    8 3 -6
    8 3 -6
    -8 -3 6
    8 3 -5
    8 3 -5
    8 3 -4
    8 3 -4
    8 3 -4
    8 3 -3
    8 3 -3
    8 3 -3
    8 3 -2
    8 3 -2
    8 3 -1
    8 3 -1
    8 3 -1
    8 3 0
    8 3 0
    8 3 0
    8 3 1
    8 3 1
    8 3 1
    8 3 1
    8 3 2
    8 3 2
    8 3 2
    8 3 2
    8 3 3
    8 3 3
    8 3 3
    8 3 4
    8 3 4
    8 3 4
    8 3 4
    8 3 5
    8 3 5
    8 3 5
    8 3 5
    8 3 6
    8 3 6
    8 3 6
    8 3 6
    -8 -3 -6
    8 3 7
    8 3 7
    8 3 7
    8 3 7
    -8 -3 -7
    8 3 8
    8 3 8
    8 3 8
    -8 -3 -8
    8 3 9
    8 3 9
    8 3 9
    -8 -3 -9
    8 3 10
    8 3 10
    -8 -3 -10
    -8 -3 -10
    8 3 11
    -8 -3 -11
    -8 -3 -11
    8 4 -7
    8 4 -7
    -8 -4 7
    8 4 -6
    8 4 -6
    -8 -4 6
    8 4 -5
    8 4 -5
    8 4 -5
    8 4 -4
    8 4 -4
    8 4 -4
    8 4 -3
    8 4 -3
    8 4 -2
    8 4 -2
    8 4 -1
    8 4 -1
    8 4 -1
    8 4 0
    8 4 0
    8 4 0
    8 4 1
    8 4 1
    8 4 1
    8 4 2
    8 4 2
    8 4 2
    8 4 2
    8 4 3
    8 4 3
    8 4 3
    8 4 3
    8 4 4
    8 4 4
    8 4 4
    8 4 4
    8 4 5
    8 4 5
    8 4 5
    -8 -4 -5
    8 4 6
    8 4 6
    8 4 6
    8 4 6
    -8 -4 -6
    8 4 7
    8 4 7
    8 4 7
    8 4 7
    -8 -4 -7
    8 4 8
    8 4 8
    8 4 8
    8 4 8
    -8 -4 -8
    8 4 9
    8 4 9
    8 4 9
    8 4 9
    -8 -4 -9
    8 4 10
    8 4 10
    -8 -4 -10
    -8 -4 -10
    -8 -4 -10
    8 4 11
    8 4 11
    -8 -4 -11
    -8 -4 -11
    8 5 -7
    8 5 -7
    -8 -5 7
    8 5 -6
    8 5 -6
    -8 -5 6
    8 5 -5
    8 5 -5
    8 5 -5
    8 5 -4
    8 5 -4
    8 5 -4
    8 5 -3
    8 5 -3
    8 5 -2
    8 5 -2
    8 5 -2
    8 5 -1
    8 5 -1
    8 5 0
    8 5 0
    8 5 0
    8 5 1
    8 5 1
    8 5 1
    8 5 1
    8 5 2
    8 5 2
    8 5 2
    8 5 3
    8 5 3
    8 5 3
    8 5 4
    8 5 4
    8 5 4
    -8 -5 -4
    8 5 5
    8 5 5
    8 5 5
    -8 -5 -5
    8 5 6
    8 5 6
    8 5 6
    -8 -5 -6
    -8 -5 -6
    8 5 7
    8 5 7
    8 5 7
    -8 -5 -7
    -8 -5 -7
    8 5 8
    8 5 8
    8 5 8
    -8 -5 -8
    -8 -5 -8
    8 5 9
    8 5 9
    -8 -5 -9
    -8 -5 -9
    -8 -5 -9
    8 5 10
    8 5 10
    -8 -5 -10
    -8 -5 -10
    -8 -5 -10
    8 5 11
    8 5 11
    -8 -5 -11
    -8 -5 -11
    -8 -5 -11
    -8 -5 -12
    -8 -5 -12
    8 6 -6
    8 6 -6
    -8 -6 6
    8 6 -5
    8 6 -5
    8 6 -5
    8 6 -4
    8 6 -4
    8 6 -3
    8 6 -3
    8 6 -2
    -8 -6 2
    8 6 -1
    8 6 -1
    8 6 -1
    8 6 0
    8 6 0
    8 6 1
    8 6 1
    8 6 1
    8 6 2
    8 6 2
    8 6 2
    -8 -6 -2
    8 6 3
    8 6 3
    8 6 3
    8 6 4
    8 6 4
    8 6 4
    8 6 5
    8 6 5
    8 6 5
    -8 -6 -5
    8 6 6
    8 6 6
    8 6 6
    -8 -6 -6
    8 6 7
    8 6 7
    8 6 7
    -8 -6 -7
    -8 -6 -7
    8 6 8
    8 6 8
    -8 -6 -8
    -8 -6 -8
    -8 -6 -8
    8 6 9
    8 6 9
    -8 -6 -9
    -8 -6 -9
    -8 -6 -9
    8 6 10
    8 6 10
    8 6 10
    -8 -6 -10
    -8 -6 -10
    -8 -6 -10
    8 6 11
    8 6 11
    8 6 11
    -8 -6 -11
    -8 -6 -11
    -8 -6 -11
    8 6 12
    -8 -6 -12
    -8 -6 -12
    8 7 -6
    -8 -7 6
    8 7 -5
    -8 -7 5
    8 7 -4
    8 7 -3
    8 7 -3
    8 7 -2
    8 7 -2
    -8 -7 2
    8 7 -1
    -8 -7 1
    8 7 0
    8 7 0
    8 7 0
    8 7 1
    8 7 1
    8 7 1
    8 7 2
    8 7 2
    8 7 2
    -8 -7 -2
    8 7 3
    8 7 3
    8 7 3
    -8 -7 -3
    8 7 4
    8 7 4
    -8 -7 -4
    8 7 5
    8 7 5
    -8 -7 -5
    8 7 6
    8 7 6
    8 7 6
    -8 -7 -6
    8 7 7
    8 7 7
    8 7 7
    -8 -7 -7
    -8 -7 -7
    -8 -7 -7
    8 7 8
    8 7 8
    8 7 8
    -8 -7 -8
    -8 -7 -8
    -8 -7 -8
    8 7 9
    8 7 9
    8 7 9
    -8 -7 -9
    -8 -7 -9
    -8 -7 -9
    8 7 10
    8 7 10
    8 7 10
    -8 -7 -10
    -8 -7 -10
    -8 -7 -10
    8 7 11
    8 7 11
    -8 -7 -11
    -8 -7 -11
    -8 -7 -11
    8 7 12
    -8 -7 -12
    -8 -7 -12
    -8 -8 5
    8 8 -4
    8 8 -4
    8 8 -3
    -8 -8 3
    8 8 -2
    8 8 -2
    -8 -8 2
    8 8 -1
    8 8 -1
    -8 -8 1
    8 8 0
    8 8 0
    -8 -8 0
    8 8 1
    8 8 1
    8 8 1
    8 8 2
    8 8 2
    8 8 2
    8 8 3
    8 8 3
    8 8 3
    8 8 3
    -8 -8 -3
    8 8 4
    8 8 4
    8 8 4
    -8 -8 -4
    8 8 5
    8 8 5
    8 8 5
    -8 -8 -5
    8 8 6
    8 8 6
    8 8 6
    -8 -8 -6
    8 8 7
    8 8 7
    8 8 7
    -8 -8 -7
    -8 -8 -7
    8 8 8
    8 8 8
    8 8 8
    -8 -8 -8
    -8 -8 -8
    -8 -8 -8
    8 8 9
    8 8 9
    8 8 9
    -8 -8 -9
    -8 -8 -9
    -8 -8 -9
    8 8 10
    8 8 10
    -8 -8 -10
    -8 -8 -10
    -8 -8 -10
    8 8 11
    8 8 11
    -8 -8 -11
    -8 -8 -11
    -8 -8 -11
    8 8 12
    8 8 12
    -8 -8 -12
    -8 -8 -12
    -8 -9 4
    8 9 -3
    8 9 -3
    -8 -9 3
    8 9 -2
    8 9 -2
    -8 -9 2
    8 9 -1
    8 9 -1
    -8 -9 1
    8 9 0
    8 9 0
    8 9 0
    -8 -9 0
    8 9 1
    8 9 1
    8 9 1
    -8 -9 -1
    8 9 2
    8 9 2
    8 9 2
    8 9 2
    8 9 3
    8 9 3
    8 9 3
    8 9 3
    -8 -9 -3
    8 9 4
    8 9 4
    8 9 4
    8 9 4
    -8 -9 -4
    8 9 5
    8 9 5
    8 9 5
    8 9 5
    -8 -9 -5
    8 9 6
    8 9 6
    8 9 6
    -8 -9 -6
    8 9 7
    8 9 7
    8 9 7
    -8 -9 -7
    -8 -9 -7
    8 9 8
    8 9 8
    8 9 8
    -8 -9 -8
    -8 -9 -8
    8 9 9
    8 9 9
    8 9 9
    -8 -9 -9
    -8 -9 -9
    -8 -9 -9
    8 9 10
    8 9 10
    -8 -9 -10
    -8 -9 -10
    -8 -9 -10
    8 9 11
    8 9 11
    -8 -9 -11
    -8 -9 -11
    -8 -9 -11
    8 9 12
    8 9 12
    -8 -9 -12
    -8 -9 -12
    8 10 -2
    8 10 -2
    -8 -10 2
    8 10 -1
    8 10 -1
    8 10 -1
    -8 -10 1
    8 10 0
    8 10 0
    8 10 0
    -8 -10 0
    8 10 1
    8 10 1
    8 10 1
    -8 -10 -1
    8 10 2
    8 10 2
    8 10 2
    -8 -10 -2
    8 10 3
    8 10 3
    8 10 3
    -8 -10 -3
    8 10 4
    8 10 4
    8 10 4
    8 10 4
    -8 -10 -4
    8 10 5
    8 10 5
    8 10 5
    8 10 5
    -8 -10 -5
    8 10 6
    8 10 6
    8 10 6
    8 10 6
    -8 -10 -6
    8 10 7
    8 10 7
    8 10 7
    -8 -10 -7
    -8 -10 -7
    8 10 8
    8 10 8
    8 10 8
    -8 -10 -8
    -8 -10 -8
    8 10 9
    8 10 9
    -8 -10 -9
    -8 -10 -9
    8 10 10
    8 10 10
    -8 -10 -10
    -8 -10 -10
    8 10 11
    8 10 11
    -8 -10 -11
    -8 -10 -11
    8 11 -1
    8 11 -1
    -8 -11 1
    8 11 0
    8 11 0
    8 11 0
    -8 -11 0
    8 11 1
    8 11 1
    8 11 1
    -8 -11 -1
    8 11 2
    8 11 2
    8 11 2
    -8 -11 -2
    8 11 3
    8 11 3
    8 11 3
    -8 -11 -3
    8 11 4
    8 11 4
    8 11 4
    -8 -11 -4
    -8 -11 -4
    8 11 5
    8 11 5
    8 11 5
    -8 -11 -5
    -8 -11 -5
    8 11 6
    8 11 6
    8 11 6
    -8 -11 -6
    -8 -11 -6
    8 11 7
    8 11 7
    8 11 7
    -8 -11 -7
    -8 -11 -7
    8 11 8
    8 11 8
    -8 -11 -8
    -8 -11 -8
    -8 -11 -8
    8 11 9
    8 11 9
    -8 -11 -9
    8 11 10
    8 11 10
    -8 -11 -10
    -8 -11 -10
    8 12 1
    8 12 1
    8 12 2
    8 12 2
    8 12 2
    -8 -12 -2
    8 12 3
    8 12 3
    8 12 3
    -8 -12 -3
    8 12 4
    8 12 4
    8 12 4
    -8 -12 -4
    8 12 5
    8 12 5
    8 12 5
    -8 -12 -5
    -8 -12 -5
    8 12 6
    8 12 6
    8 12 6
    -8 -12 -6
    -8 -12 -6
    8 12 7
    8 12 7
    8 12 7
    -8 -12 -7
    -8 -12 -7
    8 12 8
    8 12 8
    -8 -12 -8
    -8 -12 -8
    8 12 9
    8 12 9
    -8 -12 -9
    -8 -12 -9
    8 13 5
    8 13 5
    8 13 6
    8 13 6
    9 -3 -4
    9 -3 -3
    9 -3 -2
    9 -3 -2
    9 -3 -1
    9 -3 -1
    9 -3 0
    9 -3 0
    9 -3 1
    9 -3 1
    9 -3 2
    9 -3 2
    9 -2 -4
    -9 2 4
    9 -2 -3
    -9 2 3
    9 -2 -2
    9 -2 -2
    -9 2 2
    9 -2 -1
    9 -2 -1
    9 -2 0
    9 -2 0
    9 -2 1
    9 -2 1
    9 -2 2
    9 -2 2
    9 -2 3
    9 -2 3
    9 -2 4
    9 -2 4
    9 -2 4
    9 -2 5
    -9 2 -5
    9 -1 -6
    9 -1 -5
    9 -1 -4
    9 -1 -4
    9 -1 -3
    9 -1 -3
    9 -1 -2
    -9 1 2
    9 -1 -1
    9 -1 -1
    9 -1 0
    9 -1 0
    9 -1 1
    9 -1 1
    9 -1 2
    9 -1 2
    9 -1 3
    9 -1 3
    9 -1 3
    9 -1 4
    9 -1 4
    9 -1 4
    9 -1 5
    9 -1 5
    -9 1 -5
    9 -1 6
    9 -1 6
    -9 1 -6
    9 0 -6
    9 0 -5
    9 0 -4
    9 0 -3
    9 0 -2
    9 0 -2
    9 0 -1
    9 0 -1
    9 0 0
    9 0 0
    9 0 1
    9 0 1
    9 0 2
    9 0 2
    9 0 2
    9 0 3
    9 0 3
    9 0 3
    9 0 4
    9 0 4
    9 0 4
    9 0 5
    9 0 5
    9 0 5
    9 0 6
    9 0 6
    -9 0 -6
    9 0 7
    9 0 7
    -9 0 -7
    9 1 -6
    9 1 -5
    9 1 -5
    9 1 -4
    9 1 -3
    9 1 -1
    9 1 0
    9 1 0
    9 1 1
    9 1 1
    9 1 2
    9 1 2
    9 1 2
    9 1 3
    9 1 3
    9 1 3
    9 1 4
    9 1 4
    9 1 4
    9 1 5
    9 1 5
    9 1 5
    9 1 6
    9 1 6
    -9 -1 -6
    9 1 7
    9 1 7
    9 1 7
    -9 -1 -7
    9 1 8
    9 1 8
    9 1 8
    -9 -1 -8
    9 2 -6
    9 2 -6
    9 2 -5
    9 2 -5
    9 2 -4
    9 2 -4
    9 2 0
    9 2 0
    9 2 1
    9 2 1
    9 2 1
    9 2 2
    9 2 2
    9 2 2
    9 2 3
    9 2 3
    9 2 3
    9 2 4
    9 2 4
    9 2 4
    9 2 5
    9 2 5
    9 2 5
    9 2 6
    9 2 6
    -9 -2 -6
    9 2 7
    9 2 7
    9 2 7
    -9 -2 -7
    9 2 8
    9 2 8
    9 2 8
    -9 -2 -8
    9 2 9
    -9 -2 -9
    9 3 -6
    9 3 -6
    9 3 -5
    9 3 -5
    9 3 -4
    9 3 -3
    9 3 0
    9 3 1
    9 3 1
    9 3 2
    9 3 2
    9 3 2
    9 3 3
    9 3 3
    9 3 3
    9 3 4
    9 3 4
    9 3 4
    9 3 5
    9 3 5
    9 3 6
    9 3 6
    -9 -3 -6
    9 3 7
    9 3 7
    9 3 7
    -9 -3 -7
    9 3 8
    9 3 8
    9 3 8
    -9 -3 -8
    9 3 9
    9 3 9
    -9 -3 -9
    -9 -3 -9
    9 3 10
    -9 -3 -10
    9 4 -6
    9 4 -5
    9 4 -5
    -9 -4 5
    9 4 -4
    9 4 -4
    9 4 -3
    9 4 -3
    9 4 -2
    9 4 -2
    9 4 -1
    9 4 0
    9 4 0
    9 4 1
    9 4 1
    9 4 1
    9 4 2
    9 4 2
    9 4 2
    9 4 3
    9 4 3
    9 4 3
    9 4 3
    9 4 4
    9 4 4
    9 4 4
    -9 -4 -4
    9 4 5
    9 4 5
    9 4 5
    -9 -4 -5
    9 4 6
    9 4 6
    9 4 6
    -9 -4 -6
    9 4 7
    9 4 7
    9 4 7
    -9 -4 -7
    9 4 8
    9 4 8
    -9 -4 -8
    -9 -4 -8
    9 4 9
    -9 -4 -9
    -9 -4 -9
    9 4 10
    -9 -4 -10
    -9 -4 -10
    -9 -4 -10
    9 5 -6
    9 5 -5
    -9 -5 5
    9 5 -4
    9 5 -4
    9 5 -3
    9 5 -3
    9 5 -2
    9 5 -2
    9 5 -1
    9 5 -1
    9 5 -1
    9 5 0
    9 5 0
    9 5 1
    9 5 1
    9 5 2
    9 5 2
    9 5 2
    9 5 3
    9 5 3
    9 5 3
    9 5 4
    9 5 4
    9 5 4
    9 5 5
    9 5 5
    9 5 5
    -9 -5 -5
    9 5 6
    9 5 6
    9 5 6
    -9 -5 -6
    9 5 7
    9 5 7
    9 5 7
    -9 -5 -7
    9 5 8
    9 5 8
    9 5 8
    -9 -5 -8
    -9 -5 -8
    9 5 9
    9 5 9
    -9 -5 -9
    -9 -5 -9
    -9 -5 -9
    9 5 10
    9 5 10
    -9 -5 -10
    -9 -5 -10
    -9 -5 -10
    -9 -5 -11
    9 6 -5
    -9 -6 5
    9 6 -4
    9 6 -4
    9 6 -3
    9 6 -3
    9 6 -2
    9 6 -1
    9 6 -1
    9 6 -1
    9 6 0
    9 6 0
    9 6 1
    9 6 1
    9 6 2
    9 6 2
    -9 -6 -2
    9 6 3
    9 6 3
    9 6 3
    9 6 4
    9 6 4
    9 6 4
    9 6 5
    9 6 5
    9 6 5
    9 6 6
    9 6 6
    9 6 6
    -9 -6 -6
    9 6 7
    9 6 7
    9 6 7
    -9 -6 -7
    9 6 8
    9 6 8
    -9 -6 -8
    -9 -6 -8
    -9 -6 -8
    9 6 9
    9 6 9
    -9 -6 -9
    -9 -6 -9
    -9 -6 -9
    9 6 10
    9 6 10
    -9 -6 -10
    -9 -6 -10
    -9 -6 -10
    9 6 11
    -9 -6 -11
    -9 -6 -11
    -9 -6 -11
    9 7 -5
    -9 -7 5
    9 7 -4
    9 7 -4
    9 7 -3
    9 7 -3
    9 7 -2
    9 7 -2
    -9 -7 2
    9 7 -1
    -9 -7 1
    9 7 0
    9 7 0
    9 7 0
    9 7 1
    9 7 1
    9 7 1
    9 7 2
    9 7 2
    9 7 3
    -9 -7 -3
    9 7 4
    -9 -7 -4
    9 7 5
    9 7 5
    -9 -7 -5
    9 7 6
    9 7 6
    -9 -7 -6
    9 7 7
    9 7 7
    -9 -7 -7
    -9 -7 -7
    9 7 8
    9 7 8
    -9 -7 -8
    -9 -7 -8
    -9 -7 -8
    9 7 9
    9 7 9
    -9 -7 -9
    -9 -7 -9
    -9 -7 -9
    9 7 10
    9 7 10
    -9 -7 -10
    -9 -7 -10
    -9 -7 -10
    9 7 11
    -9 -7 -11
    -9 -7 -11
    -9 -7 -11
    -9 -8 4
    9 8 -3
    9 8 -2
    -9 -8 2
    9 8 -1
    9 8 -1
    -9 -8 1
    9 8 0
    9 8 0
    -9 -8 0
    9 8 1
    9 8 1
    9 8 1
    9 8 2
    9 8 2
    9 8 2
    9 8 3
    -9 -8 -3
    9 8 4
    -9 -8 -4
    9 8 5
    9 8 5
    -9 -8 -5
    9 8 6
    9 8 6
    -9 -8 -6
    9 8 7
    9 8 7
    -9 -8 -7
    9 8 8
    9 8 8
    -9 -8 -8
    9 8 9
    9 8 9
    -9 -8 -9
    -9 -8 -9
    -9 -8 -9
    9 8 10
    9 8 10
    -9 -8 -10
    -9 -8 -10
    -9 -8 -10
    9 8 11
    -9 -8 -11
    -9 -8 -11
    9 9 -3
    9 9 -2
    9 9 -2
    -9 -9 2
    9 9 -1
    9 9 -1
    -9 -9 1
    9 9 0
    9 9 0
    -9 -9 0
    9 9 1
    9 9 1
    -9 -9 -1
    9 9 2
    9 9 2
    9 9 2
    9 9 3
    9 9 3
    9 9 3
    9 9 4
    9 9 4
    -9 -9 -4
    9 9 5
    9 9 5
    -9 -9 -5
    9 9 6
    9 9 6
    -9 -9 -6
    9 9 7
    9 9 7
    9 9 7
    -9 -9 -7
    9 9 8
    9 9 8
    9 9 8
    -9 -9 -8
    9 9 9
    9 9 9
    9 9 9
    -9 -9 -9
    9 9 10
    9 9 10
    9 9 10
    -9 -9 -10
    -9 -9 -10
    9 9 11
    -9 -9 -11
    9 10 -1
    9 10 -1
    -9 -10 1
    9 10 0
    9 10 0
    -9 -10 0
    9 10 1
    9 10 1
    -9 -10 -1
    9 10 2
    9 10 2
    -9 -10 -2
    9 10 3
    9 10 3
    -9 -10 -3
    9 10 4
    9 10 4
    9 10 4
    9 10 4
    -9 -10 -4
    9 10 5
    9 10 5
    9 10 5
    -9 -10 -5
    9 10 6
    9 10 6
    9 10 6
    -9 -10 -6
    9 10 7
    9 10 7
    9 10 7
    -9 -10 -7
    9 10 8
    9 10 8
    9 10 8
    -9 -10 -8
    9 10 9
    9 10 9
    9 10 9
    9 10 10
    9 10 10
    -9 -10 -10
    9 11 0
    9 11 0
    -9 -11 0
    9 11 1
    9 11 1
    -9 -11 -1
    9 11 2
    9 11 2
    9 11 2
    -9 -11 -2
    9 11 3
    9 11 3
    9 11 3
    -9 -11 -3
    9 11 4
    9 11 4
    9 11 4
    -9 -11 -4
    9 11 5
    9 11 5
    9 11 5
    -9 -11 -5
    -9 -11 -5
    9 11 6
    9 11 6
    9 11 6
    -9 -11 -6
    -9 -11 -6
    9 11 7
    9 11 7
    -9 -11 -7
    -9 -11 -7
    9 11 8
    9 11 8
    -9 -11 -8
    -9 -11 -8
    9 11 9
    9 11 9
    -9 -11 -9
    9 12 2
    -9 -12 -2
    9 12 3
    9 12 3
    -9 -12 -3
    9 12 4
    9 12 4
    9 12 4
    -9 -12 -4
    9 12 5
    9 12 5
    9 12 5
    -9 -12 -5
    9 12 6
    9 12 6
    -9 -12 -6
    -9 -12 -6
    9 12 7
    9 12 7
    -9 -12 -7
    -9 -12 -7
    9 12 8
    9 12 8
    -9 -12 -8
    10 -2 -1
    10 -2 0
    10 -1 -2
    10 -1 -1
    10 -1 -1
    10 -1 0
    10 -1 0
    10 -1 1
    10 -1 1
    10 -1 2
    10 -1 2
    10 -1 3
    10 -1 3
    10 -1 4
    -10 1 -4
    10 0 -2
    10 0 -1
    10 0 0
    10 0 0
    10 0 1
    10 0 1
    10 0 2
    10 0 2
    10 0 3
    10 0 3
    10 0 3
    10 0 4
    10 0 4
    10 0 4
    10 0 5
    10 0 5
    -10 0 -5
    10 1 0
    10 1 0
    10 1 1
    10 1 1
    10 1 2
    10 1 2
    10 1 3
    10 1 3
    10 1 3
    10 1 4
    10 1 4
    10 1 4
    10 1 5
    10 1 5
    -10 -1 -5
    10 1 6
    10 1 6
    -10 -1 -6
    10 1 7
    10 1 7
    -10 -1 -7
    10 2 1
    10 2 1
    10 2 2
    10 2 2
    10 2 2
    10 2 3
    10 2 3
    10 2 3
    10 2 4
    10 2 4
    10 2 4
    10 2 5
    10 2 5
    -10 -2 -5
    10 2 6
    10 2 6
    -10 -2 -6
    10 2 7
    10 2 7
    -10 -2 -7
    10 2 8
    10 2 8
    -10 -2 -8
    10 3 -4
    10 3 1
    10 3 1
    10 3 2
    10 3 2
    10 3 2
    10 3 3
    10 3 3
    10 3 3
    10 3 4
    10 3 4
    -10 -3 -4
    10 3 5
    10 3 5
    -10 -3 -5
    10 3 6
    10 3 6
    -10 -3 -6
    10 3 7
    10 3 7
    -10 -3 -7
    10 3 8
    10 3 8
    -10 -3 -8
    10 4 -5
    10 4 -4
    10 4 -3
    10 4 1
    10 4 2
    10 4 2
    10 4 3
    10 4 3
    10 4 4
    10 4 4
    -10 -4 -4
    10 4 5
    10 4 5
    -10 -4 -5
    10 4 6
    10 4 6
    -10 -4 -6
    10 4 7
    10 4 7
    -10 -4 -7
    10 4 8
    10 4 8
    -10 -4 -8
    10 4 9
    -10 -4 -9
    -10 -4 -9
    10 5 -4
    10 5 -3
    10 5 -3
    10 5 -2
    10 5 -2
    10 5 -1
    10 5 0
    10 5 0
    10 5 1
    10 5 1
    10 5 2
    10 5 2
    10 5 2
    10 5 3
    10 5 3
    10 5 3
    10 5 4
    10 5 4
    10 5 4
    10 5 5
    10 5 5
    10 5 5
    -10 -5 -5
    10 5 6
    10 5 6
    10 5 6
    -10 -5 -6
    10 5 7
    10 5 7
    10 5 7
    -10 -5 -7
    10 5 8
    10 5 8
    -10 -5 -8
    -10 -5 -8
    10 5 9
    -10 -5 -9
    -10 -5 -9
    10 6 -4
    10 6 -3
    10 6 -3
    10 6 -2
    10 6 -2
    10 6 -1
    10 6 -1
    10 6 0
    10 6 0
    10 6 1
    10 6 1
    10 6 2
    10 6 3
    10 6 3
    -10 -6 -3
    10 6 4
    10 6 4
    10 6 4
    10 6 5
    10 6 5
    10 6 5
    10 6 6
    10 6 6
    10 6 6
    -10 -6 -6
    10 6 7
    10 6 7
    -10 -6 -7
    -10 -6 -7
    10 6 8
    10 6 8
    -10 -6 -8
    -10 -6 -8
    10 6 9
    10 6 9
    -10 -6 -9
    -10 -6 -9
    10 6 10
    -10 -6 -10
    -10 -6 -10
    10 7 -3
    10 7 -3
    10 7 -2
    10 7 -1
    10 7 -1
    -10 -7 1
    10 7 0
    10 7 0
    10 7 1
    10 7 1
    10 7 2
    10 7 2
    10 7 3
    10 7 3
    -10 -7 -3
    10 7 4
    10 7 4
    -10 -7 -4
    10 7 5
    10 7 5
    -10 -7 -5
    10 7 6
    10 7 6
    -10 -7 -6
    10 7 7
    10 7 7
    -10 -7 -7
    10 7 8
    10 7 8
    -10 -7 -8
    -10 -7 -8
    10 7 9
    10 7 9
    -10 -7 -9
    -10 -7 -9
    10 7 10
    10 7 10
    -10 -7 -10
    10 8 -2
    10 8 -2
    10 8 -1
    -10 -8 1
    10 8 0
    10 8 0
    -10 -8 0
    10 8 1
    10 8 1
    10 8 1
    10 8 2
    10 8 2
    10 8 3
    10 8 4
    -10 -8 -4
    10 8 5
    10 8 5
    -10 -8 -5
    10 8 6
    10 8 6
    -10 -8 -6
    10 8 7
    10 8 7
    -10 -8 -7
    10 8 8
    10 8 8
    -10 -8 -8
    10 8 9
    10 8 9
    -10 -8 -9
    10 8 10
    10 8 10
    -10 -8 -10
    10 9 -1
    10 9 -1
    10 9 0
    10 9 0
    -10 -9 0
    10 9 1
    10 9 1
    -10 -9 -1
    10 9 2
    10 9 2
    10 9 3
    10 9 3
    10 9 4
    10 9 4
    -10 -9 -4
    10 9 5
    -10 -9 -5
    10 9 6
    10 9 6
    -10 -9 -6
    10 9 7
    10 9 7
    -10 -9 -7
    10 9 8
    10 9 8
    -10 -9 -8
    10 9 9
    10 9 9
    -10 -9 -9
    10 9 10
    -10 -9 -10
    10 10 0
    10 10 0
    -10 -10 0
    10 10 1
    10 10 1
    -10 -10 -1
    10 10 2
    10 10 2
    -10 -10 -2
    10 10 3
    10 10 3
    -10 -10 -3
    10 10 4
    10 10 5
    -10 -10 -5
    10 10 6
    10 10 6
    -10 -10 -6
    10 10 7
    10 10 7
    -10 -10 -7
    10 10 8
    10 10 8
    -10 -10 -8
    10 10 9
    -10 -10 -9
    10 11 2
    10 11 2
    -10 -11 -2
    10 11 3
    10 11 3
    -10 -11 -3
    10 11 4
    -10 -11 -4
    10 11 5
    -10 -11 -5
    10 11 6
    -10 -11 -6
    10 11 7
    -10 -11 -7
    -10 -11 -7
    10 11 8
    -10 -11 -8
    11 1 1
    11 1 2
    11 1 3
    -11 -1 -3
    11 1 4
    -11 -1 -4
    11 2 1
    11 2 2
    11 2 3
    11 2 3
    -11 -2 -3
    11 2 4
    11 2 4
    -11 -2 -4
    11 2 5
    11 2 5
    -11 -2 -5
    11 3 2
    11 3 2
    11 3 3
    11 3 3
    11 3 4
    11 3 4
    -11 -3 -4
    11 3 5
    11 3 5
    -11 -3 -5
    11 3 6
    11 3 6
    -11 -3 -6
    11 4 2
    11 4 2
    11 4 3
    11 4 3
    11 4 4
    11 4 4
    11 4 5
    11 4 5
    11 4 6
    11 4 6
    -11 -4 -6
    11 4 7
    11 4 7
    -11 -4 -7
    11 5 1
    11 5 2
    11 5 3
    11 5 4
    11 5 4
    11 5 5
    11 5 5
    11 5 6
    11 5 6
    11 5 7
    -11 -5 -7
    11 5 8
    -11 -5 -8
    11 6 -1
    11 6 0
    11 6 1
    11 6 1
    11 6 2
    11 6 2
    11 6 3
    11 6 3
    -11 -6 -3
    11 6 4
    11 6 4
    -11 -6 -4
    11 6 5
    11 6 5
    -11 -6 -5
    11 6 6
    11 6 6
    -11 -6 -6
    11 6 7
    11 6 7
    -11 -6 -7
    11 6 8
    -11 -6 -8
    11 7 -1
    11 7 0
    11 7 1
    11 7 1
    11 7 2
    11 7 2
    11 7 3
    11 7 3
    11 7 4
    11 7 4
    -11 -7 -4
    11 7 5
    11 7 5
    -11 -7 -5
    11 7 6
    11 7 6
    -11 -7 -6
    11 7 7
    11 7 7
    -11 -7 -7
    11 7 8
    11 7 8
    -11 -7 -8
    11 8 -1
    11 8 0
    11 8 1
    -11 -8 -1
    11 8 2
    11 8 2
    11 8 3
    11 8 3
    11 8 4
    11 8 4
    11 8 5
    11 8 5
    -11 -8 -5
    11 8 6
    11 8 6
    -11 -8 -6
    11 8 7
    11 8 7
    -11 -8 -7
    11 8 8
    11 8 8
    -11 -8 -8
    11 9 1
    -11 -9 -1
    11 9 2
    -11 -9 -2
    11 9 3
    11 9 3
    11 9 4
    11 9 4
    11 9 5
    11 9 5
    11 9 6
    11 9 6
    -11 -9 -6
    11 9 7
    11 9 7
    -11 -9 -7
    11 9 8
    11 9 8
    -11 -9 -8
    11 10 2
    -11 -10 -2
    11 10 3
    -11 -10 -3
    -11 -10 -4
    11 10 5
    11 10 6
    11 10 6
    11 10 7
    11 10 7
    12 5 4
    12 6 3
    12 6 4
    12 6 5
    12 7 3
    12 7 4
    12 7 5
    12 8 4
    0 0 1
    0 0 1
    0 0 1
    0 0 1
    0 0 1
    0 0 1
    0 0 -1
    0 0 -1
    0 0 -1
    0 0 -1
    0 0 -1
    0 0 -1
    0 0 -1
    0 0 -1
    0 0 -1
    0 0 2
    0 0 2
    0 0 2
    0 0 2
    0 0 2
    0 0 -2
    0 0 -2
    0 0 -2
    0 0 -2
    0 0 -2
    0 0 -2
    0 0 -2
    0 0 -2
    0 0 3
    0 0 3
    0 0 3
    0 0 3
    0 0 3
    0 0 3
    0 0 3
    0 0 3
    0 0 -3
    0 0 -3
    0 0 -3
    0 0 -3
    0 0 -3
    0 0 -3
    0 0 4
    0 0 4
    0 0 4
    0 0 4
    0 0 4
    0 0 4
    0 0 4
    0 0 4
    0 0 -4
    0 0 -4
    0 0 -4
    0 0 -4
    0 0 -4
    0 0 -4
    0 0 -4
    0 0 5
    0 0 5
    0 0 5
    0 0 5
    0 0 5
    0 0 5
    0 0 5
    0 0 5
    0 0 -5
    0 0 -5
    0 0 -5
    0 0 -5
    0 0 -5
    0 0 -5
    0 0 -5
    0 0 6
    0 0 6
    0 0 6
    0 0 6
    0 0 6
    0 0 6
    0 0 6
    0 0 -6
    0 0 -6
    0 0 -6
    0 0 -6
    0 0 -6
    0 0 7
    0 0 7
    0 0 7
    0 0 7
    0 0 7
    0 0 7
    0 0 -7
    0 0 -7
    0 0 -7
    0 0 -7
    0 0 -7
    0 0 8
    0 0 8
    0 0 8
    0 0 -8
    0 0 -8
    0 0 9
    0 0 9
    0 0 -9
    0 0 10
    0 0 10
    0 0 -10
    0 0 11
    0 0 11
    0 0 -11
    0 0 12
    0 0 12
    0 0 -12
    0 1 -12
    0 -1 12
    0 -1 12
    0 1 -11
    0 -1 11
    0 -1 11
    0 1 -10
    0 -1 10
    0 -1 10
    0 1 -9
    0 -1 9
    0 -1 9
    0 1 -8
    0 -1 8
    0 -1 8
    0 -1 8
    0 1 -7
    0 1 -7
    0 -1 7
    0 -1 7
    0 -1 7
    0 1 -6
    0 1 -6
    0 1 -6
    0 1 -6
    0 1 -6
    0 -1 6
    0 -1 6
    0 -1 6
    0 -1 6
    0 -1 6
    0 -1 6
    0 -1 6
    0 -1 6
    0 1 -5
    0 1 -5
    0 1 -5
    0 1 -5
    0 1 -5
    0 -1 5
    0 -1 5
    0 -1 5
    0 -1 5
    0 -1 5
    0 -1 5
    0 -1 5
    0 -1 5
    0 1 -4
    0 1 -4
    0 1 -4
    0 1 -4
    0 1 -4
    0 1 -4
    0 1 -4
    0 -1 4
    0 -1 4
    0 -1 4
    0 -1 4
    0 -1 4
    0 -1 4
    0 -1 4
    0 1 -3
    0 1 -3
    0 1 -3
    0 1 -3
    0 1 -3
    0 1 -3
    0 1 -3
    0 1 -3
    0 -1 3
    0 -1 3
    0 -1 3
    0 -1 3
    0 -1 3
    0 -1 3
    0 1 -2
    0 1 -2
    0 1 -2
    0 1 -2
    0 1 -2
    0 1 -2
    0 1 -2
    0 -1 2
    0 -1 2
    0 -1 2
    0 -1 2
    0 -1 2
    0 -1 2
    0 1 -1
    0 1 -1
    0 1 -1
    0 1 -1
    0 1 -1
    0 1 -1
    0 1 -1
    0 -1 1
    0 -1 1
    0 -1 1
    0 -1 1
    0 -1 1
    0 -1 1
    0 -1 1
    0 1 0
    0 1 0
    0 1 0
    0 1 0
    0 1 0
    0 1 0
    0 -1 0
    0 -1 0
    0 -1 0
    0 -1 0
    0 -1 0
    0 -1 0
    0 -1 0
    0 -1 0
    0 -1 0
    0 1 1
    0 1 1
    0 1 1
    0 1 1
    0 1 1
    0 1 1
    0 -1 -1
    0 -1 -1
    0 -1 -1
    0 -1 -1
    0 -1 -1
    0 -1 -1
    0 -1 -1
    0 -1 -1
    0 -1 -1
    0 1 2
    0 1 2
    0 1 2
    0 1 2
    0 1 2
    0 1 2
    0 1 2
    0 -1 -2
    0 -1 -2
    0 -1 -2
    0 -1 -2
    0 -1 -2
    0 -1 -2
    0 -1 -2
    0 -1 -2
    0 1 3
    0 1 3
    0 1 3
    0 1 3
    0 1 3
    0 1 3
    0 1 3
    0 1 3
    0 -1 -3
    0 -1 -3
    0 -1 -3
    0 -1 -3
    0 -1 -3
    0 -1 -3
    0 -1 -3
    0 1 4
    0 1 4
    0 1 4
    0 1 4
    0 1 4
    0 1 4
    0 1 4
    0 -1 -4
    0 -1 -4
    0 -1 -4
    0 -1 -4
    0 -1 -4
    0 -1 -4
    0 -1 -4
    0 -1 -4
    0 1 5
    0 1 5
    0 1 5
    0 1 5
    0 1 5
    0 1 5
    0 1 5
    0 -1 -5
    0 -1 -5
    0 -1 -5
    0 -1 -5
    0 -1 -5
    0 -1 -5
    0 -1 -5
    0 1 6
    0 1 6
    0 1 6
    0 1 6
    0 1 6
    0 1 6
    0 1 6
    0 -1 -6
    0 -1 -6
    0 -1 -6
    0 -1 -6
    0 -1 -6
    0 1 7
    0 1 7
    0 1 7
    0 1 7
    0 1 7
    0 1 7
    0 -1 -7
    0 -1 -7
    0 -1 -7
    0 -1 -7
    0 -1 -7
    0 1 8
    0 1 8
    0 1 8
    0 1 8
    0 -1 -8
    0 -1 -8
    0 -1 -8
    0 -1 -8
    0 1 9
    0 1 9
    0 -1 -9
    0 -1 -9
    0 -1 -9
    0 1 10
    0 1 10
    0 -1 -10
    0 1 11
    0 1 11
    0 -1 -11
    0 1 12
    0 1 12
    0 1 13
    0 1 13
    0 2 -11
    0 -2 11
    0 -2 11
    0 2 -10
    0 -2 10
    0 -2 10
    0 2 -9
    0 -2 9
    0 -2 9
    0 2 -8
    0 -2 8
    0 -2 8
    0 -2 8
    0 -2 8
    0 2 -7
    0 -2 7
    0 -2 7
    0 -2 7
    0 -2 7
    0 2 -6
    0 2 -6
    0 -2 6
    0 -2 6
    0 -2 6
    0 -2 6
    0 -2 6
    0 -2 6
    0 -2 6
    0 2 -5
    0 2 -5
    0 2 -5
    0 2 -5
    0 2 -5
    0 -2 5
    0 -2 5
    0 -2 5
    0 -2 5
    0 -2 5
    0 -2 5
    0 -2 5
    0 2 -4
    0 2 -4
    0 2 -4
    0 2 -4
    0 2 -4
    0 2 -4
    0 2 -4
    0 -2 4
    0 -2 4
    0 -2 4
    0 -2 4
    0 -2 4
    0 -2 4
    0 -2 4
    0 2 -3
    0 2 -3
    0 2 -3
    0 2 -3
    0 2 -3
    0 2 -3
    0 -2 3
    0 -2 3
    0 -2 3
    0 -2 3
    0 -2 3
    0 -2 3
    0 2 -2
    0 2 -2
    0 2 -2
    0 2 -2
    0 2 -2
    0 2 -2
    0 2 -2
    0 -2 2
    0 -2 2
    0 -2 2
    0 -2 2
    0 -2 2
    0 -2 2
    0 -2 2
    0 -2 2
    0 2 -1
    0 2 -1
    0 2 -1
    0 2 -1
    0 2 -1
    0 2 -1
    0 2 -1
    0 -2 1
    0 -2 1
    0 -2 1
    0 -2 1
    0 -2 1
    0 -2 1
    0 -2 1
    0 2 0
    0 2 0
    0 2 0
    0 2 0
    0 2 0
    0 2 0
    0 2 0
    0 -2 0
    0 -2 0
    0 -2 0
    0 -2 0
    0 -2 0
    0 -2 0
    0 -2 0
    0 -2 0
    0 2 1
    0 2 1
    0 2 1
    0 2 1
    0 2 1
    0 2 1
    0 2 1
    0 2 1
    0 -2 -1
    0 -2 -1
    0 -2 -1
    0 -2 -1
    0 -2 -1
    0 -2 -1
    0 -2 -1
    0 2 2
    0 2 2
    0 2 2
    0 2 2
    0 2 2
    0 2 2
    0 -2 -2
    0 -2 -2
    0 -2 -2
    0 -2 -2
    0 -2 -2
    0 -2 -2
    0 -2 -2
    0 -2 -2
    0 2 3
    0 2 3
    0 2 3
    0 2 3
    0 2 3
    0 -2 -3
    0 -2 -3
    0 -2 -3
    0 -2 -3
    0 -2 -3
    0 -2 -3
    0 -2 -3
    0 -2 -3
    0 -2 -3
    0 2 4
    0 2 4
    0 2 4
    0 2 4
    0 2 4
    0 2 4
    0 -2 -4
    0 -2 -4
    0 -2 -4
    0 -2 -4
    0 -2 -4
    0 -2 -4
    0 -2 -4
    0 -2 -4
    0 2 5
    0 2 5
    0 2 5
    0 2 5
    0 2 5
    0 2 5
    0 -2 -5
    0 -2 -5
    0 -2 -5
    0 -2 -5
    0 -2 -5
    0 -2 -5
    0 2 6
    0 2 6
    0 2 6
    0 2 6
    0 2 6
    0 -2 -6
    0 -2 -6
    0 -2 -6
    0 -2 -6
    0 -2 -6
    0 -2 -6
    0 -2 -6
    0 2 7
    0 2 7
    0 2 7
    0 2 7
    0 2 7
    0 -2 -7
    0 -2 -7
    0 -2 -7
    0 -2 -7
    0 -2 -7
    0 2 8
    0 2 8
    0 2 8
    0 2 8
    0 -2 -8
    0 -2 -8
    0 -2 -8
    0 -2 -8
    0 2 9
    0 2 9
    0 -2 -9
    0 -2 -9
    0 -2 -9
    0 -2 -9
    0 2 10
    0 2 10
    0 2 10
    0 -2 -10
    0 -2 -10
    0 2 11
    0 2 11
    0 2 12
    0 2 12
    0 2 13
    0 2 13
    0 3 -11
    0 -3 11
    0 -3 11
    0 3 -10
    0 -3 10
    0 -3 10
    0 3 -9
    0 -3 9
    0 -3 9
    0 3 -8
    0 -3 8
    0 -3 8
    0 -3 8
    0 3 -7
    0 -3 7
    0 -3 7
    0 -3 7
    0 -3 7
    0 3 -6
    0 -3 6
    0 -3 6
    0 -3 6
    0 -3 6
    0 3 -5
    0 3 -5
    0 3 -5
    0 -3 5
    0 -3 5
    0 -3 5
    0 -3 5
    0 -3 5
    0 -3 5
    0 3 -4
    0 3 -4
    0 3 -4
    0 3 -4
    0 3 -4
    0 3 -4
    0 3 -4
    0 -3 4
    0 -3 4
    0 -3 4
    0 -3 4
    0 -3 4
    0 -3 4
    0 3 -3
    0 3 -3
    0 3 -3
    0 3 -3
    0 3 -3
    0 3 -3
    0 3 -3
    0 3 -3
    0 -3 3
    0 -3 3
    0 -3 3
    0 -3 3
    0 -3 3
    0 -3 3
    0 -3 3
    0 3 -2
    0 3 -2
    0 3 -2
    0 3 -2
    0 3 -2
    0 3 -2
    0 3 -2
    0 3 -2
    0 -3 2
    0 -3 2
    0 -3 2
    0 -3 2
    0 -3 2
    0 -3 2
    0 -3 2
    0 3 -1
    0 3 -1
    0 3 -1
    0 3 -1
    0 3 -1
    0 3 -1
    0 3 -1
    0 -3 1
    0 -3 1
    0 -3 1
    0 -3 1
    0 -3 1
    0 -3 1
    0 -3 1
    0 3 0
    0 3 0
    0 3 0
    0 3 0
    0 3 0
    0 3 0
    0 -3 0
    0 -3 0
    0 -3 0
    0 -3 0
    0 -3 0
    0 -3 0
    0 -3 0
    0 3 1
    0 3 1
    0 3 1
    0 3 1
    0 3 1
    0 3 1
    0 -3 -1
    0 -3 -1
    0 -3 -1
    0 -3 -1
    0 -3 -1
    0 -3 -1
    0 -3 -1
    0 3 2
    0 3 2
    0 3 2
    0 3 2
    0 3 2
    0 3 2
    0 3 2
    0 3 2
    0 -3 -2
    0 -3 -2
    0 -3 -2
    0 -3 -2
    0 -3 -2
    0 -3 -2
    0 -3 -2
    0 -3 -2
    0 3 3
    0 3 3
    0 3 3
    0 3 3
    0 3 3
    0 3 3
    0 3 3
    0 -3 -3
    0 -3 -3
    0 -3 -3
    0 -3 -3
    0 -3 -3
    0 -3 -3
    0 -3 -3
    0 -3 -3
    0 3 4
    0 3 4
    0 3 4
    0 3 4
    0 -3 -4
    0 -3 -4
    0 -3 -4
    0 -3 -4
    0 -3 -4
    0 -3 -4
    0 -3 -4
    0 3 5
    0 3 5
    0 3 5
    0 3 5
    0 3 5
    0 -3 -5
    0 -3 -5
    0 -3 -5
    0 -3 -5
    0 -3 -5
    0 -3 -5
    0 -3 -5
    0 -3 -5
    0 3 6
    0 3 6
    0 3 6
    0 3 6
    0 -3 -6
    0 -3 -6
    0 -3 -6
    0 -3 -6
    0 -3 -6
    0 -3 -6
    0 -3 -6
    0 3 7
    0 3 7
    0 3 7
    0 3 7
    0 -3 -7
    0 -3 -7
    0 -3 -7
    0 -3 -7
    0 -3 -7
    0 -3 -7
    0 3 8
    0 3 8
    0 3 8
    0 -3 -8
    0 -3 -8
    0 -3 -8
    0 -3 -8
    0 -3 -8
    0 3 9
    0 3 9
    0 3 9
    0 -3 -9
    0 -3 -9
    0 -3 -9
    0 3 10
    0 3 10
    0 3 10
    0 -3 -10
    0 -3 -10
    0 3 11
    0 3 11
    0 3 11
    0 -3 -11
    0 3 12
    0 3 12
    0 -3 -12
    0 3 13
    0 3 13
    0 4 -10
    0 -4 10
    0 -4 10
    0 4 -9
    0 -4 9
    0 -4 9
    0 -4 9
    0 4 -8
    0 -4 8
    0 -4 8
    0 -4 8
    0 4 -7
    0 -4 7
    0 -4 7
    0 -4 7
    0 -4 7
    0 4 -6
    0 -4 6
    0 -4 6
    0 -4 6
    0 -4 6
    0 4 -5
    0 4 -5
    0 -4 5
    0 -4 5
    0 -4 5
    0 4 -4
    0 4 -4
    0 4 -4
    0 4 -4
    0 -4 4
    0 -4 4
    0 -4 4
    0 -4 4
    0 -4 4
    0 4 -3
    0 4 -3
    0 4 -3
    0 4 -3
    0 4 -3
    0 4 -3
    0 -4 3
    0 -4 3
    0 -4 3
    0 -4 3
    0 -4 3
    0 -4 3
    0 -4 3
    0 -4 3
    0 4 -2
    0 4 -2
    0 4 -2
    0 4 -2
    0 4 -2
    0 4 -2
    0 4 -2
    0 4 -2
    0 -4 2
    0 -4 2
    0 -4 2
    0 -4 2
    0 -4 2
    0 -4 2
    0 -4 2
    0 4 -1
    0 4 -1
    0 4 -1
    0 4 -1
    0 4 -1
    0 4 -1
    0 4 -1
    0 -4 1
    0 -4 1
    0 -4 1
    0 -4 1
    0 -4 1
    0 -4 1
    0 -4 1
    0 4 0
    0 4 0
    0 4 0
    0 4 0
    0 4 0
    0 4 0
    0 4 0
    0 -4 0
    0 -4 0
    0 -4 0
    0 -4 0
    0 -4 0
    0 -4 0
    0 -4 0
    0 4 1
    0 4 1
    0 4 1
    0 4 1
    0 4 1
    0 4 1
    0 -4 -1
    0 -4 -1
    0 -4 -1
    0 -4 -1
    0 -4 -1
    0 -4 -1
    0 -4 -1
    0 -4 -1
    0 4 2
    0 4 2
    0 4 2
    0 4 2
    0 4 2
    0 4 2
    0 4 2
    0 -4 -2
    0 -4 -2
    0 -4 -2
    0 -4 -2
    0 -4 -2
    0 -4 -2
    0 -4 -2
    0 -4 -2
    0 4 3
    0 4 3
    0 4 3
    0 4 3
    0 4 3
    0 4 3
    0 4 3
    0 -4 -3
    0 -4 -3
    0 -4 -3
    0 -4 -3
    0 -4 -3
    0 -4 -3
    0 -4 -3
    0 -4 -3
    0 -4 -3
    0 4 4
    0 4 4
    0 4 4
    0 4 4
    0 4 4
    0 4 4
    0 -4 -4
    0 -4 -4
    0 -4 -4
    0 -4 -4
    0 -4 -4
    0 -4 -4
    0 -4 -4
    0 -4 -4
    0 4 5
    0 4 5
    0 4 5
    0 4 5
    0 4 5
    0 4 5
    0 -4 -5
    0 -4 -5
    0 -4 -5
    0 -4 -5
    0 -4 -5
    0 -4 -5
    0 4 6
    0 4 6
    0 4 6
    0 4 6
    0 4 6
    0 4 6
    0 -4 -6
    0 -4 -6
    0 -4 -6
    0 -4 -6
    0 -4 -6
    0 -4 -6
    0 -4 -6
    0 4 7
    0 4 7
    0 4 7
    0 4 7
    0 4 7
    0 -4 -7
    0 -4 -7
    0 -4 -7
    0 -4 -7
    0 -4 -7
    0 -4 -7
    0 -4 -7
    0 4 8
    0 4 8
    0 4 8
    0 -4 -8
    0 -4 -8
    0 -4 -8
    0 4 9
    0 4 9
    0 4 9
    0 -4 -9
    0 -4 -9
    0 -4 -9
    0 4 10
    0 4 10
    0 4 10
    0 -4 -10
    0 4 11
    0 4 11
    0 4 11
    0 -4 -11
    0 4 12
    0 4 12
    0 4 12
    0 -4 -12
    0 4 13
    0 4 13
    0 -4 -13
    0 5 -9
    0 -5 9
    0 -5 9
    0 5 -8
    0 -5 8
    0 -5 8
    0 5 -7
    0 -5 7
    0 -5 7
    0 -5 7
    0 5 -6
    0 -5 6
    0 -5 6
    0 -5 6
    0 5 -5
    0 5 -5
    0 -5 5
    0 -5 5
    0 5 -4
    0 5 -4
    0 -5 4
    0 -5 4
    0 5 -3
    0 5 -3
    0 -5 3
    0 -5 3
    0 5 -2
    0 5 -2
    0 5 -2
    0 5 -2
    0 5 -2
    0 5 -2
    0 -5 2
    0 -5 2
    0 -5 2
    0 -5 2
    0 -5 2
    0 5 -1
    0 5 -1
    0 5 -1
    0 5 -1
    0 5 -1
    0 5 -1
    0 5 -1
    0 -5 1
    0 -5 1
    0 -5 1
    0 -5 1
    0 -5 1
    0 -5 1
    0 5 0
    0 5 0
    0 5 0
    0 5 0
    0 5 0
    0 5 0
    0 5 0
    0 -5 0
    0 -5 0
    0 -5 0
    0 -5 0
    0 -5 0
    0 -5 0
    0 -5 0
    0 5 1
    0 5 1
    0 5 1
    0 5 1
    0 5 1
    0 5 1
    0 5 1
    0 -5 -1
    0 -5 -1
    0 -5 -1
    0 -5 -1
    0 -5 -1
    0 -5 -1
    0 -5 -1
    0 5 2
    0 5 2
    0 5 2
    0 5 2
    0 5 2
    0 5 2
    0 -5 -2
    0 -5 -2
    0 -5 -2
    0 -5 -2
    0 -5 -2
    0 -5 -2
    0 -5 -2
    0 -5 -2
    0 5 3
    0 5 3
    0 5 3
    0 5 3
    0 5 3
    0 5 3
    0 -5 -3
    0 -5 -3
    0 -5 -3
    0 -5 -3
    0 -5 -3
    0 -5 -3
    0 -5 -3
    0 -5 -3
    0 5 4
    0 5 4
    0 5 4
    0 5 4
    0 5 4
    0 5 4
    0 -5 -4
    0 -5 -4
    0 -5 -4
    0 -5 -4
    0 -5 -4
    0 -5 -4
    0 -5 -4
    0 5 5
    0 5 5
    0 5 5
    0 5 5
    0 5 5
    0 5 5
    0 -5 -5
    0 -5 -5
    0 -5 -5
    0 -5 -5
    0 -5 -5
    0 -5 -5
    0 -5 -5
    0 5 6
    0 5 6
    0 5 6
    0 5 6
    0 5 6
    0 5 6
    0 -5 -6
    0 -5 -6
    0 -5 -6
    0 -5 -6
    0 -5 -6
    0 -5 -6
    0 -5 -6
    0 5 7
    0 5 7
    0 5 7
    0 5 7
    0 -5 -7
    0 -5 -7
    0 -5 -7
    0 -5 -7
    0 -5 -7
    0 -5 -7
    0 5 8
    0 5 8
    0 5 8
    0 -5 -8
    0 -5 -8
    0 -5 -8
    0 5 9
    0 5 9
    0 5 9
    0 -5 -9
    0 -5 -9
    0 5 10
    0 5 10
    0 5 10
    0 -5 -10
    0 5 11
    0 5 11
    0 5 11
    0 -5 -11
    0 5 12
    0 5 12
    0 5 12
    0 -5 -12
    0 5 13
    0 5 13
    0 5 13
    0 -5 -13
    0 6 -8
    0 -6 8
    0 -6 8
    0 6 -7
    0 -6 7
    0 -6 7
    0 -6 7
    0 6 -6
    0 -6 6
    0 -6 6
    0 -6 6
    0 6 -5
    0 -6 5
    0 -6 5
    0 -6 5
    0 6 -4
    0 6 -4
    0 -6 4
    0 -6 4
    0 6 -3
    0 6 -3
    0 -6 3
    0 -6 3
    0 6 -2
    0 6 -2
    0 6 -2
    0 -6 2
    0 -6 2
    0 -6 2
    0 6 -1
    0 6 -1
    0 6 -1
    0 6 -1
    0 -6 1
    0 -6 1
    0 -6 1
    0 -6 1
    0 6 0
    0 6 0
    0 6 0
    0 6 0
    0 6 0
    0 6 0
    0 6 0
    0 -6 0
    0 -6 0
    0 -6 0
    0 -6 0
    0 -6 0
    0 6 1
    0 6 1
    0 6 1
    0 6 1
    0 6 1
    0 6 1
    0 6 1
    0 -6 -1
    0 -6 -1
    0 -6 -1
    0 -6 -1
    0 -6 -1
    0 -6 -1
    0 6 2
    0 6 2
    0 6 2
    0 6 2
    0 6 2
    0 6 2
    0 6 2
    0 -6 -2
    0 -6 -2
    0 -6 -2
    0 -6 -2
    0 -6 -2
    0 -6 -2
    0 6 3
    0 6 3
    0 6 3
    0 6 3
    0 6 3
    0 -6 -3
    0 -6 -3
    0 -6 -3
    0 -6 -3
    0 -6 -3
    0 -6 -3
    0 -6 -3
    0 6 4
    0 6 4
    0 6 4
    0 6 4
    0 -6 -4
    0 -6 -4
    0 -6 -4
    0 -6 -4
    0 -6 -4
    0 -6 -4
    0 -6 -4
    0 6 5
    0 6 5
    0 6 5
    0 6 5
    0 6 5
    0 -6 -5
    0 -6 -5
    0 -6 -5
    0 -6 -5
    0 -6 -5
    0 -6 -5
    0 6 6
    0 6 6
    0 6 6
    0 -6 -6
    0 -6 -6
    0 -6 -6
    0 -6 -6
    0 -6 -6
    0 6 7
    0 6 7
    0 -6 -7
    0 -6 -7
    0 -6 -7
    0 -6 -7
    0 6 8
    0 6 8
    0 -6 -8
    0 -6 -8
    0 -6 -8
    0 -6 -8
    0 6 9
    0 6 9
    0 -6 -9
    0 -6 -9
    0 6 10
    0 6 10
    0 -6 -10
    0 6 11
    0 6 11
    0 -6 -11
    0 6 12
    0 -6 -12
    0 6 13
    0 -6 -13
    0 7 -7
    0 -7 7
    0 -7 7
    0 7 -6
    0 -7 6
    0 -7 6
    0 -7 6
    0 7 -5
    0 -7 5
    0 -7 5
    0 -7 5
    0 7 -4
    0 7 -4
    0 -7 4
    0 -7 4
    0 7 -3
    0 7 -3
    0 -7 3
    0 -7 3
    0 7 -2
    0 7 -2
    0 -7 2
    0 -7 2
    0 7 -1
    0 7 -1
    0 -7 1
    0 -7 1
    0 -7 1
    0 7 0
    0 7 0
    0 7 0
    0 -7 0
    0 -7 0
    0 -7 0
    0 7 1
    0 7 1
    0 7 1
    0 -7 -1
    0 -7 -1
    0 -7 -1
    0 7 2
    0 7 2
    0 7 2
    0 -7 -2
    0 -7 -2
    0 -7 -2
    0 -7 -2
    0 7 3
    0 7 3
    0 7 3
    0 7 3
    0 -7 -3
    0 -7 -3
    0 -7 -3
    0 -7 -3
    0 7 4
    0 7 4
    0 7 4
    0 -7 -4
    0 -7 -4
    0 -7 -4
    0 -7 -4
    0 7 5
    0 7 5
    0 -7 -5
    0 -7 -5
    0 -7 -5
    0 -7 -5
    0 7 6
    0 7 6
    0 -7 -6
    0 -7 -6
    0 -7 -6
    0 -7 -6
    0 7 7
    0 7 7
    0 -7 -7
    0 -7 -7
    0 -7 -7
    0 7 8
    0 7 8
    0 -7 -8
    0 -7 -8
    0 -7 -8
    0 7 9
    0 -7 -9
    0 -7 -9
    0 -7 -9
    0 7 10
    0 -7 -10
    0 -7 -10
    0 7 11
    0 -7 -11
    0 7 12
    0 -7 -12
    0 7 13
    0 -7 -13
    0 8 -6
    0 -8 6
    0 -8 6
    0 8 -5
    0 -8 5
    0 -8 5
    0 -8 5
    0 8 -4
    0 -8 4
    0 -8 4
    0 -8 4
    0 8 -3
    0 8 -3
    0 -8 3
    0 -8 3
    0 8 -2
    0 8 -2
    0 -8 2
    0 -8 2
    0 8 -1
    0 8 -1
    0 -8 1
    0 -8 1
    0 -8 1
    0 8 0
    0 8 0
    0 -8 0
    0 -8 0
    0 -8 0
    0 8 1
    0 8 1
    0 8 1
    0 -8 -1
    0 -8 -1
    0 -8 -1
    0 8 2
    0 8 2
    0 8 2
    0 -8 -2
    0 -8 -2
    0 -8 -2
    0 8 3
    0 8 3
    0 8 3
    0 -8 -3
    0 -8 -3
    0 -8 -3
    0 8 4
    0 8 4
    0 8 4
    0 -8 -4
    0 -8 -4
    0 -8 -4
    0 8 5
    0 8 5
    0 8 5
    0 -8 -5
    0 -8 -5
    0 -8 -5
    0 8 6
    0 8 6
    0 -8 -6
    0 -8 -6
    0 -8 -6
    0 8 7
    0 -8 -7
    0 -8 -7
    0 -8 -7
    0 8 8
    0 -8 -8
    0 -8 -8
    0 -8 -8
    0 8 9
    0 -8 -9
    0 -8 -9
    0 -8 -9
    0 8 10
    0 -8 -10
    0 -8 -10
    0 8 11
    0 -8 -11
    0 8 12
    0 -8 -12
    0 9 -5
    0 -9 5
    0 9 -4
    0 -9 4
    0 -9 4
    0 -9 4
    0 9 -3
    0 -9 3
    0 -9 3
    0 -9 3
    0 9 -2
    0 9 -2
    0 -9 2
    0 -9 2
    0 9 -1
    0 9 -1
    0 -9 1
    0 -9 1
    0 9 0
    0 9 0
    0 -9 0
    0 -9 0
    0 -9 0
    0 9 1
    0 9 1
    0 -9 -1
    0 -9 -1
    0 -9 -1
    0 9 2
    0 9 2
    0 9 2
    0 -9 -2
    0 -9 -2
    0 9 3
    0 9 3
    0 -9 -3
    0 -9 -3
    0 9 4
    0 9 4
    0 -9 -4
    0 -9 -4
    0 9 5
    0 9 5
    0 -9 -5
    0 -9 -5
    0 -9 -5
    0 9 6
    0 -9 -6
    0 -9 -6
    0 -9 -6
    0 9 7
    0 -9 -7
    0 -9 -7
    0 -9 -7
    0 9 8
    0 -9 -8
    0 -9 -8
    0 -9 -8
    0 9 9
    0 -9 -9
    0 -9 -9
    0 -9 -9
    0 9 10
    0 -9 -10
    0 -9 -10
    0 -9 -10
    0 9 11
    0 -9 -11
    0 9 12
    0 -9 -12
    0 10 -3
    0 -10 3
    0 -10 3
    0 10 -2
    0 -10 2
    0 -10 2
    0 -10 2
    0 10 -1
    0 -10 1
    0 -10 1
    0 -10 1
    0 10 0
    0 -10 0
    0 -10 0
    0 -10 0
    0 10 1
    0 -10 -1
    0 -10 -1
    0 10 2
    0 -10 -2
    0 -10 -2
    0 10 3
    0 10 3
    0 -10 -3
    0 -10 -3
    0 10 4
    0 10 4
    0 -10 -4
    0 -10 -4
    0 10 5
    0 10 5
    0 -10 -5
    0 -10 -5
    0 10 6
    0 -10 -6
    0 -10 -6
    0 -10 -6
    0 10 7
    0 -10 -7
    0 -10 -7
    0 -10 -7
    0 10 8
    0 -10 -8
    0 -10 -8
    0 -10 -8
    0 10 9
    0 -10 -9
    0 -10 -9
    0 -10 -9
    0 10 10
    0 -10 -10
    0 -10 -10
    0 -10 -10
    0 10 11
    0 -10 -11
    0 11 -1
    0 11 0
    0 -11 0
    0 11 1
    0 -11 -1
    0 -11 -1
    0 11 2
    0 -11 -2
    0 -11 -2
    0 11 3
    0 -11 -3
    0 -11 -3
    0 11 4
    0 11 4
    0 -11 -4
    0 -11 -4
    0 11 5
    0 -11 -5
    0 -11 -5
    0 11 6
    0 -11 -6
    0 -11 -6
    0 11 7
    0 -11 -7
    0 -11 -7
    0 -11 -7
    0 11 8
    0 -11 -8
    0 -11 -8
    0 -11 -8
    0 11 9
    0 -11 -9
    0 -11 -9
    0 -11 -9
    0 -12 -4
    0 -12 -4
    0 -12 -5
    0 -12 -5
    0 -12 -6
    0 -12 -6
    1 -11 -8
    -1 11 8
    1 -11 -7
    1 -11 -7
    -1 11 7
    1 -11 -6
    1 -11 -6
    -1 11 6
    1 -11 -5
    1 -11 -5
    -1 11 5
    -1 11 5
    1 -11 -4
    1 -11 -4
    -1 11 4
    1 -11 -3
    1 -11 -3
    -1 11 3
    1 -11 -2
    1 -11 -2
    -1 11 2
    1 -11 -1
    -1 11 1
    1 -10 -10
    -1 10 10
    1 -10 -9
    1 -10 -9
    -1 10 9
    1 -10 -8
    1 -10 -8
    1 -10 -8
    -1 10 8
    1 -10 -7
    1 -10 -7
    1 -10 -7
    -1 10 7
    1 -10 -6
    1 -10 -6
    1 -10 -6
    -1 10 6
    -1 10 6
    1 -10 -5
    1 -10 -5
    1 -10 -5
    -1 10 5
    -1 10 5
    1 -10 -4
    1 -10 -4
    -1 10 4
    -1 10 4
    1 -10 -3
    1 -10 -3
    -1 10 3
    1 -10 -2
    1 -10 -2
    -1 10 2
    1 -10 -1
    1 -10 -1
    -1 10 1
    1 -10 0
    1 -10 0
    -1 10 0
    1 -10 1
    1 -10 1
    -1 10 -1
    1 -10 2
    1 -10 2
    -1 10 -2
    1 -9 -11
    -1 9 11
    1 -9 -10
    -1 9 10
    1 -9 -9
    1 -9 -9
    -1 9 9
    1 -9 -8
    1 -9 -8
    1 -9 -8
    -1 9 8
    1 -9 -7
    1 -9 -7
    1 -9 -7
    -1 9 7
    -1 9 7
    1 -9 -6
    1 -9 -6
    1 -9 -6
    -1 9 6
    -1 9 6
    1 -9 -5
    1 -9 -5
    1 -9 -5
    -1 9 5
    -1 9 5
    1 -9 -4
    1 -9 -4
    1 -9 -4
    -1 9 4
    -1 9 4
    1 -9 -3
    1 -9 -3
    -1 9 3
    -1 9 3
    1 -9 -2
    1 -9 -2
    -1 9 2
    1 -9 -1
    1 -9 -1
    -1 9 1
    1 -9 0
    1 -9 0
    1 -9 0
    -1 9 0
    1 -9 1
    1 -9 1
    1 -9 1
    -1 9 -1
    1 -9 2
    1 -9 2
    -1 9 -2
    1 -9 3
    1 -9 3
    -1 9 -3
    1 -9 4
    1 -9 4
    -1 9 -4
    1 -8 -12
    -1 8 12
    1 -8 -11
    -1 8 11
    1 -8 -10
    -1 8 10
    1 -8 -9
    1 -8 -9
    -1 8 9
    1 -8 -8
    1 -8 -8
    1 -8 -8
    1 -8 -8
    -1 8 8
    1 -8 -7
    1 -8 -7
    1 -8 -7
    1 -8 -7
    -1 8 7
    1 -8 -6
    1 -8 -6
    1 -8 -6
    -1 8 6
    -1 8 6
    1 -8 -5
    1 -8 -5
    1 -8 -5
    -1 8 5
    -1 8 5
    1 -8 -4
    1 -8 -4
    1 -8 -4
    -1 8 4
    -1 8 4
    1 -8 -3
    1 -8 -3
    1 -8 -3
    -1 8 3
    -1 8 3
    1 -8 -2
    1 -8 -2
    -1 8 2
    -1 8 2
    1 -8 -1
    1 -8 -1
    1 -8 -1
    -1 8 1
    1 -8 0
    1 -8 0
    1 -8 0
    -1 8 0
    1 -8 1
    1 -8 1
    1 -8 1
    -1 8 -1
    1 -8 2
    1 -8 2
    -1 8 -2
    1 -8 3
    1 -8 3
    1 -8 3
    -1 8 -3
    1 -8 4
    1 -8 4
    1 -8 4
    -1 8 -4
    1 -8 5
    1 -8 5
    1 -8 5
    -1 8 -5
    1 -8 6
    -1 8 -6
    1 -7 -12
    -1 7 12
    1 -7 -11
    -1 7 11
    1 -7 -10
    -1 7 10
    1 -7 -9
    -1 7 9
    1 -7 -8
    1 -7 -8
    1 -7 -8
    1 -7 -8
    -1 7 8
    1 -7 -7
    1 -7 -7
    1 -7 -7
    1 -7 -7
    -1 7 7
    1 -7 -6
    1 -7 -6
    1 -7 -6
    1 -7 -6
    -1 7 6
    1 -7 -5
    1 -7 -5
    1 -7 -5
    1 -7 -5
    -1 7 5
    1 -7 -4
    1 -7 -4
    1 -7 -4
    1 -7 -4
    -1 7 4
    1 -7 -3
    1 -7 -3
    1 -7 -3
    -1 7 3
    -1 7 3
    1 -7 -2
    1 -7 -2
    1 -7 -2
    -1 7 2
    -1 7 2
    1 -7 -1
    1 -7 -1
    1 -7 -1
    1 -7 -1
    -1 7 1
    -1 7 1
    1 -7 0
    1 -7 0
    1 -7 0
    -1 7 0
    -1 7 0
    1 -7 1
    1 -7 1
    1 -7 1
    -1 7 -1
    -1 7 -1
    1 -7 2
    1 -7 2
    1 -7 2
    -1 7 -2
    -1 7 -2
    1 -7 3
    1 -7 3
    -1 7 -3
    -1 7 -3
    1 -7 4
    1 -7 4
    1 -7 4
    -1 7 -4
    1 -7 5
    1 -7 5
    1 -7 5
    -1 7 -5
    1 -7 6
    1 -7 6
    1 -7 6
    -1 7 -6
    1 -7 7
    1 -7 7
    1 -7 7
    -1 7 -7
    -1 6 13
    1 -6 -12
    -1 6 12
    1 -6 -11
    -1 6 11
    1 -6 -10
    -1 6 10
    1 -6 -9
    1 -6 -9
    -1 6 9
    1 -6 -8
    1 -6 -8
    1 -6 -8
    1 -6 -8
    -1 6 8
    1 -6 -7
    1 -6 -7
    1 -6 -7
    1 -6 -7
    -1 6 7
    1 -6 -6
    1 -6 -6
    1 -6 -6
    1 -6 -6
    -1 6 6
    1 -6 -5
    1 -6 -5
    1 -6 -5
    1 -6 -5
    -1 6 5
    1 -6 -4
    1 -6 -4
    1 -6 -4
    1 -6 -4
    1 -6 -4
    1 -6 -4
    -1 6 4
    -1 6 4
    -1 6 4
    1 -6 -3
    1 -6 -3
    1 -6 -3
    1 -6 -3
    1 -6 -3
    1 -6 -3
    -1 6 3
    -1 6 3
    -1 6 3
    -1 6 3
    -1 6 3
    1 -6 -2
    1 -6 -2
    1 -6 -2
    1 -6 -2
    1 -6 -2
    1 -6 -2
    -1 6 2
    -1 6 2
    -1 6 2
    -1 6 2
    -1 6 2
    -1 6 2
    -1 6 2
    1 -6 -1
    1 -6 -1
    1 -6 -1
    1 -6 -1
    1 -6 -1
    1 -6 -1
    -1 6 1
    -1 6 1
    -1 6 1
    -1 6 1
    1 -6 0
    1 -6 0
    1 -6 0
    1 -6 0
    1 -6 0
    1 -6 0
    -1 6 0
    -1 6 0
    -1 6 0
    -1 6 0
    1 -6 1
    1 -6 1
    1 -6 1
    -1 6 -1
    1 -6 2
    1 -6 2
    1 -6 2
    -1 6 -2
    -1 6 -2
    1 -6 3
    1 -6 3
    -1 6 -3
    -1 6 -3
    1 -6 4
    1 -6 4
    -1 6 -4
    1 -6 5
    1 -6 5
    1 -6 5
    -1 6 -5
    1 -6 6
    1 -6 6
    1 -6 6
    -1 6 -6
    1 -6 7
    1 -6 7
    1 -6 7
    -1 6 -7
    1 -6 8
    1 -6 8
    1 -6 8
    -1 6 -8
    -1 5 13
    1 -5 -12
    -1 5 12
    1 -5 -11
    -1 5 11
    1 -5 -10
    1 -5 -10
    -1 5 10
    1 -5 -9
    1 -5 -9
    -1 5 9
    1 -5 -8
    1 -5 -8
    1 -5 -8
    -1 5 8
    1 -5 -7
    1 -5 -7
    1 -5 -7
    1 -5 -7
    -1 5 7
    -1 5 7
    1 -5 -6
    1 -5 -6
    1 -5 -6
    1 -5 -6
    1 -5 -6
    1 -5 -6
    -1 5 6
    -1 5 6
    -1 5 6
    1 -5 -5
    1 -5 -5
    1 -5 -5
    1 -5 -5
    1 -5 -5
    1 -5 -5
    1 -5 -5
    -1 5 5
    -1 5 5
    -1 5 5
    -1 5 5
    1 -5 -4
    1 -5 -4
    1 -5 -4
    1 -5 -4
    1 -5 -4
    1 -5 -4
    -1 5 4
    -1 5 4
    -1 5 4
    -1 5 4
    -1 5 4
    1 -5 -3
    1 -5 -3
    1 -5 -3
    1 -5 -3
    1 -5 -3
    1 -5 -3
    -1 5 3
    -1 5 3
    -1 5 3
    -1 5 3
    -1 5 3
    1 -5 -2
    1 -5 -2
    1 -5 -2
    1 -5 -2
    1 -5 -2
    1 -5 -2
    1 -5 -2
    -1 5 2
    -1 5 2
    -1 5 2
    -1 5 2
    -1 5 2
    -1 5 2
    1 -5 -1
    1 -5 -1
    1 -5 -1
    1 -5 -1
    1 -5 -1
    1 -5 -1
    -1 5 1
    -1 5 1
    -1 5 1
    -1 5 1
    -1 5 1
    -1 5 1
    -1 5 1
    1 -5 0
    1 -5 0
    1 -5 0
    1 -5 0
    1 -5 0
    1 -5 0
    -1 5 0
    -1 5 0
    -1 5 0
    -1 5 0
    -1 5 0
    -1 5 0
    -1 5 0
    1 -5 1
    1 -5 1
    1 -5 1
    1 -5 1
    1 -5 1
    1 -5 1
    -1 5 -1
    -1 5 -1
    -1 5 -1
    -1 5 -1
    -1 5 -1
    -1 5 -1
    1 -5 2
    1 -5 2
    1 -5 2
    1 -5 2
    -1 5 -2
    -1 5 -2
    -1 5 -2
    1 -5 3
    1 -5 3
    1 -5 3
    -1 5 -3
    -1 5 -3
    -1 5 -3
    1 -5 4
    1 -5 4
    -1 5 -4
    -1 5 -4
    1 -5 5
    1 -5 5
    1 -5 5
    -1 5 -5
    1 -5 6
    1 -5 6
    1 -5 6
    -1 5 -6
    1 -5 7
    1 -5 7
    1 -5 7
    -1 5 -7
    1 -5 8
    1 -5 8
    1 -5 8
    -1 5 -8
    1 -5 9
    1 -5 9
    -1 5 -9
    -1 4 13
    1 -4 -12
    -1 4 12
    -1 4 12
    1 -4 -11
    1 -4 -11
    -1 4 11
    -1 4 11
    1 -4 -10
    1 -4 -10
    -1 4 10
    -1 4 10
    -1 4 10
    1 -4 -9
    1 -4 -9
    -1 4 9
    -1 4 9
    -1 4 9
    1 -4 -8
    1 -4 -8
    -1 4 8
    -1 4 8
    -1 4 8
    1 -4 -7
    1 -4 -7
    1 -4 -7
    1 -4 -7
    1 -4 -7
    1 -4 -7
    -1 4 7
    -1 4 7
    -1 4 7
    -1 4 7
    1 -4 -6
    1 -4 -6
    1 -4 -6
    1 -4 -6
    1 -4 -6
    1 -4 -6
    -1 4 6
    -1 4 6
    -1 4 6
    -1 4 6
    -1 4 6
    -1 4 6
    1 -4 -5
    1 -4 -5
    1 -4 -5
    1 -4 -5
    1 -4 -5
    1 -4 -5
    1 -4 -5
    -1 4 5
    -1 4 5
    -1 4 5
    -1 4 5
    -1 4 5
    -1 4 5
    1 -4 -4
    1 -4 -4
    1 -4 -4
    1 -4 -4
    1 -4 -4
    1 -4 -4
    -1 4 4
    -1 4 4
    -1 4 4
    -1 4 4
    -1 4 4
    -1 4 4
    1 -4 -3
    1 -4 -3
    1 -4 -3
    1 -4 -3
    1 -4 -3
    1 -4 -3
    1 -4 -3
    1 -4 -3
    -1 4 3
    -1 4 3
    -1 4 3
    -1 4 3
    -1 4 3
    -1 4 3
    1 -4 -2
    1 -4 -2
    1 -4 -2
    1 -4 -2
    1 -4 -2
    1 -4 -2
    1 -4 -2
    -1 4 2
    -1 4 2
    -1 4 2
    -1 4 2
    -1 4 2
    -1 4 2
    1 -4 -1
    1 -4 -1
    1 -4 -1
    1 -4 -1
    1 -4 -1
    1 -4 -1
    -1 4 1
    -1 4 1
    -1 4 1
    -1 4 1
    -1 4 1
    -1 4 1
    1 -4 0
    1 -4 0
    1 -4 0
    1 -4 0
    1 -4 0
    1 -4 0
    -1 4 0
    -1 4 0
    -1 4 0
    -1 4 0
    -1 4 0
    -1 4 0
    -1 4 0
    1 -4 1
    1 -4 1
    1 -4 1
    1 -4 1
    1 -4 1
    1 -4 1
    1 -4 1
    1 -4 1
    -1 4 -1
    -1 4 -1
    -1 4 -1
    -1 4 -1
    -1 4 -1
    -1 4 -1
    -1 4 -1
    1 -4 2
    1 -4 2
    1 -4 2
    1 -4 2
    1 -4 2
    1 -4 2
    -1 4 -2
    -1 4 -2
    -1 4 -2
    -1 4 -2
    -1 4 -2
    -1 4 -2
    -1 4 -2
    1 -4 3
    1 -4 3
    1 -4 3
    1 -4 3
    1 -4 3
    1 -4 3
    -1 4 -3
    -1 4 -3
    -1 4 -3
    -1 4 -3
    -1 4 -3
    -1 4 -3
    1 -4 4
    1 -4 4
    -1 4 -4
    -1 4 -4
    1 -4 5
    1 -4 5
    1 -4 5
    -1 4 -5
    1 -4 6
    1 -4 6
    1 -4 6
    -1 4 -6
    1 -4 7
    1 -4 7
    1 -4 7
    -1 4 -7
    1 -4 8
    1 -4 8
    1 -4 8
    -1 4 -8
    1 -4 9
    1 -4 9
    1 -4 9
    -1 4 -9
    1 -4 10
    -1 4 -10
    -1 3 13
    -1 3 12
    -1 3 12
    -1 3 12
    1 -3 -11
    1 -3 -11
    -1 3 11
    -1 3 11
    -1 3 11
    1 -3 -10
    1 -3 -10
    -1 3 10
    -1 3 10
    -1 3 10
    1 -3 -9
    1 -3 -9
    1 -3 -9
    -1 3 9
    -1 3 9
    1 -3 -8
    1 -3 -8
    1 -3 -8
    -1 3 8
    -1 3 8
    1 -3 -7
    1 -3 -7
    1 -3 -7
    1 -3 -7
    1 -3 -7
    1 -3 -7
    -1 3 7
    -1 3 7
    -1 3 7
    -1 3 7
    1 -3 -6
    1 -3 -6
    1 -3 -6
    1 -3 -6
    1 -3 -6
    1 -3 -6
    1 -3 -6
    -1 3 6
    -1 3 6
    -1 3 6
    -1 3 6
    1 -3 -5
    1 -3 -5
    1 -3 -5
    1 -3 -5
    1 -3 -5
    1 -3 -5
    1 -3 -5
    -1 3 5
    -1 3 5
    -1 3 5
    -1 3 5
    -1 3 5
    1 -3 -4
    1 -3 -4
    1 -3 -4
    1 -3 -4
    1 -3 -4
    1 -3 -4
    1 -3 -4
    -1 3 4
    -1 3 4
    -1 3 4
    -1 3 4
    -1 3 4
    -1 3 4
    1 -3 -3
    1 -3 -3
    1 -3 -3
    1 -3 -3
    1 -3 -3
    1 -3 -3
    1 -3 -3
    1 -3 -3
    1 -3 -3
    -1 3 3
    -1 3 3
    -1 3 3
    -1 3 3
    -1 3 3
    1 -3 -2
    1 -3 -2
    1 -3 -2
    1 -3 -2
    1 -3 -2
    1 -3 -2
    1 -3 -2
    -1 3 2
    -1 3 2
    -1 3 2
    -1 3 2
    -1 3 2
    -1 3 2
    -1 3 2
    1 -3 -1
    1 -3 -1
    1 -3 -1
    1 -3 -1
    1 -3 -1
    1 -3 -1
    -1 3 1
    -1 3 1
    -1 3 1
    -1 3 1
    1 -3 0
    1 -3 0
    1 -3 0
    1 -3 0
    1 -3 0
    1 -3 0
    1 -3 0
    -1 3 0
    -1 3 0
    -1 3 0
    -1 3 0
    -1 3 0
    -1 3 0
    1 -3 1
    1 -3 1
    1 -3 1
    1 -3 1
    1 -3 1
    1 -3 1
    1 -3 1
    1 -3 1
    -1 3 -1
    -1 3 -1
    -1 3 -1
    -1 3 -1
    -1 3 -1
    -1 3 -1
    -1 3 -1
    1 -3 2
    1 -3 2
    1 -3 2
    1 -3 2
    1 -3 2
    1 -3 2
    1 -3 2
    1 -3 2
    1 -3 2
    -1 3 -2
    -1 3 -2
    -1 3 -2
    -1 3 -2
    -1 3 -2
    -1 3 -2
    -1 3 -2
    1 -3 3
    1 -3 3
    1 -3 3
    1 -3 3
    1 -3 3
    1 -3 3
    1 -3 3
    1 -3 3
    1 -3 3
    -1 3 -3
    -1 3 -3
    -1 3 -3
    -1 3 -3
    -1 3 -3
    1 -3 4
    1 -3 4
    1 -3 4
    1 -3 4
    1 -3 4
    1 -3 4
    1 -3 4
    1 -3 4
    -1 3 -4
    -1 3 -4
    -1 3 -4
    -1 3 -4
    -1 3 -4
    1 -3 5
    1 -3 5
    1 -3 5
    1 -3 5
    1 -3 5
    -1 3 -5
    1 -3 6
    1 -3 6
    1 -3 6
    1 -3 6
    -1 3 -6
    1 -3 7
    1 -3 7
    1 -3 7
    1 -3 7
    -1 3 -7
    1 -3 8
    1 -3 8
    1 -3 8
    1 -3 8
    -1 3 -8
    1 -3 9
    1 -3 9
    1 -3 9
    1 -3 9
    -1 3 -9
    1 -3 10
    1 -3 10
    -1 3 -10
    1 -3 11
    -1 2 13
    1 -2 -12
    -1 2 12
    -1 2 12
    1 -2 -11
    -1 2 11
    -1 2 11
    -1 2 11
    1 -2 -10
    1 -2 -10
    -1 2 10
    -1 2 10
    1 -2 -9
    1 -2 -9
    1 -2 -9
    -1 2 9
    -1 2 9
    1 -2 -8
    1 -2 -8
    1 -2 -8
    -1 2 8
    -1 2 8
    1 -2 -7
    1 -2 -7
    1 -2 -7
    1 -2 -7
    1 -2 -7
    -1 2 7
    -1 2 7
    -1 2 7
    -1 2 7
    1 -2 -6
    1 -2 -6
    1 -2 -6
    1 -2 -6
    1 -2 -6
    -1 2 6
    -1 2 6
    -1 2 6
    -1 2 6
    -1 2 6
    1 -2 -5
    1 -2 -5
    1 -2 -5
    1 -2 -5
    1 -2 -5
    1 -2 -5
    1 -2 -5
    -1 2 5
    -1 2 5
    -1 2 5
    -1 2 5
    -1 2 5
    1 -2 -4
    1 -2 -4
    1 -2 -4
    1 -2 -4
    1 -2 -4
    1 -2 -4
    1 -2 -4
    -1 2 4
    -1 2 4
    -1 2 4
    -1 2 4
    -1 2 4
    1 -2 -3
    1 -2 -3
    1 -2 -3
    1 -2 -3
    1 -2 -3
    1 -2 -3
    1 -2 -3
    -1 2 3
    -1 2 3
    -1 2 3
    -1 2 3
    -1 2 3
    -1 2 3
    1 -2 -2
    1 -2 -2
    1 -2 -2
    1 -2 -2
    1 -2 -2
    1 -2 -2
    1 -2 -2
    -1 2 2
    -1 2 2
    -1 2 2
    -1 2 2
    -1 2 2
    1 -2 -1
    1 -2 -1
    1 -2 -1
    1 -2 -1
    1 -2 -1
    1 -2 -1
    -1 2 1
    -1 2 1
    -1 2 1
    -1 2 1
    -1 2 1
    -1 2 1
    1 -2 0
    1 -2 0
    1 -2 0
    1 -2 0
    1 -2 0
    1 -2 0
    -1 2 0
    -1 2 0
    -1 2 0
    -1 2 0
    -1 2 0
    -1 2 0
    1 -2 1
    1 -2 1
    1 -2 1
    1 -2 1
    1 -2 1
    1 -2 1
    1 -2 1
    1 -2 1
    -1 2 -1
    -1 2 -1
    -1 2 -1
    -1 2 -1
    -1 2 -1
    -1 2 -1
    -1 2 -1
    -1 2 -1
    1 -2 2
    1 -2 2
    1 -2 2
    1 -2 2
    1 -2 2
    1 -2 2
    1 -2 2
    1 -2 2
    -1 2 -2
    -1 2 -2
    -1 2 -2
    -1 2 -2
    -1 2 -2
    -1 2 -2
    -1 2 -2
    -1 2 -2
    1 -2 3
    1 -2 3
    1 -2 3
    1 -2 3
    1 -2 3
    1 -2 3
    1 -2 3
    1 -2 3
    -1 2 -3
    -1 2 -3
    -1 2 -3
    -1 2 -3
    -1 2 -3
    -1 2 -3
    1 -2 4
    1 -2 4
    1 -2 4
    1 -2 4
    1 -2 4
    1 -2 4
    1 -2 4
    -1 2 -4
    -1 2 -4
    -1 2 -4
    -1 2 -4
    -1 2 -4
    1 -2 5
    1 -2 5
    1 -2 5
    1 -2 5
    1 -2 5
    1 -2 5
    -1 2 -5
    -1 2 -5
    -1 2 -5
    -1 2 -5
    1 -2 6
    1 -2 6
    1 -2 6
    1 -2 6
    1 -2 6
    -1 2 -6
    1 -2 7
    1 -2 7
    1 -2 7
    1 -2 7
    -1 2 -7
    1 -2 8
    1 -2 8
    1 -2 8
    1 -2 8
    -1 2 -8
    1 -2 9
    1 -2 9
    1 -2 9
    1 -2 9
    -1 2 -9
    1 -2 10
    1 -2 10
    -1 2 -10
    1 -2 11
    1 -2 11
    -1 2 -11
    -1 1 13
    1 -1 -12
    -1 1 12
    -1 1 12
    1 -1 -11
    -1 1 11
    -1 1 11
    1 -1 -10
    1 -1 -10
    -1 1 10
    -1 1 10
    1 -1 -9
    1 -1 -9
    -1 1 9
    -1 1 9
    1 -1 -8
    1 -1 -8
    1 -1 -8
    -1 1 8
    -1 1 8
    1 -1 -7
    1 -1 -7
    1 -1 -7
    1 -1 -7
    1 -1 -7
    -1 1 7
    -1 1 7
    -1 1 7
    -1 1 7
    -1 1 7
    1 -1 -6
    1 -1 -6
    1 -1 -6
    1 -1 -6
    1 -1 -6
    -1 1 6
    -1 1 6
    -1 1 6
    -1 1 6
    -1 1 6
    1 -1 -5
    1 -1 -5
    1 -1 -5
    1 -1 -5
    1 -1 -5
    1 -1 -5
    -1 1 5
    -1 1 5
    -1 1 5
    -1 1 5
    -1 1 5
    -1 1 5
    -1 1 5
    1 -1 -4
    1 -1 -4
    1 -1 -4
    1 -1 -4
    1 -1 -4
    1 -1 -4
    -1 1 4
    -1 1 4
    -1 1 4
    -1 1 4
    -1 1 4
    -1 1 4
    1 -1 -3
    1 -1 -3
    1 -1 -3
    1 -1 -3
    1 -1 -3
    1 -1 -3
    -1 1 3
    -1 1 3
    -1 1 3
    -1 1 3
    -1 1 3
    1 -1 -2
    1 -1 -2
    1 -1 -2
    1 -1 -2
    1 -1 -2
    1 -1 -2
    1 -1 -2
    1 -1 -2
    -1 1 2
    -1 1 2
    -1 1 2
    -1 1 2
    -1 1 2
    1 -1 -1
    1 -1 -1
    1 -1 -1
    1 -1 -1
    1 -1 -1
    1 -1 -1
    1 -1 -1
    1 -1 -1
    -1 1 1
    -1 1 1
    -1 1 1
    -1 1 1
    -1 1 1
    -1 1 1
    1 -1 0
    1 -1 0
    1 -1 0
    1 -1 0
    1 -1 0
    1 -1 0
    1 -1 0
    -1 1 0
    -1 1 0
    -1 1 0
    -1 1 0
    -1 1 0
    -1 1 0
    1 -1 1
    1 -1 1
    1 -1 1
    1 -1 1
    1 -1 1
    1 -1 1
    1 -1 1
    -1 1 -1
    -1 1 -1
    -1 1 -1
    -1 1 -1
    -1 1 -1
    -1 1 -1
    -1 1 -1
    1 -1 2
    1 -1 2
    1 -1 2
    1 -1 2
    1 -1 2
    1 -1 2
    1 -1 2
    -1 1 -2
    -1 1 -2
    -1 1 -2
    -1 1 -2
    -1 1 -2
    -1 1 -2
    1 -1 3
    1 -1 3
    1 -1 3
    1 -1 3
    1 -1 3
    1 -1 3
    1 -1 3
    1 -1 3
    -1 1 -3
    -1 1 -3
    -1 1 -3
    -1 1 -3
    -1 1 -3
    -1 1 -3
    1 -1 4
    1 -1 4
    1 -1 4
    1 -1 4
    1 -1 4
    1 -1 4
    1 -1 4
    1 -1 4
    1 -1 4
    -1 1 -4
    -1 1 -4
    -1 1 -4
    -1 1 -4
    -1 1 -4
    1 -1 5
    1 -1 5
    1 -1 5
    1 -1 5
    1 -1 5
    1 -1 5
    1 -1 5
    1 -1 5
    -1 1 -5
    -1 1 -5
    -1 1 -5
    -1 1 -5
    -1 1 -5
    -1 1 -5
    1 -1 6
    1 -1 6
    1 -1 6
    1 -1 6
    1 -1 6
    1 -1 6
    1 -1 6
    -1 1 -6
    -1 1 -6
    -1 1 -6
    -1 1 -6
    1 -1 7
    1 -1 7
    1 -1 7
    1 -1 7
    -1 1 -7
    -1 1 -7
    -1 1 -7
    1 -1 8
    1 -1 8
    1 -1 8
    1 -1 8
    -1 1 -8
    1 -1 9
    1 -1 9
    1 -1 9
    -1 1 -9
    1 -1 10
    1 -1 10
    1 -1 10
    -1 1 -10
    1 -1 11
    1 -1 11
    -1 1 -11
    1 -1 12
    1 -1 12
    1 0 -12
    -1 0 12
    -1 0 12
    1 0 -11
    -1 0 11
    -1 0 11
    1 0 -10
    -1 0 10
    -1 0 10
    1 0 -9
    1 0 -9
    -1 0 9
    -1 0 9
    1 0 -8
    1 0 -8
    -1 0 8
    -1 0 8
    1 0 -7
    1 0 -7
    1 0 -7
    1 0 -7
    1 0 -7
    -1 0 7
    -1 0 7
    -1 0 7
    -1 0 7
    1 0 -6
    1 0 -6
    1 0 -6
    1 0 -6
    -1 0 6
    -1 0 6
    -1 0 6
    -1 0 6
    -1 0 6
    1 0 -5
    1 0 -5
    1 0 -5
    1 0 -5
    1 0 -5
    -1 0 5
    -1 0 5
    -1 0 5
    -1 0 5
    -1 0 5
    -1 0 5
    -1 0 5
    1 0 -4
    1 0 -4
    1 0 -4
    1 0 -4
    1 0 -4
    1 0 -4
    -1 0 4
    -1 0 4
    -1 0 4
    -1 0 4
    -1 0 4
    1 0 -3
    1 0 -3
    1 0 -3
    1 0 -3
    1 0 -3
    1 0 -3
    1 0 -3
    -1 0 3
    -1 0 3
    -1 0 3
    -1 0 3
    -1 0 3
    -1 0 3
    1 0 -2
    1 0 -2
    1 0 -2
    1 0 -2
    1 0 -2
    1 0 -2
    -1 0 2
    -1 0 2
    -1 0 2
    -1 0 2
    -1 0 2
    -1 0 2
    1 0 -1
    1 0 -1
    1 0 -1
    1 0 -1
    1 0 -1
    1 0 -1
    1 0 -1
    1 0 -1
    1 0 -1
    -1 0 1
    -1 0 1
    -1 0 1
    -1 0 1
    -1 0 1
    1 0 0
    1 0 0
    1 0 0
    1 0 0
    1 0 0
    1 0 0
    1 0 0
    1 0 0
    -1 0 0
    -1 0 0
    -1 0 0
    -1 0 0
    -1 0 0
    -1 0 0
    1 0 1
    1 0 1
    1 0 1
    1 0 1
    1 0 1
    1 0 1
    1 0 1
    -1 0 -1
    -1 0 -1
    -1 0 -1
    -1 0 -1
    -1 0 -1
    -1 0 -1
    1 0 2
    1 0 2
    1 0 2
    1 0 2
    1 0 2
    1 0 2
    1 0 2
    1 0 2
    1 0 2
    -1 0 -2
    -1 0 -2
    -1 0 -2
    -1 0 -2
    -1 0 -2
    1 0 3
    1 0 3
    1 0 3
    1 0 3
    1 0 3
    1 0 3
    1 0 3
    1 0 3
    1 0 3
    -1 0 -3
    -1 0 -3
    -1 0 -3
    -1 0 -3
    -1 0 -3
    1 0 4
    1 0 4
    1 0 4
    1 0 4
    1 0 4
    1 0 4
    1 0 4
    1 0 4
    -1 0 -4
    -1 0 -4
    -1 0 -4
    -1 0 -4
    -1 0 -4
    1 0 5
    1 0 5
    1 0 5
    1 0 5
    1 0 5
    1 0 5
    1 0 5
    1 0 5
    -1 0 -5
    -1 0 -5
    -1 0 -5
    -1 0 -5
    -1 0 -5
    -1 0 -5
    1 0 6
    1 0 6
    1 0 6
    1 0 6
    1 0 6
    1 0 6
    1 0 6
    1 0 6
    -1 0 -6
    -1 0 -6
    -1 0 -6
    -1 0 -6
    -1 0 -6
    1 0 7
    1 0 7
    1 0 7
    1 0 7
    1 0 7
    1 0 7
    -1 0 -7
    -1 0 -7
    -1 0 -7
    -1 0 -7
    1 0 8
    1 0 8
    1 0 8
    -1 0 -8
    -1 0 -8
    1 0 9
    1 0 9
    1 0 9
    -1 0 -9
    1 0 10
    1 0 10
    1 0 10
    -1 0 -10
    1 0 11
    1 0 11
    1 0 12
    1 0 12
    1 1 -12
    -1 -1 12
    -1 -1 12
    1 1 -11
    -1 -1 11
    -1 -1 11
    1 1 -10
    -1 -1 10
    -1 -1 10
    1 1 -9
    -1 -1 9
    -1 -1 9
    1 1 -8
    1 1 -8
    -1 -1 8
    -1 -1 8
    1 1 -7
    1 1 -7
    -1 -1 7
    -1 -1 7
    -1 -1 7
    1 1 -6
    1 1 -6
    1 1 -6
    1 1 -6
    -1 -1 6
    -1 -1 6
    -1 -1 6
    -1 -1 6
    -1 -1 6
    -1 -1 6
    -1 -1 6
    1 1 -5
    1 1 -5
    1 1 -5
    1 1 -5
    1 1 -5
    -1 -1 5
    -1 -1 5
    -1 -1 5
    -1 -1 5
    -1 -1 5
    -1 -1 5
    1 1 -4
    1 1 -4
    1 1 -4
    1 1 -4
    1 1 -4
    1 1 -4
    1 1 -4
    -1 -1 4
    -1 -1 4
    -1 -1 4
    -1 -1 4
    1 1 -3
    1 1 -3
    1 1 -3
    1 1 -3
    1 1 -3
    1 1 -3
    1 1 -3
    -1 -1 3
    -1 -1 3
    -1 -1 3
    -1 -1 3
    1 1 -2
    1 1 -2
    1 1 -2
    1 1 -2
    1 1 -2
    1 1 -2
    1 1 -2
    -1 -1 2
    -1 -1 2
    -1 -1 2
    -1 -1 2
    1 1 -1
    1 1 -1
    1 1 -1
    1 1 -1
    1 1 -1
    1 1 -1
    1 1 -1
    -1 -1 1
    -1 -1 1
    -1 -1 1
    -1 -1 1
    -1 -1 1
    -1 -1 1
    -1 -1 1
    1 1 0
    1 1 0
    1 1 0
    1 1 0
    1 1 0
    1 1 0
    -1 -1 0
    -1 -1 0
    -1 -1 0
    -1 -1 0
    -1 -1 0
    1 1 1
    1 1 1
    1 1 1
    1 1 1
    1 1 1
    1 1 1
    1 1 1
    -1 -1 -1
    -1 -1 -1
    -1 -1 -1
    -1 -1 -1
    -1 -1 -1
    -1 -1 -1
    -1 -1 -1
    1 1 2
    1 1 2
    1 1 2
    1 1 2
    1 1 2
    1 1 2
    1 1 2
    -1 -1 -2
    -1 -1 -2
    -1 -1 -2
    -1 -1 -2
    -1 -1 -2
    -1 -1 -2
    -1 -1 -2
    1 1 3
    1 1 3
    1 1 3
    1 1 3
    1 1 3
    1 1 3
    -1 -1 -3
    -1 -1 -3
    -1 -1 -3
    -1 -1 -3
    -1 -1 -3
    -1 -1 -3
    -1 -1 -3
    1 1 4
    1 1 4
    1 1 4
    1 1 4
    1 1 4
    1 1 4
    1 1 4
    1 1 4
    -1 -1 -4
    -1 -1 -4
    -1 -1 -4
    -1 -1 -4
    -1 -1 -4
    -1 -1 -4
    1 1 5
    1 1 5
    1 1 5
    1 1 5
    1 1 5
    1 1 5
    1 1 5
    1 1 5
    -1 -1 -5
    -1 -1 -5
    -1 -1 -5
    -1 -1 -5
    -1 -1 -5
    -1 -1 -5
    -1 -1 -5
    1 1 6
    1 1 6
    1 1 6
    1 1 6
    1 1 6
    1 1 6
    1 1 6
    1 1 6
    -1 -1 -6
    -1 -1 -6
    -1 -1 -6
    -1 -1 -6
    -1 -1 -6
    -1 -1 -6
    -1 -1 -6
    -1 -1 -6
    1 1 7
    1 1 7
    1 1 7
    1 1 7
    1 1 7
    1 1 7
    1 1 7
    1 1 7
    -1 -1 -7
    -1 -1 -7
    -1 -1 -7
    -1 -1 -7
    -1 -1 -7
    1 1 8
    1 1 8
    1 1 8
    -1 -1 -8
    -1 -1 -8
    1 1 9
    1 1 9
    1 1 9
    -1 -1 -9
    -1 -1 -9
    1 1 10
    1 1 10
    1 1 10
    -1 -1 -10
    1 1 11
    1 1 11
    1 1 12
    1 1 12
    1 1 13
    1 1 13
    1 2 -11
    -1 -2 11
    -1 -2 11
    1 2 -10
    -1 -2 10
    -1 -2 10
    1 2 -9
    -1 -2 9
    -1 -2 9
    1 2 -8
    -1 -2 8
    -1 -2 8
    1 2 -7
    1 2 -7
    -1 -2 7
    -1 -2 7
    -1 -2 7
    1 2 -6
    1 2 -6
    1 2 -6
    -1 -2 6
    -1 -2 6
    -1 -2 6
    -1 -2 6
    -1 -2 6
    -1 -2 6
    1 2 -5
    1 2 -5
    1 2 -5
    1 2 -5
    1 2 -5
    -1 -2 5
    -1 -2 5
    -1 -2 5
    -1 -2 5
    -1 -2 5
    1 2 -4
    1 2 -4
    1 2 -4
    1 2 -4
    1 2 -4
    1 2 -4
    -1 -2 4
    -1 -2 4
    -1 -2 4
    -1 -2 4
    -1 -2 4
    -1 -2 4
    1 2 -3
    1 2 -3
    1 2 -3
    1 2 -3
    1 2 -3
    1 2 -3
    1 2 -3
    -1 -2 3
    -1 -2 3
    -1 -2 3
    -1 -2 3
    -1 -2 3
    -1 -2 3
    1 2 -2
    1 2 -2
    1 2 -2
    1 2 -2
    1 2 -2
    1 2 -2
    1 2 -2
    -1 -2 2
    -1 -2 2
    -1 -2 2
    -1 -2 2
    -1 -2 2
    -1 -2 2
    -1 -2 2
    1 2 -1
    1 2 -1
    1 2 -1
    1 2 -1
    1 2 -1
    1 2 -1
    -1 -2 1
    -1 -2 1
    -1 -2 1
    -1 -2 1
    -1 -2 1
    -1 -2 1
    -1 -2 1
    1 2 0
    1 2 0
    1 2 0
    1 2 0
    1 2 0
    -1 -2 0
    -1 -2 0
    -1 -2 0
    -1 -2 0
    -1 -2 0
    -1 -2 0
    -1 -2 0
    -1 -2 0
    1 2 1
    1 2 1
    1 2 1
    1 2 1
    1 2 1
    1 2 1
    1 2 1
    -1 -2 -1
    -1 -2 -1
    -1 -2 -1
    -1 -2 -1
    -1 -2 -1
    -1 -2 -1
    -1 -2 -1
    -1 -2 -1
    -1 -2 -1
    1 2 2
    1 2 2
    1 2 2
    1 2 2
    1 2 2
    1 2 2
    1 2 2
    1 2 2
    -1 -2 -2
    -1 -2 -2
    -1 -2 -2
    -1 -2 -2
    -1 -2 -2
    -1 -2 -2
    1 2 3
    1 2 3
    1 2 3
    1 2 3
    1 2 3
    1 2 3
    1 2 3
    -1 -2 -3
    -1 -2 -3
    -1 -2 -3
    -1 -2 -3
    -1 -2 -3
    -1 -2 -3
    -1 -2 -3
    1 2 4
    1 2 4
    1 2 4
    1 2 4
    1 2 4
    1 2 4
    -1 -2 -4
    -1 -2 -4
    -1 -2 -4
    -1 -2 -4
    -1 -2 -4
    -1 -2 -4
    -1 -2 -4
    -1 -2 -4
    1 2 5
    1 2 5
    1 2 5
    1 2 5
    1 2 5
    1 2 5
    1 2 5
    1 2 5
    -1 -2 -5
    -1 -2 -5
    -1 -2 -5
    -1 -2 -5
    -1 -2 -5
    -1 -2 -5
    -1 -2 -5
    -1 -2 -5
    1 2 6
    1 2 6
    1 2 6
    1 2 6
    1 2 6
    1 2 6
    1 2 6
    1 2 6
    -1 -2 -6
    -1 -2 -6
    -1 -2 -6
    -1 -2 -6
    -1 -2 -6
    -1 -2 -6
    -1 -2 -6
    -1 -2 -6
    1 2 7
    1 2 7
    1 2 7
    1 2 7
    1 2 7
    1 2 7
    -1 -2 -7
    -1 -2 -7
    -1 -2 -7
    -1 -2 -7
    -1 -2 -7
    1 2 8
    1 2 8
    1 2 8
    1 2 8
    1 2 8
    -1 -2 -8
    -1 -2 -8
    -1 -2 -8
    -1 -2 -8
    1 2 9
    1 2 9
    1 2 9
    -1 -2 -9
    -1 -2 -9
    1 2 10
    1 2 10
    1 2 10
    -1 -2 -10
    1 2 11
    1 2 11
    -1 -2 -11
    1 2 12
    1 2 12
    1 2 13
    1 2 13
    1 3 -11
    -1 -3 11
    -1 -3 11
    1 3 -10
    -1 -3 10
    -1 -3 10
    1 3 -9
    -1 -3 9
    -1 -3 9
    1 3 -8
    -1 -3 8
    -1 -3 8
    1 3 -7
    -1 -3 7
    -1 -3 7
    -1 -3 7
    1 3 -6
    1 3 -6
    1 3 -6
    -1 -3 6
    -1 -3 6
    -1 -3 6
    -1 -3 6
    -1 -3 6
    1 3 -5
    1 3 -5
    1 3 -5
    1 3 -5
    -1 -3 5
    -1 -3 5
    -1 -3 5
    -1 -3 5
    -1 -3 5
    -1 -3 5
    -1 -3 5
    1 3 -4
    1 3 -4
    1 3 -4
    1 3 -4
    -1 -3 4
    -1 -3 4
    -1 -3 4
    -1 -3 4
    -1 -3 4
    1 3 -3
    1 3 -3
    1 3 -3
    1 3 -3
    1 3 -3
    1 3 -3
    1 3 -3
    -1 -3 3
    -1 -3 3
    -1 -3 3
    -1 -3 3
    -1 -3 3
    -1 -3 3
    1 3 -2
    1 3 -2
    1 3 -2
    1 3 -2
    1 3 -2
    1 3 -2
    1 3 -2
    1 3 -2
    -1 -3 2
    -1 -3 2
    -1 -3 2
    -1 -3 2
    -1 -3 2
    -1 -3 2
    -1 -3 2
    1 3 -1
    1 3 -1
    1 3 -1
    1 3 -1
    1 3 -1
    1 3 -1
    1 3 -1
    -1 -3 1
    -1 -3 1
    -1 -3 1
    -1 -3 1
    -1 -3 1
    -1 -3 1
    -1 -3 1
    1 3 0
    1 3 0
    1 3 0
    1 3 0
    1 3 0
    1 3 0
    1 3 0
    1 3 0
    -1 -3 0
    -1 -3 0
    -1 -3 0
    -1 -3 0
    -1 -3 0
    -1 -3 0
    -1 -3 0
    1 3 1
    1 3 1
    1 3 1
    1 3 1
    1 3 1
    1 3 1
    1 3 1
    1 3 1
    -1 -3 -1
    -1 -3 -1
    -1 -3 -1
    -1 -3 -1
    -1 -3 -1
    -1 -3 -1
    -1 -3 -1
    1 3 2
    1 3 2
    1 3 2
    1 3 2
    1 3 2
    -1 -3 -2
    -1 -3 -2
    -1 -3 -2
    -1 -3 -2
    -1 -3 -2
    -1 -3 -2
    -1 -3 -2
    -1 -3 -2
    1 3 3
    1 3 3
    1 3 3
    1 3 3
    1 3 3
    1 3 3
    -1 -3 -3
    -1 -3 -3
    -1 -3 -3
    -1 -3 -3
    -1 -3 -3
    -1 -3 -3
    -1 -3 -3
    -1 -3 -3
    1 3 4
    1 3 4
    1 3 4
    1 3 4
    1 3 4
    1 3 4
    1 3 4
    -1 -3 -4
    -1 -3 -4
    -1 -3 -4
    -1 -3 -4
    -1 -3 -4
    -1 -3 -4
    -1 -3 -4
    1 3 5
    1 3 5
    1 3 5
    1 3 5
    1 3 5
    1 3 5
    -1 -3 -5
    -1 -3 -5
    -1 -3 -5
    -1 -3 -5
    -1 -3 -5
    -1 -3 -5
    -1 -3 -5
    1 3 6
    1 3 6
    1 3 6
    1 3 6
    1 3 6
    1 3 6
    -1 -3 -6
    -1 -3 -6
    -1 -3 -6
    -1 -3 -6
    -1 -3 -6
    -1 -3 -6
    1 3 7
    1 3 7
    1 3 7
    1 3 7
    1 3 7
    1 3 7
    -1 -3 -7
    -1 -3 -7
    -1 -3 -7
    -1 -3 -7
    -1 -3 -7
    -1 -3 -7
    1 3 8
    1 3 8
    1 3 8
    1 3 8
    1 3 8
    1 3 8
    -1 -3 -8
    -1 -3 -8
    -1 -3 -8
    1 3 9
    1 3 9
    -1 -3 -9
    -1 -3 -9
    1 3 10
    1 3 10
    -1 -3 -10
    -1 -3 -10
    1 3 11
    1 3 11
    -1 -3 -11
    1 3 12
    1 3 12
    -1 -3 -12
    1 3 13
    1 3 13
    1 4 -10
    -1 -4 10
    -1 -4 10
    1 4 -9
    -1 -4 9
    -1 -4 9
    1 4 -8
    -1 -4 8
    -1 -4 8
    -1 -4 8
    1 4 -7
    -1 -4 7
    -1 -4 7
    -1 -4 7
    1 4 -6
    -1 -4 6
    -1 -4 6
    -1 -4 6
    -1 -4 6
    1 4 -5
    1 4 -5
    1 4 -5
    1 4 -5
    -1 -4 5
    -1 -4 5
    -1 -4 5
    -1 -4 5
    1 4 -4
    1 4 -4
    1 4 -4
    1 4 -4
    1 4 -4
    1 4 -4
    -1 -4 4
    -1 -4 4
    -1 -4 4
    -1 -4 4
    -1 -4 4
    1 4 -3
    1 4 -3
    1 4 -3
    1 4 -3
    1 4 -3
    1 4 -3
    -1 -4 3
    -1 -4 3
    -1 -4 3
    -1 -4 3
    -1 -4 3
    1 4 -2
    1 4 -2
    1 4 -2
    1 4 -2
    1 4 -2
    1 4 -2
    1 4 -2
    1 4 -2
    -1 -4 2
    -1 -4 2
    -1 -4 2
    -1 -4 2
    -1 -4 2
    -1 -4 2
    -1 -4 2
    1 4 -1
    1 4 -1
    1 4 -1
    1 4 -1
    1 4 -1
    1 4 -1
    1 4 -1
    1 4 -1
    -1 -4 1
    -1 -4 1
    -1 -4 1
    -1 -4 1
    -1 -4 1
    -1 -4 1
    -1 -4 1
    1 4 0
    1 4 0
    1 4 0
    1 4 0
    1 4 0
    1 4 0
    1 4 0
    -1 -4 0
    -1 -4 0
    -1 -4 0
    -1 -4 0
    -1 -4 0
    -1 -4 0
    -1 -4 0
    1 4 1
    1 4 1
    1 4 1
    1 4 1
    1 4 1
    1 4 1
    1 4 1
    1 4 1
    -1 -4 -1
    -1 -4 -1
    -1 -4 -1
    -1 -4 -1
    -1 -4 -1
    -1 -4 -1
    -1 -4 -1
    1 4 2
    1 4 2
    1 4 2
    1 4 2
    1 4 2
    1 4 2
    1 4 2
    -1 -4 -2
    -1 -4 -2
    -1 -4 -2
    -1 -4 -2
    -1 -4 -2
    -1 -4 -2
    -1 -4 -2
    -1 -4 -2
    1 4 3
    1 4 3
    1 4 3
    1 4 3
    1 4 3
    1 4 3
    -1 -4 -3
    -1 -4 -3
    -1 -4 -3
    -1 -4 -3
    -1 -4 -3
    -1 -4 -3
    -1 -4 -3
    1 4 4
    1 4 4
    1 4 4
    1 4 4
    1 4 4
    1 4 4
    -1 -4 -4
    -1 -4 -4
    -1 -4 -4
    -1 -4 -4
    -1 -4 -4
    -1 -4 -4
    -1 -4 -4
    -1 -4 -4
    1 4 5
    1 4 5
    1 4 5
    1 4 5
    1 4 5
    1 4 5
    -1 -4 -5
    -1 -4 -5
    -1 -4 -5
    -1 -4 -5
    -1 -4 -5
    -1 -4 -5
    -1 -4 -5
    -1 -4 -5
    1 4 6
    1 4 6
    1 4 6
    1 4 6
    1 4 6
    -1 -4 -6
    -1 -4 -6
    -1 -4 -6
    -1 -4 -6
    -1 -4 -6
    -1 -4 -6
    -1 -4 -6
    -1 -4 -6
    1 4 7
    1 4 7
    1 4 7
    1 4 7
    1 4 7
    -1 -4 -7
    -1 -4 -7
    -1 -4 -7
    -1 -4 -7
    -1 -4 -7
    -1 -4 -7
    -1 -4 -7
    1 4 8
    1 4 8
    1 4 8
    -1 -4 -8
    -1 -4 -8
    1 4 9
    1 4 9
    1 4 9
    -1 -4 -9
    -1 -4 -9
    1 4 10
    1 4 10
    1 4 10
    -1 -4 -10
    -1 -4 -10
    1 4 11
    -1 -4 -11
    -1 -4 -11
    1 4 12
    1 4 12
    -1 -4 -12
    1 4 13
    1 4 13
    1 5 -9
    -1 -5 9
    -1 -5 9
    -1 -5 9
    1 5 -8
    -1 -5 8
    -1 -5 8
    -1 -5 8
    1 5 -7
    -1 -5 7
    -1 -5 7
    -1 -5 7
    1 5 -6
    -1 -5 6
    -1 -5 6
    -1 -5 6
    1 5 -5
    1 5 -5
    -1 -5 5
    -1 -5 5
    -1 -5 5
    1 5 -4
    1 5 -4
    1 5 -4
    -1 -5 4
    -1 -5 4
    -1 -5 4
    -1 -5 4
    1 5 -3
    1 5 -3
    1 5 -3
    1 5 -3
    1 5 -3
    1 5 -3
    -1 -5 3
    -1 -5 3
    -1 -5 3
    -1 -5 3
    -1 -5 3
    -1 -5 3
    1 5 -2
    1 5 -2
    1 5 -2
    1 5 -2
    1 5 -2
    1 5 -2
    -1 -5 2
    -1 -5 2
    -1 -5 2
    -1 -5 2
    -1 -5 2
    -1 -5 2
    -1 -5 2
    1 5 -1
    1 5 -1
    1 5 -1
    1 5 -1
    1 5 -1
    1 5 -1
    1 5 -1
    -1 -5 1
    -1 -5 1
    -1 -5 1
    -1 -5 1
    -1 -5 1
    -1 -5 1
    -1 -5 1
    1 5 0
    1 5 0
    1 5 0
    1 5 0
    1 5 0
    1 5 0
    1 5 0
    -1 -5 0
    -1 -5 0
    -1 -5 0
    -1 -5 0
    -1 -5 0
    -1 -5 0
    -1 -5 0
    1 5 1
    1 5 1
    1 5 1
    1 5 1
    1 5 1
    1 5 1
    -1 -5 -1
    -1 -5 -1
    -1 -5 -1
    -1 -5 -1
    -1 -5 -1
    -1 -5 -1
    -1 -5 -1
    -1 -5 -1
    1 5 2
    1 5 2
    1 5 2
    1 5 2
    1 5 2
    1 5 2
    -1 -5 -2
    -1 -5 -2
    -1 -5 -2
    -1 -5 -2
    -1 -5 -2
    -1 -5 -2
    -1 -5 -2
    1 5 3
    1 5 3
    1 5 3
    1 5 3
    1 5 3
    1 5 3
    -1 -5 -3
    -1 -5 -3
    -1 -5 -3
    -1 -5 -3
    -1 -5 -3
    -1 -5 -3
    -1 -5 -3
    -1 -5 -3
    -1 -5 -3
    -1 -5 -3
    1 5 4
    1 5 4
    1 5 4
    1 5 4
    1 5 4
    1 5 4
    -1 -5 -4
    -1 -5 -4
    -1 -5 -4
    -1 -5 -4
    -1 -5 -4
    -1 -5 -4
    -1 -5 -4
    -1 -5 -4
    -1 -5 -4
    1 5 5
    1 5 5
    1 5 5
    1 5 5
    1 5 5
    1 5 5
    -1 -5 -5
    -1 -5 -5
    -1 -5 -5
    -1 -5 -5
    -1 -5 -5
    -1 -5 -5
    -1 -5 -5
    1 5 6
    1 5 6
    1 5 6
    1 5 6
    1 5 6
    -1 -5 -6
    -1 -5 -6
    -1 -5 -6
    -1 -5 -6
    -1 -5 -6
    -1 -5 -6
    -1 -5 -6
    1 5 7
    1 5 7
    1 5 7
    1 5 7
    1 5 7
    -1 -5 -7
    -1 -5 -7
    -1 -5 -7
    -1 -5 -7
    -1 -5 -7
    -1 -5 -7
    -1 -5 -7
    1 5 8
    1 5 8
    1 5 8
    -1 -5 -8
    -1 -5 -8
    -1 -5 -8
    -1 -5 -8
    1 5 9
    1 5 9
    1 5 9
    -1 -5 -9
    -1 -5 -9
    1 5 10
    1 5 10
    1 5 10
    -1 -5 -10
    -1 -5 -10
    1 5 11
    1 5 11
    1 5 11
    -1 -5 -11
    -1 -5 -11
    1 5 12
    -1 -5 -12
    1 5 13
    1 5 13
    -1 -5 -13
    1 6 -9
    -1 -6 9
    1 6 -8
    -1 -6 8
    -1 -6 8
    1 6 -7
    -1 -6 7
    -1 -6 7
    1 6 -6
    -1 -6 6
    -1 -6 6
    1 6 -5
    1 6 -5
    -1 -6 5
    -1 -6 5
    1 6 -4
    1 6 -4
    -1 -6 4
    -1 -6 4
    1 6 -3
    1 6 -3
    1 6 -3
    -1 -6 3
    -1 -6 3
    1 6 -2
    1 6 -2
    1 6 -2
    -1 -6 2
    -1 -6 2
    1 6 -1
    1 6 -1
    1 6 -1
    1 6 -1
    1 6 -1
    -1 -6 1
    -1 -6 1
    -1 -6 1
    -1 -6 1
    -1 -6 1
    -1 -6 1
    1 6 0
    1 6 0
    1 6 0
    1 6 0
    1 6 0
    -1 -6 0
    -1 -6 0
    -1 -6 0
    -1 -6 0
    -1 -6 0
    -1 -6 0
    1 6 1
    1 6 1
    1 6 1
    1 6 1
    1 6 1
    1 6 1
    -1 -6 -1
    -1 -6 -1
    -1 -6 -1
    -1 -6 -1
    -1 -6 -1
    -1 -6 -1
    1 6 2
    1 6 2
    1 6 2
    1 6 2
    1 6 2
    1 6 2
    -1 -6 -2
    -1 -6 -2
    -1 -6 -2
    -1 -6 -2
    -1 -6 -2
    -1 -6 -2
    -1 -6 -2
    1 6 3
    1 6 3
    1 6 3
    1 6 3
    1 6 3
    -1 -6 -3
    -1 -6 -3
    -1 -6 -3
    -1 -6 -3
    -1 -6 -3
    -1 -6 -3
    -1 -6 -3
    -1 -6 -3
    -1 -6 -3
    1 6 4
    1 6 4
    1 6 4
    1 6 4
    1 6 4
    1 6 4
    -1 -6 -4
    -1 -6 -4
    -1 -6 -4
    -1 -6 -4
    -1 -6 -4
    -1 -6 -4
    -1 -6 -4
    -1 -6 -4
    -1 -6 -4
    -1 -6 -4
    1 6 5
    1 6 5
    1 6 5
    1 6 5
    1 6 5
    1 6 5
    -1 -6 -5
    -1 -6 -5
    -1 -6 -5
    -1 -6 -5
    -1 -6 -5
    -1 -6 -5
    -1 -6 -5
    1 6 6
    1 6 6
    1 6 6
    1 6 6
    1 6 6
    1 6 6
    -1 -6 -6
    -1 -6 -6
    -1 -6 -6
    -1 -6 -6
    -1 -6 -6
    -1 -6 -6
    -1 -6 -6
    1 6 7
    1 6 7
    1 6 7
    -1 -6 -7
    -1 -6 -7
    -1 -6 -7
    1 6 8
    1 6 8
    1 6 8
    -1 -6 -8
    -1 -6 -8
    -1 -6 -8
    1 6 9
    1 6 9
    1 6 9
    -1 -6 -9
    -1 -6 -9
    1 6 10
    1 6 10
    1 6 10
    -1 -6 -10
    -1 -6 -10
    1 6 11
    1 6 11
    1 6 11
    -1 -6 -11
    -1 -6 -11
    1 6 12
    1 6 12
    1 6 12
    -1 -6 -12
    1 6 13
    1 6 13
    -1 -6 -13
    1 7 -8
    -1 -7 8
    1 7 -7
    -1 -7 7
    -1 -7 7
    1 7 -6
    -1 -7 6
    -1 -7 6
    1 7 -5
    -1 -7 5
    -1 -7 5
    -1 -7 5
    1 7 -4
    1 7 -4
    -1 -7 4
    -1 -7 4
    1 7 -3
    1 7 -3
    -1 -7 3
    -1 -7 3
    1 7 -2
    1 7 -2
    1 7 -2
    -1 -7 2
    -1 -7 2
    1 7 -1
    1 7 -1
    -1 -7 1
    -1 -7 1
    -1 -7 1
    1 7 0
    1 7 0
    1 7 0
    -1 -7 0
    -1 -7 0
    -1 -7 0
    1 7 1
    1 7 1
    1 7 1
    1 7 1
    -1 -7 -1
    -1 -7 -1
    -1 -7 -1
    -1 -7 -1
    -1 -7 -1
    1 7 2
    1 7 2
    1 7 2
    1 7 2
    1 7 2
    -1 -7 -2
    -1 -7 -2
    -1 -7 -2
    -1 -7 -2
    -1 -7 -2
    1 7 3
    1 7 3
    1 7 3
    1 7 3
    1 7 3
    -1 -7 -3
    -1 -7 -3
    -1 -7 -3
    -1 -7 -3
    -1 -7 -3
    -1 -7 -3
    1 7 4
    1 7 4
    1 7 4
    1 7 4
    1 7 4
    -1 -7 -4
    -1 -7 -4
    -1 -7 -4
    -1 -7 -4
    1 7 5
    1 7 5
    1 7 5
    -1 -7 -5
    -1 -7 -5
    -1 -7 -5
    -1 -7 -5
    1 7 6
    1 7 6
    -1 -7 -6
    -1 -7 -6
    -1 -7 -6
    1 7 7
    1 7 7
    -1 -7 -7
    -1 -7 -7
    -1 -7 -7
    1 7 8
    1 7 8
    -1 -7 -8
    -1 -7 -8
    -1 -7 -8
    1 7 9
    1 7 9
    -1 -7 -9
    -1 -7 -9
    -1 -7 -9
    1 7 10
    1 7 10
    -1 -7 -10
    -1 -7 -10
    1 7 11
    1 7 11
    -1 -7 -11
    -1 -7 -11
    1 7 12
    1 7 12
    -1 -7 -12
    1 7 13
    1 7 13
    -1 -7 -13
    1 8 -6
    -1 -8 6
    -1 -8 6
    1 8 -5
    -1 -8 5
    -1 -8 5
    -1 -8 5
    1 8 -4
    1 8 -4
    -1 -8 4
    -1 -8 4
    1 8 -3
    1 8 -3
    -1 -8 3
    -1 -8 3
    1 8 -2
    1 8 -2
    -1 -8 2
    -1 -8 2
    1 8 -1
    1 8 -1
    1 8 -1
    -1 -8 1
    -1 -8 1
    1 8 0
    1 8 0
    1 8 0
    -1 -8 0
    -1 -8 0
    -1 -8 0
    1 8 1
    1 8 1
    1 8 1
    -1 -8 -1
    -1 -8 -1
    -1 -8 -1
    1 8 2
    1 8 2
    1 8 2
    -1 -8 -2
    -1 -8 -2
    -1 -8 -2
    1 8 3
    1 8 3
    -1 -8 -3
    -1 -8 -3
    -1 -8 -3
    1 8 4
    1 8 4
    1 8 4
    -1 -8 -4
    -1 -8 -4
    -1 -8 -4
    1 8 5
    1 8 5
    1 8 5
    -1 -8 -5
    -1 -8 -5
    -1 -8 -5
    1 8 6
    1 8 6
    -1 -8 -6
    -1 -8 -6
    -1 -8 -6
    1 8 7
    1 8 7
    -1 -8 -7
    -1 -8 -7
    -1 -8 -7
    1 8 8
    1 8 8
    -1 -8 -8
    -1 -8 -8
    -1 -8 -8
    1 8 9
    1 8 9
    -1 -8 -9
    -1 -8 -9
    -1 -8 -9
    1 8 10
    1 8 10
    -1 -8 -10
    1 8 11
    1 8 11
    -1 -8 -11
    -1 -8 -11
    1 8 12
    -1 -8 -12
    -1 -8 -13
    1 9 -5
    -1 -9 5
    -1 -9 5
    1 9 -4
    -1 -9 4
    -1 -9 4
    -1 -9 4
    1 9 -3
    1 9 -3
    -1 -9 3
    -1 -9 3
    1 9 -2
    1 9 -2
    -1 -9 2
    -1 -9 2
    1 9 -1
    1 9 -1
    -1 -9 1
    -1 -9 1
    1 9 0
    1 9 0
    1 9 0
    -1 -9 0
    -1 -9 0
    -1 -9 0
    1 9 1
    1 9 1
    1 9 1
    -1 -9 -1
    -1 -9 -1
    -1 -9 -1
    1 9 2
    1 9 2
    1 9 2
    -1 -9 -2
    -1 -9 -2
    -1 -9 -2
    1 9 3
    1 9 3
    1 9 3
    -1 -9 -3
    -1 -9 -3
    1 9 4
    1 9 4
    1 9 4
    -1 -9 -4
    -1 -9 -4
    1 9 5
    1 9 5
    -1 -9 -5
    -1 -9 -5
    -1 -9 -5
    1 9 6
    1 9 6
    -1 -9 -6
    -1 -9 -6
    -1 -9 -6
    1 9 7
    1 9 7
    -1 -9 -7
    -1 -9 -7
    1 9 8
    1 9 8
    -1 -9 -8
    -1 -9 -8
    -1 -9 -8
    1 9 9
    1 9 9
    -1 -9 -9
    -1 -9 -9
    -1 -9 -9
    1 9 10
    -1 -9 -10
    -1 -9 -10
    -1 -9 -10
    1 9 11
    -1 -9 -11
    -1 -9 -11
    1 9 12
    -1 -9 -12
    1 10 -3
    -1 -10 3
    -1 -10 3
    -1 -10 3
    1 10 -2
    1 10 -2
    -1 -10 2
    -1 -10 2
    1 10 -1
    1 10 -1
    -1 -10 1
    -1 -10 1
    1 10 0
    1 10 0
    -1 -10 0
    -1 -10 0
    1 10 1
    1 10 1
    1 10 1
    -1 -10 -1
    -1 -10 -1
    -1 -10 -1
    1 10 2
    1 10 2
    1 10 2
    -1 -10 -2
    -1 -10 -2
    1 10 3
    1 10 3
    1 10 3
    -1 -10 -3
    -1 -10 -3
    1 10 4
    1 10 4
    -1 -10 -4
    -1 -10 -4
    1 10 5
    1 10 5
    -1 -10 -5
    -1 -10 -5
    1 10 6
    1 10 6
    -1 -10 -6
    -1 -10 -6
    1 10 7
    -1 -10 -7
    -1 -10 -7
    -1 -10 -8
    -1 -10 -8
    -1 -10 -8
    1 10 9
    -1 -10 -9
    -1 -10 -9
    -1 -10 -9
    -1 -10 -10
    -1 -10 -10
    -1 -10 -10
    1 10 11
    -1 -10 -11
    -1 -10 -11
    1 11 -1
    -1 -11 1
    -1 -11 1
    -1 -11 1
    1 11 0
    1 11 0
    -1 -11 0
    -1 -11 0
    1 11 1
    1 11 1
    -1 -11 -1
    -1 -11 -1
    -1 -11 -1
    1 11 2
    1 11 2
    1 11 2
    -1 -11 -2
    -1 -11 -2
    1 11 3
    1 11 3
    -1 -11 -3
    -1 -11 -3
    1 11 4
    -1 -11 -4
    -1 -11 -4
    1 11 5
    -1 -11 -5
    -1 -11 -5
    1 11 6
    -1 -11 -6
    -1 -11 -6
    1 11 7
    -1 -11 -7
    -1 -11 -7
    1 11 8
    -1 -11 -8
    -1 -11 -8
    -1 -11 -8
    1 11 9
    -1 -11 -9
    -1 -11 -9
    -1 -11 -9
    1 11 10
    -1 -11 -10
    -1 -11 -10
    -1 -11 -10
    -1 -12 -2
    -1 -12 -3
    -1 -12 -3
    1 12 4
    -1 -12 -4
    -1 -12 -4
    1 12 5
    -1 -12 -5
    -1 -12 -5
    1 12 6
    -1 -12 -6
    -1 -12 -6
    1 12 7
    -1 -12 -7
    -1 -12 -7
    1 12 8
    -1 -12 -8
    -1 -12 -8
    2 -10 -8
    2 -10 -8
    -2 10 8
    2 -10 -7
    2 -10 -7
    -2 10 7
    -2 10 7
    2 -10 -6
    2 -10 -6
    2 -10 -6
    -2 10 6
    -2 10 6
    2 -10 -5
    2 -10 -5
    2 -10 -5
    -2 10 5
    2 -10 -4
    2 -10 -4
    -2 10 4
    2 -10 -3
    2 -10 -3
    -2 10 3
    2 -10 -2
    2 -10 -2
    -2 10 2
    2 -10 -1
    2 -10 -1
    -2 10 1
    2 -10 0
    2 -10 0
    -2 10 0
    2 -10 1
    -2 10 -1
    2 -9 -10
    -2 9 10
    2 -9 -9
    2 -9 -9
    -2 9 9
    2 -9 -8
    2 -9 -8
    -2 9 8
    -2 9 8
    2 -9 -7
    2 -9 -7
    2 -9 -7
    -2 9 7
    -2 9 7
    2 -9 -6
    2 -9 -6
    2 -9 -6
    -2 9 6
    -2 9 6
    2 -9 -5
    2 -9 -5
    2 -9 -5
    -2 9 5
    -2 9 5
    2 -9 -4
    2 -9 -4
    2 -9 -4
    -2 9 4
    2 -9 -3
    2 -9 -3
    2 -9 -3
    -2 9 3
    2 -9 -2
    2 -9 -2
    -2 9 2
    2 -9 -1
    2 -9 -1
    -2 9 1
    2 -9 0
    2 -9 0
    -2 9 0
    2 -9 1
    2 -9 1
    2 -9 1
    -2 9 -1
    2 -9 2
    2 -9 2
    -2 9 -2
    2 -9 3
    2 -9 3
    -2 9 -3
    2 -8 -11
    -2 8 11
    2 -8 -10
    -2 8 10
    2 -8 -9
    -2 8 9
    -2 8 9
    2 -8 -8
    2 -8 -8
    2 -8 -8
    -2 8 8
    2 -8 -7
    2 -8 -7
    -2 8 7
    -2 8 7
    2 -8 -6
    2 -8 -6
    2 -8 -6
    -2 8 6
    -2 8 6
    2 -8 -5
    2 -8 -5
    2 -8 -5
    -2 8 5
    -2 8 5
    2 -8 -4
    2 -8 -4
    2 -8 -4
    -2 8 4
    -2 8 4
    2 -8 -3
    2 -8 -3
    2 -8 -3
    -2 8 3
    2 -8 -2
    2 -8 -2
    2 -8 -2
    -2 8 2
    2 -8 -1
    2 -8 -1
    -2 8 1
    2 -8 0
    2 -8 0
    2 -8 0
    -2 8 0
    2 -8 1
    2 -8 1
    2 -8 1
    -2 8 -1
    2 -8 2
    2 -8 2
    2 -8 2
    -2 8 -2
    2 -8 3
    2 -8 3
    -2 8 -3
    2 -8 4
    2 -8 4
    -2 8 -4
    2 -8 5
    2 -8 5
    -2 8 -5
    2 -7 -12
    -2 7 12
    2 -7 -11
    -2 7 11
    2 -7 -10
    -2 7 10
    2 -7 -9
    2 -7 -9
    -2 7 9
    2 -7 -8
    2 -7 -8
    2 -7 -8
    -2 7 8
    2 -7 -7
    2 -7 -7
    2 -7 -7
    -2 7 7
    2 -7 -6
    2 -7 -6
    2 -7 -6
    -2 7 6
    2 -7 -5
    2 -7 -5
    2 -7 -5
    2 -7 -5
    -2 7 5
    2 -7 -4
    2 -7 -4
    2 -7 -4
    2 -7 -4
    -2 7 4
    2 -7 -3
    2 -7 -3
    2 -7 -3
    -2 7 3
    -2 7 3
    2 -7 -2
    2 -7 -2
    2 -7 -2
    -2 7 2
    2 -7 -1
    2 -7 -1
    2 -7 -1
    -2 7 1
    2 -7 0
    2 -7 0
    2 -7 0
    -2 7 0
    2 -7 1
    2 -7 1
    2 -7 1
    -2 7 -1
    2 -7 2
    2 -7 2
    2 -7 2
    -2 7 -2
    2 -7 3
    2 -7 3
    -2 7 -3
    2 -7 4
    2 -7 4
    -2 7 -4
    2 -7 5
    2 -7 5
    -2 7 -5
    2 -7 6
    2 -7 6
    -2 7 -6
    2 -6 -12
    -2 6 12
    2 -6 -11
    2 -6 -11
    -2 6 11
    2 -6 -10
    2 -6 -10
    -2 6 10
    2 -6 -9
    2 -6 -9
    -2 6 9
    2 -6 -8
    2 -6 -8
    -2 6 8
    2 -6 -7
    2 -6 -7
    2 -6 -7
    -2 6 7
    2 -6 -6
    2 -6 -6
    2 -6 -6
    2 -6 -6
    -2 6 6
    2 -6 -5
    2 -6 -5
    2 -6 -5
    2 -6 -5
    -2 6 5
    2 -6 -4
    2 -6 -4
    2 -6 -4
    -2 6 4
    2 -6 -3
    2 -6 -3
    2 -6 -3
    2 -6 -3
    -2 6 3
    2 -6 -2
    2 -6 -2
    2 -6 -2
    -2 6 2
    -2 6 2
    2 -6 -1
    2 -6 -1
    2 -6 -1
    2 -6 -1
    2 -6 -1
    -2 6 1
    2 -6 0
    2 -6 0
    2 -6 0
    2 -6 0
    -2 6 0
    2 -6 1
    2 -6 1
    2 -6 1
    2 -6 1
    -2 6 -1
    2 -6 2
    2 -6 2
    2 -6 2
    -2 6 -2
    2 -6 3
    2 -6 3
    2 -6 3
    2 -6 3
    -2 6 -3
    2 -6 4
    2 -6 4
    2 -6 4
    -2 6 -4
    2 -6 5
    2 -6 5
    2 -6 5
    -2 6 -5
    2 -6 6
    2 -6 6
    2 -6 6
    -2 6 -6
    2 -6 7
    2 -6 7
    2 -6 7
    -2 6 -7
    2 -6 8
    -2 6 -8
    2 -5 -12
    -2 5 12
    2 -5 -11
    2 -5 -11
    -2 5 11
    2 -5 -10
    -2 5 10
    2 -5 -9
    2 -5 -9
    -2 5 9
    2 -5 -8
    2 -5 -8
    -2 5 8
    2 -5 -7
    2 -5 -7
    2 -5 -7
    -2 5 7
    2 -5 -6
    2 -5 -6
    2 -5 -6
    2 -5 -6
    -2 5 6
    2 -5 -5
    2 -5 -5
    2 -5 -5
    2 -5 -5
    2 -5 -5
    -2 5 5
    2 -5 -4
    2 -5 -4
    2 -5 -4
    2 -5 -4
    2 -5 -4
    -2 5 4
    -2 5 4
    -2 5 4
    -2 5 4
    2 -5 -3
    2 -5 -3
    2 -5 -3
    2 -5 -3
    2 -5 -3
    -2 5 3
    -2 5 3
    -2 5 3
    -2 5 3
    2 -5 -2
    2 -5 -2
    2 -5 -2
    2 -5 -2
    -2 5 2
    -2 5 2
    -2 5 2
    -2 5 2
    -2 5 2
    2 -5 -1
    2 -5 -1
    2 -5 -1
    2 -5 -1
    2 -5 -1
    -2 5 1
    -2 5 1
    -2 5 1
    -2 5 1
    -2 5 1
    -2 5 1
    2 -5 0
    2 -5 0
    2 -5 0
    2 -5 0
    2 -5 0
    2 -5 0
    -2 5 0
    -2 5 0
    -2 5 0
    -2 5 0
    -2 5 0
    -2 5 0
    2 -5 1
    2 -5 1
    2 -5 1
    2 -5 1
    2 -5 1
    2 -5 1
    -2 5 -1
    -2 5 -1
    -2 5 -1
    2 -5 2
    2 -5 2
    2 -5 2
    2 -5 2
    2 -5 2
    -2 5 -2
    -2 5 -2
    -2 5 -2
    2 -5 3
    2 -5 3
    2 -5 3
    -2 5 -3
    -2 5 -3
    2 -5 4
    2 -5 4
    2 -5 4
    -2 5 -4
    2 -5 5
    2 -5 5
    2 -5 5
    -2 5 -5
    2 -5 6
    2 -5 6
    2 -5 6
    -2 5 -6
    2 -5 7
    2 -5 7
    2 -5 7
    -2 5 -7
    2 -5 8
    2 -5 8
    2 -5 8
    -2 5 -8
    2 -5 9
    2 -5 9
    -2 5 -9
    2 -4 -12
    2 -4 -12
    -2 4 12
    2 -4 -11
    2 -4 -11
    -2 4 11
    2 -4 -10
    2 -4 -10
    -2 4 10
    2 -4 -9
    2 -4 -9
    -2 4 9
    2 -4 -8
    2 -4 -8
    -2 4 8
    2 -4 -7
    2 -4 -7
    -2 4 7
    2 -4 -6
    2 -4 -6
    2 -4 -6
    2 -4 -6
    2 -4 -6
    2 -4 -6
    -2 4 6
    2 -4 -5
    2 -4 -5
    2 -4 -5
    2 -4 -5
    2 -4 -5
    -2 4 5
    -2 4 5
    -2 4 5
    -2 4 5
    2 -4 -4
    2 -4 -4
    2 -4 -4
    2 -4 -4
    2 -4 -4
    -2 4 4
    -2 4 4
    -2 4 4
    -2 4 4
    2 -4 -3
    2 -4 -3
    2 -4 -3
    2 -4 -3
    2 -4 -3
    2 -4 -3
    -2 4 3
    -2 4 3
    -2 4 3
    -2 4 3
    2 -4 -2
    2 -4 -2
    2 -4 -2
    2 -4 -2
    2 -4 -2
    2 -4 -2
    2 -4 -2
    -2 4 2
    -2 4 2
    -2 4 2
    -2 4 2
    -2 4 2
    2 -4 -1
    2 -4 -1
    2 -4 -1
    2 -4 -1
    2 -4 -1
    2 -4 -1
    2 -4 -1
    -2 4 1
    -2 4 1
    -2 4 1
    -2 4 1
    -2 4 1
    2 -4 0
    2 -4 0
    2 -4 0
    2 -4 0
    2 -4 0
    2 -4 0
    -2 4 0
    -2 4 0
    -2 4 0
    -2 4 0
    -2 4 0
    -2 4 0
    2 -4 1
    2 -4 1
    2 -4 1
    2 -4 1
    2 -4 1
    2 -4 1
    -2 4 -1
    -2 4 -1
    -2 4 -1
    -2 4 -1
    -2 4 -1
    -2 4 -1
    2 -4 2
    2 -4 2
    2 -4 2
    2 -4 2
    2 -4 2
    2 -4 2
    -2 4 -2
    -2 4 -2
    -2 4 -2
    -2 4 -2
    -2 4 -2
    2 -4 3
    2 -4 3
    2 -4 3
    2 -4 3
    2 -4 3
    -2 4 -3
    -2 4 -3
    -2 4 -3
    -2 4 -3
    2 -4 4
    2 -4 4
    2 -4 4
    2 -4 4
    -2 4 -4
    2 -4 5
    2 -4 5
    2 -4 5
    -2 4 -5
    2 -4 6
    2 -4 6
    2 -4 6
    -2 4 -6
    2 -4 7
    2 -4 7
    2 -4 7
    -2 4 -7
    2 -4 8
    2 -4 8
    2 -4 8
    -2 4 -8
    2 -4 9
    2 -4 9
    2 -4 9
    -2 4 -9
    2 -4 10
    2 -3 -12
    -2 3 12
    -2 3 12
    2 -3 -11
    -2 3 11
    -2 3 11
    2 -3 -10
    2 -3 -10
    -2 3 10
    -2 3 10
    2 -3 -9
    2 -3 -9
    2 -3 -9
    -2 3 9
    2 -3 -8
    2 -3 -8
    2 -3 -8
    -2 3 8
    2 -3 -7
    2 -3 -7
    2 -3 -7
    -2 3 7
    2 -3 -6
    2 -3 -6
    2 -3 -6
    2 -3 -6
    2 -3 -6
    -2 3 6
    -2 3 6
    -2 3 6
    -2 3 6
    -2 3 6
    2 -3 -5
    2 -3 -5
    2 -3 -5
    2 -3 -5
    2 -3 -5
    2 -3 -5
    2 -3 -5
    -2 3 5
    -2 3 5
    -2 3 5
    -2 3 5
    -2 3 5
    2 -3 -4
    2 -3 -4
    2 -3 -4
    2 -3 -4
    2 -3 -4
    2 -3 -4
    -2 3 4
    -2 3 4
    -2 3 4
    -2 3 4
    -2 3 4
    2 -3 -3
    2 -3 -3
    2 -3 -3
    2 -3 -3
    2 -3 -3
    2 -3 -3
    2 -3 -3
    -2 3 3
    -2 3 3
    -2 3 3
    -2 3 3
    -2 3 3
    2 -3 -2
    2 -3 -2
    2 -3 -2
    2 -3 -2
    2 -3 -2
    2 -3 -2
    2 -3 -2
    -2 3 2
    -2 3 2
    -2 3 2
    -2 3 2
    -2 3 2
    2 -3 -1
    2 -3 -1
    2 -3 -1
    2 -3 -1
    2 -3 -1
    2 -3 -1
    -2 3 1
    -2 3 1
    -2 3 1
    -2 3 1
    -2 3 1
    -2 3 1
    2 -3 0
    2 -3 0
    2 -3 0
    2 -3 0
    2 -3 0
    2 -3 0
    -2 3 0
    -2 3 0
    -2 3 0
    -2 3 0
    -2 3 0
    -2 3 0
    2 -3 1
    2 -3 1
    2 -3 1
    2 -3 1
    2 -3 1
    -2 3 -1
    -2 3 -1
    -2 3 -1
    -2 3 -1
    -2 3 -1
    -2 3 -1
    -2 3 -1
    -2 3 -1
    2 -3 2
    2 -3 2
    2 -3 2
    2 -3 2
    2 -3 2
    -2 3 -2
    -2 3 -2
    -2 3 -2
    -2 3 -2
    -2 3 -2
    -2 3 -2
    2 -3 3
    2 -3 3
    2 -3 3
    2 -3 3
    2 -3 3
    -2 3 -3
    -2 3 -3
    -2 3 -3
    -2 3 -3
    -2 3 -3
    -2 3 -3
    2 -3 4
    2 -3 4
    2 -3 4
    2 -3 4
    2 -3 4
    2 -3 4
    -2 3 -4
    -2 3 -4
    -2 3 -4
    -2 3 -4
    2 -3 5
    2 -3 5
    2 -3 5
    2 -3 5
    -2 3 -5
    -2 3 -5
    2 -3 6
    2 -3 6
    2 -3 6
    -2 3 -6
    2 -3 7
    2 -3 7
    2 -3 7
    -2 3 -7
    2 -3 8
    2 -3 8
    2 -3 8
    -2 3 -8
    2 -3 9
    2 -3 9
    2 -3 9
    -2 3 -9
    2 -3 10
    2 -3 10
    2 -3 10
    -2 3 -10
    2 -2 -12
    -2 2 12
    -2 2 12
    2 -2 -11
    -2 2 11
    -2 2 11
    2 -2 -10
    2 -2 -10
    -2 2 10
    2 -2 -9
    2 -2 -9
    2 -2 -9
    -2 2 9
    -2 2 9
    2 -2 -8
    2 -2 -8
    2 -2 -8
    -2 2 8
    -2 2 8
    2 -2 -7
    2 -2 -7
    2 -2 -7
    2 -2 -7
    -2 2 7
    -2 2 7
    2 -2 -6
    2 -2 -6
    -2 2 6
    -2 2 6
    -2 2 6
    -2 2 6
    -2 2 6
    2 -2 -5
    2 -2 -5
    2 -2 -5
    2 -2 -5
    2 -2 -5
    2 -2 -5
    2 -2 -5
    -2 2 5
    -2 2 5
    -2 2 5
    -2 2 5
    -2 2 5
    2 -2 -4
    2 -2 -4
    2 -2 -4
    2 -2 -4
    2 -2 -4
    -2 2 4
    -2 2 4
    -2 2 4
    -2 2 4
    -2 2 4
    -2 2 4
    2 -2 -3
    2 -2 -3
    2 -2 -3
    2 -2 -3
    2 -2 -3
    2 -2 -3
    -2 2 3
    -2 2 3
    -2 2 3
    -2 2 3
    2 -2 -2
    2 -2 -2
    2 -2 -2
    2 -2 -2
    2 -2 -2
    2 -2 -2
    2 -2 -2
    -2 2 2
    -2 2 2
    -2 2 2
    -2 2 2
    -2 2 2
    -2 2 2
    -2 2 2
    2 -2 -1
    2 -2 -1
    2 -2 -1
    2 -2 -1
    2 -2 -1
    2 -2 -1
    2 -2 -1
    -2 2 1
    -2 2 1
    -2 2 1
    -2 2 1
    -2 2 1
    2 -2 0
    2 -2 0
    2 -2 0
    2 -2 0
    2 -2 0
    2 -2 0
    -2 2 0
    -2 2 0
    -2 2 0
    -2 2 0
    -2 2 0
    -2 2 0
    2 -2 1
    2 -2 1
    2 -2 1
    2 -2 1
    2 -2 1
    2 -2 1
    2 -2 1
    2 -2 1
    -2 2 -1
    -2 2 -1
    -2 2 -1
    -2 2 -1
    -2 2 -1
    2 -2 2
    2 -2 2
    2 -2 2
    2 -2 2
    2 -2 2
    2 -2 2
    -2 2 -2
    -2 2 -2
    -2 2 -2
    -2 2 -2
    -2 2 -2
    -2 2 -2
    -2 2 -2
    2 -2 3
    2 -2 3
    2 -2 3
    2 -2 3
    2 -2 3
    2 -2 3
    2 -2 3
    -2 2 -3
    -2 2 -3
    -2 2 -3
    -2 2 -3
    -2 2 -3
    -2 2 -3
    2 -2 4
    2 -2 4
    2 -2 4
    2 -2 4
    2 -2 4
    2 -2 4
    2 -2 4
    -2 2 -4
    -2 2 -4
    -2 2 -4
    -2 2 -4
    2 -2 5
    2 -2 5
    2 -2 5
    2 -2 5
    2 -2 5
    2 -2 5
    2 -2 5
    2 -2 5
    -2 2 -5
    -2 2 -5
    -2 2 -5
    -2 2 -5
    -2 2 -5
    2 -2 6
    2 -2 6
    2 -2 6
    2 -2 6
    -2 2 -6
    -2 2 -6
    2 -2 7
    2 -2 7
    2 -2 7
    2 -2 7
    -2 2 -7
    2 -2 8
    2 -2 8
    2 -2 8
    2 -2 8
    -2 2 -8
    2 -2 9
    2 -2 9
    2 -2 9
    2 -2 9
    -2 2 -9
    2 -2 10
    2 -2 10
    2 -2 10
    2 -2 10
    -2 2 -10
    2 -2 11
    2 -2 11
    2 -2 11
    2 -1 -12
    -2 1 12
    -2 1 12
    -2 1 12
    2 -1 -11
    -2 1 11
    -2 1 11
    -2 1 11
    2 -1 -10
    2 -1 -10
    -2 1 10
    -2 1 10
    2 -1 -9
    2 -1 -9
    -2 1 9
    -2 1 9
    2 -1 -8
    -2 1 8
    -2 1 8
    2 -1 -7
    2 -1 -7
    2 -1 -7
    2 -1 -7
    -2 1 7
    -2 1 7
    2 -1 -6
    2 -1 -6
    2 -1 -6
    -2 1 6
    -2 1 6
    -2 1 6
    -2 1 6
    -2 1 6
    2 -1 -5
    2 -1 -5
    2 -1 -5
    2 -1 -5
    2 -1 -5
    2 -1 -5
    2 -1 -5
    -2 1 5
    -2 1 5
    -2 1 5
    -2 1 5
    -2 1 5
    2 -1 -4
    2 -1 -4
    2 -1 -4
    2 -1 -4
    2 -1 -4
    2 -1 -4
    2 -1 -4
    -2 1 4
    -2 1 4
    -2 1 4
    -2 1 4
    -2 1 4
    2 -1 -3
    2 -1 -3
    2 -1 -3
    2 -1 -3
    2 -1 -3
    2 -1 -3
    2 -1 -3
    -2 1 3
    -2 1 3
    -2 1 3
    -2 1 3
    2 -1 -2
    2 -1 -2
    2 -1 -2
    2 -1 -2
    2 -1 -2
    2 -1 -2
    2 -1 -2
    2 -1 -2
    -2 1 2
    -2 1 2
    -2 1 2
    -2 1 2
    -2 1 2
    2 -1 -1
    2 -1 -1
    2 -1 -1
    2 -1 -1
    2 -1 -1
    2 -1 -1
    2 -1 -1
    -2 1 1
    -2 1 1
    -2 1 1
    -2 1 1
    -2 1 1
    -2 1 1
    2 -1 0
    2 -1 0
    2 -1 0
    2 -1 0
    2 -1 0
    2 -1 0
    2 -1 0
    2 -1 0
    -2 1 0
    -2 1 0
    -2 1 0
    -2 1 0
    -2 1 0
    2 -1 1
    2 -1 1
    2 -1 1
    2 -1 1
    2 -1 1
    2 -1 1
    2 -1 1
    2 -1 1
    -2 1 -1
    -2 1 -1
    -2 1 -1
    -2 1 -1
    -2 1 -1
    2 -1 2
    2 -1 2
    2 -1 2
    2 -1 2
    2 -1 2
    2 -1 2
    2 -1 2
    -2 1 -2
    -2 1 -2
    -2 1 -2
    -2 1 -2
    -2 1 -2
    -2 1 -2
    2 -1 3
    2 -1 3
    2 -1 3
    2 -1 3
    2 -1 3
    2 -1 3
    2 -1 3
    2 -1 3
    -2 1 -3
    -2 1 -3
    -2 1 -3
    -2 1 -3
    -2 1 -3
    2 -1 4
    2 -1 4
    2 -1 4
    2 -1 4
    2 -1 4
    2 -1 4
    2 -1 4
    2 -1 4
    -2 1 -4
    -2 1 -4
    -2 1 -4
    -2 1 -4
    -2 1 -4
    2 -1 5
    2 -1 5
    2 -1 5
    2 -1 5
    2 -1 5
    2 -1 5
    2 -1 5
    2 -1 5
    -2 1 -5
    -2 1 -5
    -2 1 -5
    -2 1 -5
    -2 1 -5
    2 -1 6
    2 -1 6
    2 -1 6
    2 -1 6
    2 -1 6
    2 -1 6
    -2 1 -6
    -2 1 -6
    -2 1 -6
    -2 1 -6
    -2 1 -6
    2 -1 7
    2 -1 7
    2 -1 7
    2 -1 7
    -2 1 -7
    -2 1 -7
    2 -1 8
    2 -1 8
    2 -1 8
    2 -1 8
    -2 1 -8
    2 -1 9
    2 -1 9
    2 -1 9
    2 -1 9
    -2 1 -9
    2 -1 10
    2 -1 10
    2 -1 10
    2 -1 11
    2 -1 11
    2 -1 11
    2 -1 12
    2 -1 12
    2 0 -12
    -2 0 12
    -2 0 12
    2 0 -11
    -2 0 11
    -2 0 11
    -2 0 11
    2 0 -10
    2 0 -10
    -2 0 10
    -2 0 10
    2 0 -9
    2 0 -9
    -2 0 9
    -2 0 9
    2 0 -8
    2 0 -8
    -2 0 8
    -2 0 8
    2 0 -7
    2 0 -7
    -2 0 7
    -2 0 7
    2 0 -6
    2 0 -6
    2 0 -6
    2 0 -6
    -2 0 6
    -2 0 6
    -2 0 6
    -2 0 6
    2 0 -5
    2 0 -5
    2 0 -5
    2 0 -5
    2 0 -5
    -2 0 5
    -2 0 5
    -2 0 5
    -2 0 5
    2 0 -4
    2 0 -4
    2 0 -4
    2 0 -4
    2 0 -4
    2 0 -4
    -2 0 4
    -2 0 4
    -2 0 4
    -2 0 4
    -2 0 4
    2 0 -3
    2 0 -3
    2 0 -3
    2 0 -3
    2 0 -3
    2 0 -3
    2 0 -3
    -2 0 3
    -2 0 3
    -2 0 3
    -2 0 3
    -2 0 3
    -2 0 3
    2 0 -2
    2 0 -2
    2 0 -2
    2 0 -2
    2 0 -2
    2 0 -2
    2 0 -2
    -2 0 2
    -2 0 2
    -2 0 2
    -2 0 2
    -2 0 2
    -2 0 2
    2 0 -1
    2 0 -1
    2 0 -1
    2 0 -1
    2 0 -1
    2 0 -1
    2 0 -1
    -2 0 1
    -2 0 1
    -2 0 1
    -2 0 1
    -2 0 1
    -2 0 1
    2 0 0
    2 0 0
    2 0 0
    2 0 0
    2 0 0
    2 0 0
    2 0 0
    -2 0 0
    -2 0 0
    -2 0 0
    -2 0 0
    -2 0 0
    2 0 1
    2 0 1
    2 0 1
    2 0 1
    2 0 1
    2 0 1
    2 0 1
    2 0 1
    2 0 1
    -2 0 -1
    -2 0 -1
    -2 0 -1
    -2 0 -1
    -2 0 -1
    -2 0 -1
    2 0 2
    2 0 2
    2 0 2
    2 0 2
    2 0 2
    2 0 2
    2 0 2
    -2 0 -2
    -2 0 -2
    -2 0 -2
    -2 0 -2
    -2 0 -2
    -2 0 -2
    2 0 3
    2 0 3
    2 0 3
    2 0 3
    2 0 3
    2 0 3
    2 0 3
    2 0 3
    -2 0 -3
    -2 0 -3
    -2 0 -3
    -2 0 -3
    -2 0 -3
    2 0 4
    2 0 4
    2 0 4
    2 0 4
    2 0 4
    2 0 4
    2 0 4
    2 0 4
    2 0 4
    2 0 4
    -2 0 -4
    -2 0 -4
    -2 0 -4
    -2 0 -4
    -2 0 -4
    2 0 5
    2 0 5
    2 0 5
    2 0 5
    2 0 5
    2 0 5
    2 0 5
    2 0 5
    -2 0 -5
    -2 0 -5
    -2 0 -5
    -2 0 -5
    -2 0 -5
    -2 0 -5
    2 0 6
    2 0 6
    2 0 6
    2 0 6
    2 0 6
    2 0 6
    2 0 6
    -2 0 -6
    -2 0 -6
    -2 0 -6
    -2 0 -6
    -2 0 -6
    -2 0 -6
    2 0 7
    2 0 7
    2 0 7
    2 0 7
    -2 0 -7
    -2 0 -7
    -2 0 -7
    2 0 8
    2 0 8
    2 0 8
    2 0 8
    -2 0 -8
    -2 0 -8
    2 0 9
    2 0 9
    2 0 9
    -2 0 -9
    -2 0 -9
    2 0 10
    2 0 10
    2 0 10
    2 0 11
    2 0 11
    2 0 11
    2 0 12
    2 0 12
    -2 0 -12
    2 1 -12
    -2 -1 12
    -2 -1 12
    2 1 -11
    -2 -1 11
    -2 -1 11
    2 1 -10
    -2 -1 10
    -2 -1 10
    2 1 -9
    2 1 -9
    -2 -1 9
    -2 -1 9
    2 1 -8
    2 1 -8
    -2 -1 8
    -2 -1 8
    2 1 -7
    2 1 -7
    -2 -1 7
    -2 -1 7
    2 1 -6
    2 1 -6
    -2 -1 6
    -2 -1 6
    -2 -1 6
    -2 -1 6
    -2 -1 6
    2 1 -5
    2 1 -5
    2 1 -5
    2 1 -5
    -2 -1 5
    -2 -1 5
    -2 -1 5
    -2 -1 5
    2 1 -4
    2 1 -4
    2 1 -4
    2 1 -4
    2 1 -4
    2 1 -4
    -2 -1 4
    -2 -1 4
    -2 -1 4
    -2 -1 4
    2 1 -3
    2 1 -3
    2 1 -3
    2 1 -3
    2 1 -3
    -2 -1 3
    -2 -1 3
    -2 -1 3
    -2 -1 3
    -2 -1 3
    2 1 -2
    2 1 -2
    2 1 -2
    2 1 -2
    2 1 -2
    2 1 -2
    2 1 -2
    2 1 -2
    -2 -1 2
    -2 -1 2
    -2 -1 2
    -2 -1 2
    -2 -1 2
    2 1 -1
    2 1 -1
    2 1 -1
    2 1 -1
    2 1 -1
    2 1 -1
    2 1 -1
    -2 -1 1
    -2 -1 1
    -2 -1 1
    -2 -1 1
    -2 -1 1
    2 1 0
    2 1 0
    2 1 0
    2 1 0
    2 1 0
    2 1 0
    2 1 0
    2 1 0
    -2 -1 0
    -2 -1 0
    -2 -1 0
    -2 -1 0
    -2 -1 0
    2 1 1
    2 1 1
    2 1 1
    2 1 1
    2 1 1
    2 1 1
    2 1 1
    2 1 1
    -2 -1 -1
    -2 -1 -1
    -2 -1 -1
    -2 -1 -1
    -2 -1 -1
    2 1 2
    2 1 2
    2 1 2
    2 1 2
    2 1 2
    2 1 2
    2 1 2
    2 1 2
    -2 -1 -2
    -2 -1 -2
    -2 -1 -2
    -2 -1 -2
    -2 -1 -2
    -2 -1 -2
    -2 -1 -2
    2 1 3
    2 1 3
    2 1 3
    2 1 3
    2 1 3
    2 1 3
    2 1 3
    2 1 3
    2 1 3
    -2 -1 -3
    -2 -1 -3
    -2 -1 -3
    -2 -1 -3
    -2 -1 -3
    -2 -1 -3
    2 1 4
    2 1 4
    2 1 4
    2 1 4
    2 1 4
    2 1 4
    2 1 4
    2 1 4
    2 1 4
    2 1 4
    2 1 4
    -2 -1 -4
    -2 -1 -4
    -2 -1 -4
    -2 -1 -4
    -2 -1 -4
    2 1 5
    2 1 5
    2 1 5
    2 1 5
    2 1 5
    2 1 5
    2 1 5
    2 1 5
    2 1 5
    -2 -1 -5
    -2 -1 -5
    -2 -1 -5
    -2 -1 -5
    -2 -1 -5
    -2 -1 -5
    2 1 6
    2 1 6
    2 1 6
    2 1 6
    2 1 6
    2 1 6
    2 1 6
    2 1 6
    2 1 6
    2 1 6
    -2 -1 -6
    -2 -1 -6
    -2 -1 -6
    -2 -1 -6
    -2 -1 -6
    -2 -1 -6
    2 1 7
    2 1 7
    2 1 7
    2 1 7
    2 1 7
    2 1 7
    2 1 7
    -2 -1 -7
    -2 -1 -7
    -2 -1 -7
    -2 -1 -7
    -2 -1 -7
    2 1 8
    2 1 8
    2 1 8
    2 1 8
    -2 -1 -8
    -2 -1 -8
    2 1 9
    2 1 9
    2 1 9
    -2 -1 -9
    2 1 10
    2 1 10
    2 1 10
    -2 -1 -10
    2 1 11
    2 1 11
    2 1 11
    2 1 12
    2 1 12
    -2 -1 -12
    2 1 13
    2 1 13
    2 2 -11
    -2 -2 11
    -2 -2 11
    2 2 -10
    -2 -2 10
    -2 -2 10
    2 2 -9
    -2 -2 9
    -2 -2 9
    2 2 -8
    2 2 -8
    -2 -2 8
    -2 -2 8
    2 2 -7
    2 2 -7
    -2 -2 7
    -2 -2 7
    2 2 -6
    2 2 -6
    -2 -2 6
    -2 -2 6
    -2 -2 6
    2 2 -5
    2 2 -5
    2 2 -5
    -2 -2 5
    -2 -2 5
    -2 -2 5
    -2 -2 5
    2 2 -4
    2 2 -4
    2 2 -4
    2 2 -4
    2 2 -4
    -2 -2 4
    -2 -2 4
    -2 -2 4
    -2 -2 4
    2 2 -3
    2 2 -3
    2 2 -3
    2 2 -3
    2 2 -3
    2 2 -3
    2 2 -3
    -2 -2 3
    -2 -2 3
    -2 -2 3
    2 2 -2
    2 2 -2
    2 2 -2
    2 2 -2
    2 2 -2
    2 2 -2
    2 2 -2
    2 2 -2
    -2 -2 2
    -2 -2 2
    -2 -2 2
    -2 -2 2
    -2 -2 2
    2 2 -1
    2 2 -1
    2 2 -1
    2 2 -1
    2 2 -1
    2 2 -1
    -2 -2 1
    -2 -2 1
    -2 -2 1
    -2 -2 1
    -2 -2 1
    2 2 0
    2 2 0
    2 2 0
    2 2 0
    2 2 0
    2 2 0
    2 2 0
    -2 -2 0
    -2 -2 0
    -2 -2 0
    -2 -2 0
    -2 -2 0
    -2 -2 0
    2 2 1
    2 2 1
    2 2 1
    2 2 1
    2 2 1
    2 2 1
    2 2 1
    2 2 1
    -2 -2 -1
    -2 -2 -1
    -2 -2 -1
    -2 -2 -1
    -2 -2 -1
    -2 -2 -1
    2 2 2
    2 2 2
    2 2 2
    2 2 2
    2 2 2
    2 2 2
    2 2 2
    -2 -2 -2
    -2 -2 -2
    -2 -2 -2
    -2 -2 -2
    -2 -2 -2
    2 2 3
    2 2 3
    2 2 3
    2 2 3
    2 2 3
    2 2 3
    2 2 3
    2 2 3
    -2 -2 -3
    -2 -2 -3
    -2 -2 -3
    -2 -2 -3
    -2 -2 -3
    -2 -2 -3
    -2 -2 -3
    -2 -2 -3
    2 2 4
    2 2 4
    2 2 4
    2 2 4
    2 2 4
    2 2 4
    2 2 4
    2 2 4
    -2 -2 -4
    -2 -2 -4
    -2 -2 -4
    -2 -2 -4
    -2 -2 -4
    -2 -2 -4
    -2 -2 -4
    -2 -2 -4
    2 2 5
    2 2 5
    2 2 5
    2 2 5
    2 2 5
    2 2 5
    2 2 5
    2 2 5
    2 2 5
    2 2 5
    -2 -2 -5
    -2 -2 -5
    -2 -2 -5
    -2 -2 -5
    -2 -2 -5
    -2 -2 -5
    2 2 6
    2 2 6
    2 2 6
    2 2 6
    2 2 6
    2 2 6
    2 2 6
    2 2 6
    2 2 6
    2 2 6
    -2 -2 -6
    -2 -2 -6
    -2 -2 -6
    -2 -2 -6
    -2 -2 -6
    -2 -2 -6
    2 2 7
    2 2 7
    2 2 7
    2 2 7
    2 2 7
    2 2 7
    2 2 7
    2 2 7
    2 2 7
    -2 -2 -7
    -2 -2 -7
    -2 -2 -7
    -2 -2 -7
    -2 -2 -7
    -2 -2 -7
    -2 -2 -7
    2 2 8
    2 2 8
    2 2 8
    -2 -2 -8
    2 2 9
    2 2 9
    2 2 9
    -2 -2 -9
    2 2 10
    2 2 10
    2 2 10
    -2 -2 -10
    2 2 11
    2 2 11
    2 2 11
    -2 -2 -11
    2 2 12
    2 2 12
    -2 -2 -12
    2 2 13
    2 2 13
    2 3 -11
    -2 -3 11
    -2 -3 11
    2 3 -10
    -2 -3 10
    -2 -3 10
    2 3 -9
    -2 -3 9
    -2 -3 9
    2 3 -8
    -2 -3 8
    -2 -3 8
    2 3 -7
    2 3 -7
    -2 -3 7
    2 3 -6
    2 3 -6
    -2 -3 6
    -2 -3 6
    -2 -3 6
    2 3 -5
    2 3 -5
    2 3 -5
    2 3 -5
    -2 -3 5
    -2 -3 5
    -2 -3 5
    -2 -3 5
    2 3 -4
    2 3 -4
    2 3 -4
    2 3 -4
    2 3 -4
    -2 -3 4
    -2 -3 4
    -2 -3 4
    -2 -3 4
    2 3 -3
    2 3 -3
    2 3 -3
    2 3 -3
    2 3 -3
    -2 -3 3
    -2 -3 3
    -2 -3 3
    -2 -3 3
    2 3 -2
    2 3 -2
    2 3 -2
    2 3 -2
    2 3 -2
    -2 -3 2
    -2 -3 2
    -2 -3 2
    -2 -3 2
    -2 -3 2
    -2 -3 2
    2 3 -1
    2 3 -1
    2 3 -1
    2 3 -1
    2 3 -1
    -2 -3 1
    -2 -3 1
    -2 -3 1
    -2 -3 1
    -2 -3 1
    -2 -3 1
    2 3 0
    2 3 0
    2 3 0
    2 3 0
    2 3 0
    2 3 0
    -2 -3 0
    -2 -3 0
    -2 -3 0
    -2 -3 0
    -2 -3 0
    -2 -3 0
    -2 -3 0
    2 3 1
    2 3 1
    2 3 1
    2 3 1
    2 3 1
    2 3 1
    -2 -3 -1
    -2 -3 -1
    -2 -3 -1
    -2 -3 -1
    -2 -3 -1
    -2 -3 -1
    -2 -3 -1
    2 3 2
    2 3 2
    2 3 2
    2 3 2
    2 3 2
    2 3 2
    2 3 2
    -2 -3 -2
    -2 -3 -2
    -2 -3 -2
    -2 -3 -2
    -2 -3 -2
    -2 -3 -2
    -2 -3 -2
    2 3 3
    2 3 3
    2 3 3
    2 3 3
    2 3 3
    2 3 3
    2 3 3
    2 3 3
    -2 -3 -3
    -2 -3 -3
    -2 -3 -3
    -2 -3 -3
    -2 -3 -3
    -2 -3 -3
    2 3 4
    2 3 4
    2 3 4
    2 3 4
    2 3 4
    2 3 4
    2 3 4
    2 3 4
    -2 -3 -4
    -2 -3 -4
    -2 -3 -4
    -2 -3 -4
    -2 -3 -4
    -2 -3 -4
    -2 -3 -4
    2 3 5
    2 3 5
    2 3 5
    2 3 5
    2 3 5
    2 3 5
    2 3 5
    2 3 5
    -2 -3 -5
    -2 -3 -5
    -2 -3 -5
    -2 -3 -5
    -2 -3 -5
    -2 -3 -5
    -2 -3 -5
    2 3 6
    2 3 6
    2 3 6
    2 3 6
    2 3 6
    2 3 6
    2 3 6
    2 3 6
    2 3 6
    -2 -3 -6
    -2 -3 -6
    -2 -3 -6
    -2 -3 -6
    -2 -3 -6
    -2 -3 -6
    2 3 7
    2 3 7
    2 3 7
    2 3 7
    2 3 7
    2 3 7
    2 3 7
    2 3 7
    -2 -3 -7
    -2 -3 -7
    -2 -3 -7
    -2 -3 -7
    -2 -3 -7
    -2 -3 -7
    2 3 8
    2 3 8
    2 3 8
    2 3 8
    2 3 8
    -2 -3 -8
    2 3 9
    2 3 9
    2 3 9
    -2 -3 -9
    2 3 10
    2 3 10
    2 3 10
    -2 -3 -10
    2 3 11
    -2 -3 -11
    -2 -3 -11
    2 3 12
    2 3 12
    -2 -3 -12
    -2 -3 -12
    2 3 13
    2 3 13
    -2 -3 -13
    2 4 -10
    -2 -4 10
    -2 -4 10
    2 4 -9
    -2 -4 9
    -2 -4 9
    2 4 -8
    -2 -4 8
    2 4 -7
    -2 -4 7
    -2 -4 7
    -2 -4 7
    2 4 -6
    2 4 -6
    -2 -4 6
    -2 -4 6
    -2 -4 6
    2 4 -5
    2 4 -5
    2 4 -5
    2 4 -5
    -2 -4 5
    2 4 -4
    2 4 -4
    2 4 -4
    2 4 -4
    2 4 -4
    -2 -4 4
    -2 -4 4
    -2 -4 4
    -2 -4 4
    -2 -4 4
    2 4 -3
    2 4 -3
    2 4 -3
    2 4 -3
    2 4 -3
    -2 -4 3
    -2 -4 3
    -2 -4 3
    -2 -4 3
    -2 -4 3
    -2 -4 3
    2 4 -2
    2 4 -2
    2 4 -2
    2 4 -2
    2 4 -2
    -2 -4 2
    -2 -4 2
    -2 -4 2
    -2 -4 2
    -2 -4 2
    -2 -4 2
    -2 -4 2
    2 4 -1
    2 4 -1
    2 4 -1
    2 4 -1
    2 4 -1
    -2 -4 1
    -2 -4 1
    -2 -4 1
    -2 -4 1
    -2 -4 1
    -2 -4 1
    -2 -4 1
    -2 -4 1
    2 4 0
    2 4 0
    2 4 0
    2 4 0
    2 4 0
    2 4 0
    2 4 0
    -2 -4 0
    -2 -4 0
    -2 -4 0
    -2 -4 0
    -2 -4 0
    -2 -4 0
    2 4 1
    2 4 1
    2 4 1
    2 4 1
    2 4 1
    2 4 1
    2 4 1
    -2 -4 -1
    -2 -4 -1
    -2 -4 -1
    -2 -4 -1
    -2 -4 -1
    -2 -4 -1
    -2 -4 -1
    2 4 2
    2 4 2
    2 4 2
    2 4 2
    2 4 2
    2 4 2
    -2 -4 -2
    -2 -4 -2
    -2 -4 -2
    -2 -4 -2
    -2 -4 -2
    -2 -4 -2
    -2 -4 -2
    -2 -4 -2
    2 4 3
    2 4 3
    2 4 3
    2 4 3
    2 4 3
    2 4 3
    2 4 3
    -2 -4 -3
    -2 -4 -3
    -2 -4 -3
    -2 -4 -3
    -2 -4 -3
    -2 -4 -3
    -2 -4 -3
    -2 -4 -3
    2 4 4
    2 4 4
    2 4 4
    2 4 4
    2 4 4
    2 4 4
    -2 -4 -4
    -2 -4 -4
    -2 -4 -4
    -2 -4 -4
    -2 -4 -4
    -2 -4 -4
    -2 -4 -4
    -2 -4 -4
    2 4 5
    2 4 5
    2 4 5
    2 4 5
    2 4 5
    -2 -4 -5
    -2 -4 -5
    -2 -4 -5
    -2 -4 -5
    -2 -4 -5
    -2 -4 -5
    -2 -4 -5
    -2 -4 -5
    2 4 6
    2 4 6
    2 4 6
    2 4 6
    2 4 6
    2 4 6
    -2 -4 -6
    -2 -4 -6
    -2 -4 -6
    -2 -4 -6
    -2 -4 -6
    -2 -4 -6
    -2 -4 -6
    2 4 7
    2 4 7
    2 4 7
    2 4 7
    2 4 7
    2 4 7
    -2 -4 -7
    -2 -4 -7
    -2 -4 -7
    -2 -4 -7
    -2 -4 -7
    2 4 8
    2 4 8
    2 4 8
    2 4 8
    2 4 8
    -2 -4 -8
    -2 -4 -8
    -2 -4 -8
    2 4 9
    2 4 9
    -2 -4 -9
    -2 -4 -9
    2 4 10
    2 4 10
    -2 -4 -10
    2 4 11
    2 4 11
    -2 -4 -11
    -2 -4 -11
    2 4 12
    2 4 12
    -2 -4 -12
    -2 -4 -12
    2 4 13
    2 4 13
    -2 -4 -13
    2 5 -9
    -2 -5 9
    -2 -5 9
    2 5 -8
    -2 -5 8
    -2 -5 8
    -2 -5 8
    2 5 -7
    -2 -5 7
    -2 -5 7
    2 5 -6
    -2 -5 6
    -2 -5 6
    -2 -5 6
    2 5 -5
    2 5 -5
    2 5 -5
    -2 -5 5
    -2 -5 5
    2 5 -4
    2 5 -4
    2 5 -4
    2 5 -4
    2 5 -4
    -2 -5 4
    -2 -5 4
    2 5 -3
    2 5 -3
    2 5 -3
    2 5 -3
    2 5 -3
    2 5 -3
    -2 -5 3
    -2 -5 3
    -2 -5 3
    -2 -5 3
    -2 -5 3
    2 5 -2
    2 5 -2
    2 5 -2
    2 5 -2
    2 5 -2
    2 5 -2
    -2 -5 2
    -2 -5 2
    -2 -5 2
    -2 -5 2
    -2 -5 2
    -2 -5 2
    2 5 -1
    2 5 -1
    2 5 -1
    2 5 -1
    2 5 -1
    2 5 -1
    -2 -5 1
    -2 -5 1
    -2 -5 1
    -2 -5 1
    -2 -5 1
    -2 -5 1
    -2 -5 1
    2 5 0
    2 5 0
    2 5 0
    2 5 0
    2 5 0
    2 5 0
    -2 -5 0
    -2 -5 0
    -2 -5 0
    -2 -5 0
    -2 -5 0
    -2 -5 0
    -2 -5 0
    2 5 1
    2 5 1
    2 5 1
    2 5 1
    2 5 1
    2 5 1
    2 5 1
    -2 -5 -1
    -2 -5 -1
    -2 -5 -1
    -2 -5 -1
    -2 -5 -1
    -2 -5 -1
    -2 -5 -1
    2 5 2
    2 5 2
    2 5 2
    2 5 2
    2 5 2
    2 5 2
    2 5 2
    -2 -5 -2
    -2 -5 -2
    -2 -5 -2
    -2 -5 -2
    -2 -5 -2
    -2 -5 -2
    -2 -5 -2
    2 5 3
    2 5 3
    2 5 3
    2 5 3
    2 5 3
    2 5 3
    2 5 3
    2 5 3
    -2 -5 -3
    -2 -5 -3
    -2 -5 -3
    -2 -5 -3
    -2 -5 -3
    -2 -5 -3
    -2 -5 -3
    -2 -5 -3
    2 5 4
    2 5 4
    2 5 4
    2 5 4
    2 5 4
    2 5 4
    -2 -5 -4
    -2 -5 -4
    -2 -5 -4
    -2 -5 -4
    -2 -5 -4
    -2 -5 -4
    -2 -5 -4
    2 5 5
    2 5 5
    2 5 5
    2 5 5
    -2 -5 -5
    -2 -5 -5
    -2 -5 -5
    -2 -5 -5
    -2 -5 -5
    -2 -5 -5
    -2 -5 -5
    -2 -5 -5
    2 5 6
    2 5 6
    2 5 6
    2 5 6
    -2 -5 -6
    -2 -5 -6
    -2 -5 -6
    -2 -5 -6
    -2 -5 -6
    -2 -5 -6
    -2 -5 -6
    2 5 7
    2 5 7
    2 5 7
    2 5 7
    -2 -5 -7
    -2 -5 -7
    -2 -5 -7
    -2 -5 -7
    -2 -5 -7
    -2 -5 -7
    -2 -5 -7
    2 5 8
    2 5 8
    2 5 8
    -2 -5 -8
    -2 -5 -8
    -2 -5 -8
    -2 -5 -8
    2 5 9
    2 5 9
    2 5 9
    -2 -5 -9
    -2 -5 -9
    2 5 10
    2 5 10
    2 5 10
    -2 -5 -10
    -2 -5 -10
    2 5 11
    -2 -5 -11
    -2 -5 -11
    2 5 12
    2 5 12
    -2 -5 -12
    -2 -5 -12
    2 5 13
    2 5 13
    -2 -5 -13
    -2 -5 -13
    2 5 14
    2 5 14
    2 6 -9
    -2 -6 9
    2 6 -8
    -2 -6 8
    -2 -6 8
    -2 -6 8
    2 6 -7
    -2 -6 7
    -2 -6 7
    -2 -6 7
    2 6 -6
    -2 -6 6
    -2 -6 6
    -2 -6 6
    2 6 -5
    2 6 -5
    -2 -6 5
    -2 -6 5
    2 6 -4
    2 6 -4
    2 6 -4
    -2 -6 4
    -2 -6 4
    2 6 -3
    2 6 -3
    2 6 -3
    2 6 -3
    -2 -6 3
    -2 -6 3
    2 6 -2
    2 6 -2
    2 6 -2
    2 6 -2
    2 6 -2
    -2 -6 2
    -2 -6 2
    -2 -6 2
    -2 -6 2
    2 6 -1
    2 6 -1
    2 6 -1
    2 6 -1
    2 6 -1
    2 6 -1
    -2 -6 1
    -2 -6 1
    -2 -6 1
    -2 -6 1
    -2 -6 1
    -2 -6 1
    -2 -6 1
    2 6 0
    2 6 0
    2 6 0
    2 6 0
    2 6 0
    2 6 0
    -2 -6 0
    -2 -6 0
    -2 -6 0
    -2 -6 0
    -2 -6 0
    -2 -6 0
    -2 -6 0
    2 6 1
    2 6 1
    2 6 1
    2 6 1
    2 6 1
    2 6 1
    -2 -6 -1
    -2 -6 -1
    -2 -6 -1
    -2 -6 -1
    -2 -6 -1
    -2 -6 -1
    -2 -6 -1
    2 6 2
    2 6 2
    2 6 2
    2 6 2
    2 6 2
    2 6 2
    -2 -6 -2
    -2 -6 -2
    -2 -6 -2
    -2 -6 -2
    -2 -6 -2
    -2 -6 -2
    -2 -6 -2
    -2 -6 -2
    2 6 3
    2 6 3
    2 6 3
    2 6 3
    2 6 3
    2 6 3
    2 6 3
    2 6 3
    -2 -6 -3
    -2 -6 -3
    -2 -6 -3
    -2 -6 -3
    -2 -6 -3
    -2 -6 -3
    -2 -6 -3
    2 6 4
    2 6 4
    2 6 4
    2 6 4
    2 6 4
    2 6 4
    2 6 4
    -2 -6 -4
    -2 -6 -4
    -2 -6 -4
    -2 -6 -4
    -2 -6 -4
    -2 -6 -4
    -2 -6 -4
    2 6 5
    2 6 5
    2 6 5
    2 6 5
    -2 -6 -5
    -2 -6 -5
    -2 -6 -5
    -2 -6 -5
    -2 -6 -5
    -2 -6 -5
    -2 -6 -5
    -2 -6 -5
    2 6 6
    2 6 6
    2 6 6
    2 6 6
    -2 -6 -6
    -2 -6 -6
    -2 -6 -6
    -2 -6 -6
    -2 -6 -6
    -2 -6 -6
    -2 -6 -6
    2 6 7
    2 6 7
    2 6 7
    -2 -6 -7
    -2 -6 -7
    -2 -6 -7
    2 6 8
    2 6 8
    2 6 8
    -2 -6 -8
    -2 -6 -8
    -2 -6 -8
    2 6 9
    2 6 9
    2 6 9
    -2 -6 -9
    -2 -6 -9
    -2 -6 -9
    2 6 10
    2 6 10
    2 6 10
    -2 -6 -10
    -2 -6 -10
    2 6 11
    2 6 11
    2 6 11
    -2 -6 -11
    -2 -6 -11
    2 6 12
    -2 -6 -12
    -2 -6 -12
    2 6 13
    2 6 13
    -2 -6 -13
    -2 -6 -13
    2 7 -8
    -2 -7 8
    2 7 -7
    -2 -7 7
    -2 -7 7
    2 7 -6
    -2 -7 6
    -2 -7 6
    2 7 -5
    2 7 -5
    -2 -7 5
    2 7 -4
    2 7 -4
    -2 -7 4
    2 7 -3
    2 7 -3
    2 7 -3
    -2 -7 3
    -2 -7 3
    2 7 -2
    2 7 -2
    2 7 -2
    -2 -7 2
    -2 -7 2
    2 7 -1
    2 7 -1
    2 7 -1
    -2 -7 1
    -2 -7 1
    2 7 0
    2 7 0
    2 7 0
    -2 -7 0
    -2 -7 0
    -2 -7 0
    2 7 1
    2 7 1
    2 7 1
    2 7 1
    2 7 1
    -2 -7 -1
    -2 -7 -1
    -2 -7 -1
    -2 -7 -1
    -2 -7 -1
    -2 -7 -1
    2 7 2
    2 7 2
    2 7 2
    2 7 2
    -2 -7 -2
    -2 -7 -2
    -2 -7 -2
    -2 -7 -2
    -2 -7 -2
    -2 -7 -2
    2 7 3
    2 7 3
    2 7 3
    2 7 3
    2 7 3
    2 7 3
    -2 -7 -3
    -2 -7 -3
    -2 -7 -3
    -2 -7 -3
    -2 -7 -3
    -2 -7 -3
    -2 -7 -3
    2 7 4
    2 7 4
    2 7 4
    2 7 4
    2 7 4
    2 7 4
    -2 -7 -4
    -2 -7 -4
    -2 -7 -4
    -2 -7 -4
    -2 -7 -4
    -2 -7 -4
    -2 -7 -4
    -2 -7 -4
    -2 -7 -4
    2 7 5
    2 7 5
    2 7 5
    -2 -7 -5
    -2 -7 -5
    -2 -7 -5
    -2 -7 -5
    -2 -7 -5
    2 7 6
    2 7 6
    2 7 6
    -2 -7 -6
    -2 -7 -6
    -2 -7 -6
    2 7 7
    2 7 7
    2 7 7
    -2 -7 -7
    -2 -7 -7
    -2 -7 -7
    2 7 8
    2 7 8
    2 7 8
    -2 -7 -8
    -2 -7 -8
    -2 -7 -8
    2 7 9
    2 7 9
    2 7 9
    -2 -7 -9
    -2 -7 -9
    -2 -7 -9
    2 7 10
    2 7 10
    2 7 10
    -2 -7 -10
    -2 -7 -10
    2 7 11
    2 7 11
    2 7 11
    -2 -7 -11
    -2 -7 -11
    2 7 12
    2 7 12
    2 7 12
    -2 -7 -12
    -2 -7 -12
    2 7 13
    2 7 13
    -2 -7 -13
    -2 -7 -13
    2 8 -7
    -2 -8 7
    -2 -8 7
    2 8 -6
    -2 -8 6
    -2 -8 6
    2 8 -5
    -2 -8 5
    -2 -8 5
    2 8 -4
    2 8 -4
    -2 -8 4
    2 8 -3
    2 8 -3
    -2 -8 3
    -2 -8 3
    2 8 -2
    2 8 -2
    2 8 -2
    -2 -8 2
    -2 -8 2
    2 8 -1
    2 8 -1
    2 8 -1
    -2 -8 1
    -2 -8 1
    2 8 0
    2 8 0
    2 8 0
    -2 -8 0
    -2 -8 0
    -2 -8 0
    2 8 1
    2 8 1
    2 8 1
    -2 -8 -1
    -2 -8 -1
    -2 -8 -1
    2 8 2
    2 8 2
    2 8 2
    -2 -8 -2
    -2 -8 -2
    -2 -8 -2
    2 8 3
    2 8 3
    2 8 3
    2 8 3
    -2 -8 -3
    -2 -8 -3
    -2 -8 -3
    2 8 4
    2 8 4
    -2 -8 -4
    -2 -8 -4
    -2 -8 -4
    -2 -8 -4
    -2 -8 -4
    2 8 5
    2 8 5
    -2 -8 -5
    -2 -8 -5
    -2 -8 -5
    2 8 6
    2 8 6
    -2 -8 -6
    -2 -8 -6
    -2 -8 -6
    2 8 7
    2 8 7
    -2 -8 -7
    -2 -8 -7
    -2 -8 -7
    2 8 8
    2 8 8
    -2 -8 -8
    -2 -8 -8
    -2 -8 -8
    2 8 9
    2 8 9
    -2 -8 -9
    -2 -8 -9
    -2 -8 -9
    2 8 10
    2 8 10
    -2 -8 -10
    -2 -8 -10
    -2 -8 -10
    2 8 11
    2 8 11
    -2 -8 -11
    -2 -8 -11
    2 8 12
    2 8 12
    -2 -8 -12
    -2 -8 -12
    2 8 13
    -2 -8 -13
    2 9 -5
    -2 -9 5
    -2 -9 5
    2 9 -4
    -2 -9 4
    -2 -9 4
    2 9 -3
    2 9 -3
    -2 -9 3
    -2 -9 3
    2 9 -2
    2 9 -2
    -2 -9 2
    -2 -9 2
    2 9 -1
    2 9 -1
    2 9 -1
    -2 -9 1
    -2 -9 1
    2 9 0
    2 9 0
    2 9 0
    -2 -9 0
    -2 -9 0
    2 9 1
    2 9 1
    2 9 1
    -2 -9 -1
    -2 -9 -1
    -2 -9 -1
    2 9 2
    2 9 2
    2 9 2
    -2 -9 -2
    -2 -9 -2
    -2 -9 -2
    2 9 3
    2 9 3
    -2 -9 -3
    -2 -9 -3
    -2 -9 -3
    2 9 4
    2 9 4
    -2 -9 -4
    -2 -9 -4
    2 9 5
    2 9 5
    -2 -9 -5
    -2 -9 -5
    2 9 6
    2 9 6
    -2 -9 -6
    -2 -9 -6
    -2 -9 -6
    2 9 7
    2 9 7
    -2 -9 -7
    -2 -9 -7
    -2 -9 -7
    2 9 8
    2 9 8
    -2 -9 -8
    -2 -9 -8
    -2 -9 -8
    2 9 9
    2 9 9
    -2 -9 -9
    -2 -9 -9
    2 9 10
    2 9 10
    -2 -9 -10
    -2 -9 -10
    -2 -9 -10
    2 9 11
    2 9 11
    -2 -9 -11
    -2 -9 -11
    2 9 12
    2 9 12
    -2 -9 -12
    -2 -9 -12
    2 10 -4
    -2 -10 4
    -2 -10 4
    2 10 -3
    -2 -10 3
    -2 -10 3
    -2 -10 3
    2 10 -2
    2 10 -2
    -2 -10 2
    -2 -10 2
    2 10 -1
    2 10 -1
    -2 -10 1
    -2 -10 1
    2 10 0
    2 10 0
    2 10 0
    -2 -10 0
    -2 -10 0
    2 10 1
    2 10 1
    2 10 1
    -2 -10 -1
    -2 -10 -1
    -2 -10 -1
    2 10 2
    2 10 2
    2 10 2
    -2 -10 -2
    -2 -10 -2
    -2 -10 -2
    2 10 3
    2 10 3
    -2 -10 -3
    -2 -10 -3
    2 10 4
    2 10 4
    -2 -10 -4
    -2 -10 -4
    2 10 5
    2 10 5
    -2 -10 -5
    -2 -10 -5
    2 10 6
    2 10 6
    -2 -10 -6
    -2 -10 -6
    2 10 7
    2 10 7
    -2 -10 -7
    -2 -10 -7
    -2 -10 -7
    2 10 8
    2 10 8
    -2 -10 -8
    -2 -10 -8
    -2 -10 -8
    2 10 9
    2 10 9
    -2 -10 -9
    -2 -10 -9
    -2 -10 -9
    2 10 10
    2 10 10
    -2 -10 -10
    -2 -10 -10
    -2 -10 -10
    2 10 11
    2 10 11
    -2 -10 -11
    -2 -10 -11
    -2 -10 -11
    2 10 12
    -2 -10 -12
    2 11 -2
    -2 -11 2
    -2 -11 2
    2 11 -1
    2 11 -1
    -2 -11 1
    -2 -11 1
    2 11 0
    2 11 0
    -2 -11 0
    -2 -11 0
    2 11 1
    2 11 1
    2 11 1
    -2 -11 -1
    -2 -11 -1
    2 11 2
    2 11 2
    -2 -11 -2
    -2 -11 -2
    -2 -11 -2
    2 11 3
    2 11 3
    -2 -11 -3
    -2 -11 -3
    2 11 4
    2 11 4
    -2 -11 -4
    -2 -11 -4
    2 11 5
    2 11 5
    -2 -11 -5
    -2 -11 -5
    2 11 6
    2 11 6
    -2 -11 -6
    -2 -11 -6
    2 11 7
    2 11 7
    -2 -11 -7
    -2 -11 -7
    2 11 8
    2 11 8
    -2 -11 -8
    -2 -11 -8
    -2 -11 -8
    2 11 9
    2 11 9
    -2 -11 -9
    -2 -11 -9
    -2 -11 -9
    2 11 10
    2 11 10
    -2 -11 -10
    -2 -11 -10
    -2 -11 -10
    2 11 11
    -2 -11 -11
    -2 -11 -11
    2 12 1
    -2 -12 -1
    2 12 2
    2 12 2
    -2 -12 -2
    -2 -12 -2
    2 12 3
    2 12 3
    -2 -12 -3
    -2 -12 -3
    2 12 4
    2 12 4
    -2 -12 -4
    -2 -12 -4
    2 12 5
    2 12 5
    -2 -12 -5
    -2 -12 -5
    2 12 6
    2 12 6
    -2 -12 -6
    -2 -12 -6
    2 12 7
    -2 -12 -7
    -2 -12 -7
    2 12 8
    -2 -12 -8
    -2 -12 -8
    2 12 9
    -2 -12 -9
    -2 -12 -9
    3 -10 -6
    3 -10 -5
    -3 10 5
    3 -10 -4
    -3 10 4
    3 -10 -3
    3 -10 -3
    -3 10 3
    3 -10 -2
    3 -10 -2
    -3 10 2
    3 -9 -8
    3 -9 -8
    -3 9 8
    -3 9 8
    3 -9 -7
    3 -9 -7
    -3 9 7
    -3 9 7
    3 -9 -6
    3 -9 -6
    -3 9 6
    -3 9 6
    3 -9 -5
    3 -9 -5
    3 -9 -5
    -3 9 5
    3 -9 -4
    3 -9 -4
    3 -9 -4
    -3 9 4
    3 -9 -3
    3 -9 -3
    3 -9 -3
    -3 9 3
    3 -9 -2
    3 -9 -2
    -3 9 2
    3 -9 -1
    3 -9 -1
    -3 9 1
    3 -9 0
    3 -9 0
    -3 9 0
    3 -9 1
    3 -9 1
    -3 9 -1
    3 -9 2
    -3 9 -2
    3 -8 -10
    -3 8 10
    3 -8 -9
    -3 8 9
    -3 8 9
    3 -8 -8
    3 -8 -8
    -3 8 8
    -3 8 8
    3 -8 -7
    3 -8 -7
    -3 8 7
    -3 8 7
    3 -8 -6
    3 -8 -6
    -3 8 6
    -3 8 6
    3 -8 -5
    3 -8 -5
    3 -8 -5
    -3 8 5
    -3 8 5
    3 -8 -4
    3 -8 -4
    3 -8 -4
    -3 8 4
    3 -8 -3
    3 -8 -3
    3 -8 -3
    -3 8 3
    3 -8 -2
    3 -8 -2
    3 -8 -2
    -3 8 2
    3 -8 -1
    -3 8 1
    3 -8 0
    3 -8 0
    -3 8 0
    3 -8 1
    3 -8 1
    3 -8 1
    -3 8 -1
    3 -8 2
    3 -8 2
    3 -8 2
    -3 8 -2
    3 -8 3
    3 -8 3
    -3 8 -3
    3 -8 4
    3 -8 4
    -3 8 -4
    3 -7 -11
    -3 7 11
    3 -7 -10
    3 -7 -10
    -3 7 10
    3 -7 -9
    3 -7 -9
    -3 7 9
    3 -7 -8
    3 -7 -8
    -3 7 8
    3 -7 -7
    3 -7 -7
    3 -7 -7
    -3 7 7
    3 -7 -6
    3 -7 -6
    3 -7 -6
    -3 7 6
    3 -7 -5
    3 -7 -5
    3 -7 -5
    3 -7 -5
    -3 7 5
    3 -7 -4
    3 -7 -4
    3 -7 -4
    -3 7 4
    -3 7 4
    3 -7 -3
    3 -7 -3
    3 -7 -3
    -3 7 3
    3 -7 -2
    3 -7 -2
    -3 7 2
    3 -7 -1
    3 -7 -1
    3 -7 -1
    -3 7 1
    3 -7 0
    3 -7 0
    3 -7 0
    -3 7 0
    3 -7 1
    3 -7 1
    3 -7 1
    -3 7 -1
    3 -7 2
    3 -7 2
    3 -7 2
    -3 7 -2
    3 -7 3
    3 -7 3
    3 -7 3
    -3 7 -3
    3 -7 4
    3 -7 4
    -3 7 -4
    3 -7 5
    3 -7 5
    -3 7 -5
    3 -7 6
    3 -7 6
    -3 7 -6
    3 -6 -11
    3 -6 -11
    -3 6 11
    3 -6 -10
    3 -6 -10
    -3 6 10
    3 -6 -9
    3 -6 -9
    -3 6 9
    3 -6 -8
    3 -6 -8
    -3 6 8
    3 -6 -7
    3 -6 -7
    3 -6 -7
    -3 6 7
    3 -6 -6
    3 -6 -6
    3 -6 -6
    -3 6 6
    3 -6 -5
    3 -6 -5
    3 -6 -5
    -3 6 5
    3 -6 -4
    3 -6 -4
    3 -6 -4
    3 -6 -4
    -3 6 4
    3 -6 -3
    3 -6 -3
    3 -6 -3
    3 -6 -3
    -3 6 3
    3 -6 -2
    3 -6 -2
    3 -6 -2
    -3 6 2
    3 -6 -1
    3 -6 -1
    3 -6 -1
    -3 6 1
    3 -6 0
    3 -6 0
    3 -6 0
    3 -6 0
    -3 6 0
    3 -6 1
    3 -6 1
    3 -6 1
    3 -6 1
    -3 6 -1
    3 -6 2
    3 -6 2
    3 -6 2
    -3 6 -2
    3 -6 3
    3 -6 3
    3 -6 3
    -3 6 -3
    3 -6 4
    3 -6 4
    -3 6 -4
    3 -6 5
    3 -6 5
    -3 6 -5
    3 -6 6
    3 -6 6
    -3 6 -6
    3 -6 7
    3 -6 7
    -3 6 -7
    -3 5 12
    3 -5 -11
    3 -5 -11
    -3 5 11
    3 -5 -10
    3 -5 -10
    -3 5 10
    3 -5 -9
    3 -5 -9
    -3 5 9
    3 -5 -8
    3 -5 -8
    -3 5 8
    3 -5 -7
    3 -5 -7
    -3 5 7
    3 -5 -6
    3 -5 -6
    3 -5 -6
    -3 5 6
    3 -5 -5
    3 -5 -5
    3 -5 -5
    -3 5 5
    3 -5 -4
    3 -5 -4
    3 -5 -4
    3 -5 -4
    -3 5 4
    3 -5 -3
    3 -5 -3
    3 -5 -3
    3 -5 -3
    -3 5 3
    3 -5 -2
    3 -5 -2
    3 -5 -2
    3 -5 -2
    -3 5 2
    3 -5 -1
    3 -5 -1
    3 -5 -1
    3 -5 -1
    3 -5 -1
    -3 5 1
    3 -5 0
    3 -5 0
    3 -5 0
    3 -5 0
    -3 5 0
    3 -5 1
    3 -5 1
    3 -5 1
    3 -5 1
    -3 5 -1
    3 -5 2
    3 -5 2
    3 -5 2
    3 -5 2
    -3 5 -2
    3 -5 3
    3 -5 3
    3 -5 3
    -3 5 -3
    3 -5 4
    3 -5 4
    3 -5 4
    -3 5 -4
    3 -5 5
    3 -5 5
    -3 5 -5
    3 -5 6
    3 -5 6
    -3 5 -6
    3 -5 7
    3 -5 7
    -3 5 -7
    3 -5 8
    3 -5 8
    -3 5 -8
    3 -4 -12
    -3 4 12
    3 -4 -11
    3 -4 -11
    -3 4 11
    3 -4 -10
    3 -4 -10
    -3 4 10
    3 -4 -9
    3 -4 -9
    -3 4 9
    3 -4 -8
    3 -4 -8
    -3 4 8
    3 -4 -7
    3 -4 -7
    -3 4 7
    3 -4 -6
    3 -4 -6
    3 -4 -6
    -3 4 6
    3 -4 -5
    3 -4 -5
    3 -4 -5
    -3 4 5
    -3 4 5
    3 -4 -4
    3 -4 -4
    3 -4 -4
    3 -4 -4
    3 -4 -4
    -3 4 4
    -3 4 4
    3 -4 -3
    3 -4 -3
    3 -4 -3
    3 -4 -3
    3 -4 -3
    -3 4 3
    -3 4 3
    -3 4 3
    -3 4 3
    3 -4 -2
    3 -4 -2
    3 -4 -2
    3 -4 -2
    -3 4 2
    -3 4 2
    -3 4 2
    -3 4 2
    -3 4 2
    3 -4 -1
    3 -4 -1
    3 -4 -1
    3 -4 -1
    3 -4 -1
    3 -4 -1
    -3 4 1
    -3 4 1
    -3 4 1
    -3 4 1
    -3 4 1
    3 -4 0
    3 -4 0
    3 -4 0
    3 -4 0
    3 -4 0
    -3 4 0
    -3 4 0
    -3 4 0
    -3 4 0
    -3 4 0
    3 -4 1
    3 -4 1
    3 -4 1
    3 -4 1
    3 -4 1
    -3 4 -1
    -3 4 -1
    -3 4 -1
    -3 4 -1
    3 -4 2
    3 -4 2
    3 -4 2
    3 -4 2
    -3 4 -2
    3 -4 3
    3 -4 3
    3 -4 3
    3 -4 3
    -3 4 -3
    3 -4 4
    3 -4 4
    3 -4 4
    3 -4 4
    3 -4 4
    -3 4 -4
    3 -4 5
    3 -4 5
    3 -4 5
    -3 4 -5
    3 -4 6
    3 -4 6
    3 -4 6
    -3 4 -6
    3 -4 7
    3 -4 7
    3 -4 7
    -3 4 -7
    3 -4 8
    3 -4 8
    3 -4 8
    -3 4 -8
    3 -4 9
    3 -4 9
    3 -4 9
    -3 4 -9
    3 -3 -12
    -3 3 12
    3 -3 -11
    -3 3 11
    3 -3 -10
    3 -3 -10
    -3 3 10
    3 -3 -9
    3 -3 -9
    -3 3 9
    3 -3 -8
    3 -3 -8
    3 -3 -8
    3 -3 -7
    3 -3 -7
    3 -3 -7
    3 -3 -6
    3 -3 -6
    3 -3 -6
    3 -3 -5
    3 -3 -5
    3 -3 -5
    3 -3 -5
    -3 3 5
    -3 3 5
    -3 3 5
    3 -3 -4
    3 -3 -4
    3 -3 -4
    3 -3 -4
    3 -3 -4
    3 -3 -4
    -3 3 4
    -3 3 4
    -3 3 4
    3 -3 -3
    3 -3 -3
    3 -3 -3
    3 -3 -3
    3 -3 -3
    3 -3 -3
    -3 3 3
    -3 3 3
    -3 3 3
    3 -3 -2
    3 -3 -2
    3 -3 -2
    3 -3 -2
    3 -3 -2
    3 -3 -2
    -3 3 2
    -3 3 2
    -3 3 2
    -3 3 2
    -3 3 2
    3 -3 -1
    3 -3 -1
    3 -3 -1
    3 -3 -1
    3 -3 -1
    -3 3 1
    -3 3 1
    -3 3 1
    -3 3 1
    -3 3 1
    -3 3 1
    3 -3 0
    3 -3 0
    3 -3 0
    3 -3 0
    3 -3 0
    -3 3 0
    -3 3 0
    -3 3 0
    -3 3 0
    -3 3 0
    3 -3 1
    3 -3 1
    3 -3 1
    3 -3 1
    3 -3 1
    -3 3 -1
    -3 3 -1
    -3 3 -1
    -3 3 -1
    -3 3 -1
    3 -3 2
    3 -3 2
    3 -3 2
    3 -3 2
    3 -3 2
    3 -3 2
    -3 3 -2
    -3 3 -2
    -3 3 -2
    -3 3 -2
    -3 3 -2
    3 -3 3
    3 -3 3
    3 -3 3
    3 -3 3
    3 -3 3
    -3 3 -3
    -3 3 -3
    -3 3 -3
    -3 3 -3
    -3 3 -3
    3 -3 4
    3 -3 4
    3 -3 4
    3 -3 4
    3 -3 4
    3 -3 4
    -3 3 -4
    3 -3 5
    3 -3 5
    3 -3 5
    3 -3 5
    3 -3 5
    -3 3 -5
    3 -3 6
    3 -3 6
    3 -3 6
    -3 3 -6
    3 -3 7
    3 -3 7
    3 -3 7
    -3 3 -7
    3 -3 8
    3 -3 8
    3 -3 8
    -3 3 -8
    3 -3 9
    3 -3 9
    3 -3 9
    -3 3 -9
    3 -3 10
    3 -3 10
    3 -3 10
    3 -2 -12
    -3 2 12
    -3 2 12
    3 -2 -11
    -3 2 11
    -3 2 11
    3 -2 -10
    3 -2 -10
    -3 2 10
    3 -2 -9
    3 -2 -9
    -3 2 9
    3 -2 -8
    3 -2 -8
    3 -2 -8
    -3 2 8
    3 -2 -7
    3 -2 -7
    3 -2 -7
    -3 2 7
    3 -2 -6
    3 -2 -6
    3 -2 -6
    -3 2 6
    -3 2 6
    3 -2 -5
    3 -2 -5
    3 -2 -5
    -3 2 5
    -3 2 5
    -3 2 5
    3 -2 -4
    3 -2 -4
    3 -2 -4
    3 -2 -4
    3 -2 -4
    3 -2 -4
    -3 2 4
    -3 2 4
    -3 2 4
    -3 2 4
    3 -2 -3
    3 -2 -3
    3 -2 -3
    3 -2 -3
    3 -2 -3
    3 -2 -3
    -3 2 3
    -3 2 3
    -3 2 3
    -3 2 3
    -3 2 3
    3 -2 -2
    3 -2 -2
    3 -2 -2
    3 -2 -2
    3 -2 -2
    3 -2 -2
    -3 2 2
    -3 2 2
    -3 2 2
    -3 2 2
    -3 2 2
    -3 2 2
    -3 2 2
    3 -2 -1
    3 -2 -1
    3 -2 -1
    3 -2 -1
    3 -2 -1
    3 -2 -1
    -3 2 1
    -3 2 1
    -3 2 1
    -3 2 1
    3 -2 0
    3 -2 0
    3 -2 0
    3 -2 0
    3 -2 0
    3 -2 0
    3 -2 0
    -3 2 0
    -3 2 0
    -3 2 0
    -3 2 0
    -3 2 0
    3 -2 1
    3 -2 1
    3 -2 1
    3 -2 1
    3 -2 1
    3 -2 1
    3 -2 1
    -3 2 -1
    -3 2 -1
    -3 2 -1
    -3 2 -1
    -3 2 -1
    3 -2 2
    3 -2 2
    3 -2 2
    3 -2 2
    3 -2 2
    3 -2 2
    3 -2 2
    3 -2 2
    -3 2 -2
    -3 2 -2
    -3 2 -2
    -3 2 -2
    -3 2 -2
    3 -2 3
    3 -2 3
    3 -2 3
    3 -2 3
    3 -2 3
    3 -2 3
    -3 2 -3
    -3 2 -3
    -3 2 -3
    -3 2 -3
    -3 2 -3
    3 -2 4
    3 -2 4
    3 -2 4
    3 -2 4
    3 -2 4
    3 -2 4
    -3 2 -4
    -3 2 -4
    -3 2 -4
    -3 2 -4
    -3 2 -4
    3 -2 5
    3 -2 5
    3 -2 5
    3 -2 5
    3 -2 5
    3 -2 5
    -3 2 -5
    -3 2 -5
    -3 2 -5
    3 -2 6
    3 -2 6
    3 -2 6
    -3 2 -6
    -3 2 -6
    3 -2 7
    3 -2 7
    3 -2 7
    -3 2 -7
    -3 2 -7
    3 -2 8
    3 -2 8
    3 -2 8
    -3 2 -8
    3 -2 9
    3 -2 9
    3 -2 9
    3 -2 10
    3 -2 10
    3 -2 10
    3 -2 11
    3 -2 11
    3 -1 -12
    -3 1 12
    -3 1 12
    3 -1 -11
    -3 1 11
    -3 1 11
    3 -1 -10
    3 -1 -10
    -3 1 10
    3 -1 -9
    3 -1 -9
    -3 1 9
    3 -1 -8
    3 -1 -8
    -3 1 8
    3 -1 -7
    3 -1 -7
    3 -1 -7
    -3 1 7
    3 -1 -6
    3 -1 -6
    3 -1 -6
    -3 1 6
    -3 1 6
    3 -1 -5
    3 -1 -5
    3 -1 -5
    -3 1 5
    -3 1 5
    -3 1 5
    -3 1 5
    -3 1 5
    3 -1 -4
    3 -1 -4
    3 -1 -4
    3 -1 -4
    3 -1 -4
    -3 1 4
    -3 1 4
    -3 1 4
    -3 1 4
    3 -1 -3
    3 -1 -3
    3 -1 -3
    3 -1 -3
    3 -1 -3
    3 -1 -3
    3 -1 -3
    3 -1 -3
    -3 1 3
    -3 1 3
    -3 1 3
    -3 1 3
    -3 1 3
    3 -1 -2
    3 -1 -2
    3 -1 -2
    3 -1 -2
    3 -1 -2
    3 -1 -2
    3 -1 -2
    3 -1 -2
    -3 1 2
    -3 1 2
    -3 1 2
    -3 1 2
    -3 1 2
    3 -1 -1
    3 -1 -1
    3 -1 -1
    3 -1 -1
    3 -1 -1
    3 -1 -1
    3 -1 -1
    -3 1 1
    -3 1 1
    -3 1 1
    -3 1 1
    -3 1 1
    3 -1 0
    3 -1 0
    3 -1 0
    3 -1 0
    3 -1 0
    3 -1 0
    3 -1 0
    -3 1 0
    -3 1 0
    -3 1 0
    -3 1 0
    -3 1 0
    3 -1 1
    3 -1 1
    3 -1 1
    3 -1 1
    3 -1 1
    3 -1 1
    3 -1 1
    3 -1 1
    -3 1 -1
    -3 1 -1
    -3 1 -1
    -3 1 -1
    -3 1 -1
    -3 1 -1
    -3 1 -1
    3 -1 2
    3 -1 2
    3 -1 2
    3 -1 2
    3 -1 2
    3 -1 2
    3 -1 2
    3 -1 2
    -3 1 -2
    -3 1 -2
    -3 1 -2
    -3 1 -2
    -3 1 -2
    3 -1 3
    3 -1 3
    3 -1 3
    3 -1 3
    3 -1 3
    3 -1 3
    3 -1 3
    3 -1 3
    -3 1 -3
    -3 1 -3
    -3 1 -3
    -3 1 -3
    -3 1 -3
    3 -1 4
    3 -1 4
    3 -1 4
    3 -1 4
    3 -1 4
    3 -1 4
    3 -1 4
    3 -1 4
    -3 1 -4
    -3 1 -4
    -3 1 -4
    -3 1 -4
    3 -1 5
    3 -1 5
    3 -1 5
    3 -1 5
    3 -1 5
    3 -1 5
    3 -1 5
    3 -1 5
    -3 1 -5
    -3 1 -5
    -3 1 -5
    -3 1 -5
    -3 1 -5
    3 -1 6
    3 -1 6
    3 -1 6
    3 -1 6
    3 -1 6
    3 -1 6
    -3 1 -6
    -3 1 -6
    -3 1 -6
    3 -1 7
    3 -1 7
    3 -1 7
    3 -1 7
    -3 1 -7
    -3 1 -7
    3 -1 8
    3 -1 8
    3 -1 8
    3 -1 8
    -3 1 -8
    -3 1 -8
    3 -1 9
    3 -1 9
    3 -1 9
    3 -1 9
    3 -1 10
    3 -1 10
    3 -1 10
    3 -1 10
    3 -1 11
    3 -1 11
    3 -1 11
    3 0 -12
    -3 0 12
    3 0 -11
    -3 0 11
    -3 0 11
    3 0 -10
    3 0 -10
    -3 0 10
    3 0 -9
    3 0 -9
    -3 0 9
    3 0 -8
    3 0 -8
    -3 0 8
    -3 0 8
    3 0 -7
    3 0 -7
    -3 0 7
    -3 0 7
    3 0 -6
    3 0 -6
    3 0 -6
    3 0 -6
    -3 0 6
    -3 0 6
    3 0 -5
    3 0 -5
    3 0 -5
    3 0 -5
    -3 0 5
    -3 0 5
    -3 0 5
    -3 0 5
    3 0 -4
    3 0 -4
    3 0 -4
    3 0 -4
    -3 0 4
    -3 0 4
    -3 0 4
    3 0 -3
    3 0 -3
    3 0 -3
    3 0 -3
    3 0 -3
    -3 0 3
    -3 0 3
    -3 0 3
    -3 0 3
    -3 0 3
    -3 0 3
    3 0 -2
    3 0 -2
    3 0 -2
    3 0 -2
    3 0 -2
    3 0 -2
    -3 0 2
    -3 0 2
    -3 0 2
    -3 0 2
    -3 0 2
    -3 0 2
    3 0 -1
    3 0 -1
    3 0 -1
    3 0 -1
    3 0 -1
    3 0 -1
    3 0 -1
    -3 0 1
    -3 0 1
    -3 0 1
    -3 0 1
    -3 0 1
    -3 0 1
    -3 0 1
    3 0 0
    3 0 0
    3 0 0
    3 0 0
    3 0 0
    3 0 0
    3 0 0
    -3 0 0
    -3 0 0
    -3 0 0
    -3 0 0
    -3 0 0
    -3 0 0
    3 0 1
    3 0 1
    3 0 1
    3 0 1
    3 0 1
    3 0 1
    3 0 1
    3 0 1
    3 0 1
    -3 0 -1
    -3 0 -1
    -3 0 -1
    -3 0 -1
    -3 0 -1
    -3 0 -1
    3 0 2
    3 0 2
    3 0 2
    3 0 2
    3 0 2
    -3 0 -2
    -3 0 -2
    -3 0 -2
    -3 0 -2
    -3 0 -2
    -3 0 -2
    3 0 3
    3 0 3
    3 0 3
    3 0 3
    3 0 3
    3 0 3
    3 0 3
    -3 0 -3
    -3 0 -3
    -3 0 -3
    -3 0 -3
    -3 0 -3
    -3 0 -3
    3 0 4
    3 0 4
    3 0 4
    3 0 4
    3 0 4
    3 0 4
    3 0 4
    3 0 4
    -3 0 -4
    -3 0 -4
    -3 0 -4
    -3 0 -4
    -3 0 -4
    3 0 5
    3 0 5
    3 0 5
    3 0 5
    3 0 5
    3 0 5
    3 0 5
    3 0 5
    -3 0 -5
    -3 0 -5
    -3 0 -5
    -3 0 -5
    -3 0 -5
    3 0 6
    3 0 6
    3 0 6
    3 0 6
    3 0 6
    3 0 6
    3 0 6
    -3 0 -6
    -3 0 -6
    -3 0 -6
    -3 0 -6
    -3 0 -6
    -3 0 -6
    3 0 7
    3 0 7
    3 0 7
    3 0 7
    -3 0 -7
    -3 0 -7
    3 0 8
    3 0 8
    3 0 8
    3 0 8
    -3 0 -8
    3 0 9
    3 0 9
    3 0 9
    3 0 9
    -3 0 -9
    3 0 10
    3 0 10
    3 0 10
    3 0 11
    3 0 11
    3 0 11
    3 0 12
    3 0 12
    -3 0 -12
    3 1 -11
    -3 -1 11
    -3 -1 11
    -3 -1 11
    3 1 -10
    3 1 -10
    -3 -1 10
    -3 -1 10
    3 1 -9
    3 1 -9
    -3 -1 9
    -3 -1 9
    3 1 -8
    3 1 -8
    -3 -1 8
    -3 -1 8
    3 1 -7
    3 1 -7
    -3 -1 7
    -3 -1 7
    3 1 -6
    3 1 -6
    -3 -1 6
    3 1 -5
    3 1 -5
    3 1 -5
    -3 -1 5
    -3 -1 5
    -3 -1 5
    3 1 -4
    3 1 -4
    3 1 -4
    3 1 -4
    -3 -1 4
    -3 -1 4
    -3 -1 4
    -3 -1 4
    -3 -1 4
    3 1 -3
    3 1 -3
    3 1 -3
    3 1 -3
    3 1 -3
    3 1 -3
    3 1 -3
    -3 -1 3
    -3 -1 3
    -3 -1 3
    -3 -1 3
    3 1 -2
    3 1 -2
    3 1 -2
    3 1 -2
    3 1 -2
    3 1 -2
    3 1 -2
    -3 -1 2
    -3 -1 2
    -3 -1 2
    -3 -1 2
    3 1 -1
    3 1 -1
    3 1 -1
    3 1 -1
    3 1 -1
    3 1 -1
    3 1 -1
    -3 -1 1
    -3 -1 1
    -3 -1 1
    -3 -1 1
    -3 -1 1
    -3 -1 1
    -3 -1 1
    3 1 0
    3 1 0
    3 1 0
    3 1 0
    3 1 0
    3 1 0
    3 1 0
    -3 -1 0
    -3 -1 0
    -3 -1 0
    -3 -1 0
    -3 -1 0
    -3 -1 0
    -3 -1 0
    -3 -1 0
    3 1 1
    3 1 1
    3 1 1
    3 1 1
    3 1 1
    3 1 1
    3 1 1
    -3 -1 -1
    -3 -1 -1
    -3 -1 -1
    -3 -1 -1
    -3 -1 -1
    -3 -1 -1
    3 1 2
    3 1 2
    3 1 2
    3 1 2
    3 1 2
    3 1 2
    3 1 2
    -3 -1 -2
    -3 -1 -2
    -3 -1 -2
    -3 -1 -2
    -3 -1 -2
    -3 -1 -2
    -3 -1 -2
    3 1 3
    3 1 3
    3 1 3
    3 1 3
    3 1 3
    3 1 3
    3 1 3
    -3 -1 -3
    -3 -1 -3
    -3 -1 -3
    -3 -1 -3
    -3 -1 -3
    -3 -1 -3
    3 1 4
    3 1 4
    3 1 4
    3 1 4
    3 1 4
    3 1 4
    3 1 4
    -3 -1 -4
    -3 -1 -4
    -3 -1 -4
    -3 -1 -4
    -3 -1 -4
    -3 -1 -4
    3 1 5
    3 1 5
    3 1 5
    3 1 5
    3 1 5
    3 1 5
    3 1 5
    3 1 5
    -3 -1 -5
    -3 -1 -5
    -3 -1 -5
    -3 -1 -5
    -3 -1 -5
    3 1 6
    3 1 6
    3 1 6
    3 1 6
    3 1 6
    3 1 6
    3 1 6
    -3 -1 -6
    -3 -1 -6
    -3 -1 -6
    -3 -1 -6
    -3 -1 -6
    -3 -1 -6
    3 1 7
    3 1 7
    3 1 7
    3 1 7
    3 1 7
    3 1 7
    -3 -1 -7
    -3 -1 -7
    -3 -1 -7
    -3 -1 -7
    3 1 8
    3 1 8
    3 1 8
    3 1 8
    -3 -1 -8
    3 1 9
    3 1 9
    3 1 9
    3 1 9
    -3 -1 -9
    3 1 10
    3 1 10
    -3 -1 -10
    3 1 11
    3 1 11
    3 1 11
    -3 -1 -11
    3 1 12
    3 1 12
    -3 -1 -12
    3 1 13
    3 1 13
    3 2 -11
    -3 -2 11
    3 2 -10
    3 2 -10
    -3 -2 10
    -3 -2 10
    3 2 -9
    3 2 -9
    -3 -2 9
    -3 -2 9
    3 2 -8
    3 2 -8
    -3 -2 8
    -3 -2 8
    3 2 -7
    3 2 -7
    -3 -2 7
    -3 -2 7
    3 2 -6
    3 2 -6
    3 2 -6
    -3 -2 6
    3 2 -5
    3 2 -5
    3 2 -5
    -3 -2 5
    -3 -2 5
    -3 -2 5
    -3 -2 5
    -3 -2 5
    3 2 -4
    3 2 -4
    3 2 -4
    3 2 -4
    -3 -2 4
    -3 -2 4
    -3 -2 4
    -3 -2 4
    3 2 -3
    3 2 -3
    3 2 -3
    3 2 -3
    3 2 -3
    3 2 -3
    -3 -2 3
    -3 -2 3
    -3 -2 3
    3 2 -2
    3 2 -2
    3 2 -2
    3 2 -2
    3 2 -2
    3 2 -2
    3 2 -2
    -3 -2 2
    -3 -2 2
    -3 -2 2
    -3 -2 2
    -3 -2 2
    3 2 -1
    3 2 -1
    3 2 -1
    3 2 -1
    3 2 -1
    3 2 -1
    3 2 -1
    -3 -2 1
    -3 -2 1
    -3 -2 1
    -3 -2 1
    -3 -2 1
    -3 -2 1
    3 2 0
    3 2 0
    3 2 0
    3 2 0
    3 2 0
    3 2 0
    3 2 0
    -3 -2 0
    -3 -2 0
    -3 -2 0
    -3 -2 0
    -3 -2 0
    -3 -2 0
    3 2 1
    3 2 1
    3 2 1
    3 2 1
    3 2 1
    3 2 1
    3 2 1
    3 2 1
    -3 -2 -1
    -3 -2 -1
    -3 -2 -1
    -3 -2 -1
    -3 -2 -1
    3 2 2
    3 2 2
    3 2 2
    3 2 2
    3 2 2
    3 2 2
    3 2 2
    -3 -2 -2
    -3 -2 -2
    -3 -2 -2
    -3 -2 -2
    -3 -2 -2
    -3 -2 -2
    -3 -2 -2
    3 2 3
    3 2 3
    3 2 3
    3 2 3
    3 2 3
    3 2 3
    3 2 3
    3 2 3
    -3 -2 -3
    -3 -2 -3
    -3 -2 -3
    -3 -2 -3
    -3 -2 -3
    -3 -2 -3
    3 2 4
    3 2 4
    3 2 4
    3 2 4
    3 2 4
    3 2 4
    3 2 4
    -3 -2 -4
    -3 -2 -4
    -3 -2 -4
    -3 -2 -4
    -3 -2 -4
    -3 -2 -4
    -3 -2 -4
    3 2 5
    3 2 5
    3 2 5
    3 2 5
    3 2 5
    3 2 5
    3 2 5
    3 2 5
    -3 -2 -5
    -3 -2 -5
    -3 -2 -5
    -3 -2 -5
    -3 -2 -5
    -3 -2 -5
    -3 -2 -5
    3 2 6
    3 2 6
    3 2 6
    3 2 6
    3 2 6
    3 2 6
    3 2 6
    -3 -2 -6
    -3 -2 -6
    -3 -2 -6
    -3 -2 -6
    -3 -2 -6
    -3 -2 -6
    3 2 7
    3 2 7
    3 2 7
    3 2 7
    3 2 7
    3 2 7
    3 2 7
    -3 -2 -7
    -3 -2 -7
    -3 -2 -7
    -3 -2 -7
    -3 -2 -7
    3 2 8
    3 2 8
    3 2 8
    3 2 8
    -3 -2 -8
    3 2 9
    3 2 9
    3 2 9
    -3 -2 -9
    3 2 10
    3 2 10
    -3 -2 -10
    3 2 11
    3 2 11
    3 2 11
    -3 -2 -11
    3 2 12
    -3 -2 -12
    -3 -2 -12
    3 2 13
    3 2 13
    -3 -2 -13
    3 3 -11
    -3 -3 11
    3 3 -10
    -3 -3 10
    -3 -3 10
    3 3 -9
    3 3 -9
    -3 -3 9
    -3 -3 9
    3 3 -8
    3 3 -8
    -3 -3 8
    -3 -3 8
    3 3 -7
    3 3 -7
    -3 -3 7
    -3 -3 7
    3 3 -6
    3 3 -6
    3 3 -6
    -3 -3 6
    3 3 -5
    3 3 -5
    3 3 -5
    3 3 -5
    -3 -3 5
    3 3 -4
    3 3 -4
    3 3 -4
    3 3 -4
    -3 -3 4
    -3 -3 4
    -3 -3 4
    -3 -3 4
    3 3 -3
    3 3 -3
    3 3 -3
    3 3 -3
    3 3 -3
    -3 -3 3
    -3 -3 3
    -3 -3 3
    -3 -3 3
    3 3 -2
    3 3 -2
    3 3 -2
    3 3 -2
    3 3 -2
    3 3 -2
    -3 -3 2
    -3 -3 2
    -3 -3 2
    3 3 -1
    3 3 -1
    3 3 -1
    3 3 -1
    3 3 -1
    -3 -3 1
    -3 -3 1
    -3 -3 1
    -3 -3 1
    -3 -3 1
    -3 -3 1
    3 3 0
    3 3 0
    3 3 0
    3 3 0
    3 3 0
    3 3 0
    -3 -3 0
    -3 -3 0
    -3 -3 0
    -3 -3 0
    -3 -3 0
    -3 -3 0
    -3 -3 0
    -3 -3 0
    3 3 1
    3 3 1
    3 3 1
    3 3 1
    3 3 1
    3 3 1
    -3 -3 -1
    -3 -3 -1
    -3 -3 -1
    -3 -3 -1
    -3 -3 -1
    -3 -3 -1
    3 3 2
    3 3 2
    3 3 2
    3 3 2
    3 3 2
    3 3 2
    -3 -3 -2
    -3 -3 -2
    -3 -3 -2
    -3 -3 -2
    -3 -3 -2
    3 3 3
    3 3 3
    3 3 3
    3 3 3
    3 3 3
    3 3 3
    -3 -3 -3
    -3 -3 -3
    -3 -3 -3
    -3 -3 -3
    -3 -3 -3
    -3 -3 -3
    3 3 4
    3 3 4
    3 3 4
    3 3 4
    3 3 4
    3 3 4
    3 3 4
    -3 -3 -4
    -3 -3 -4
    -3 -3 -4
    -3 -3 -4
    -3 -3 -4
    3 3 5
    3 3 5
    3 3 5
    3 3 5
    3 3 5
    3 3 5
    3 3 5
    -3 -3 -5
    -3 -3 -5
    -3 -3 -5
    -3 -3 -5
    -3 -3 -5
    -3 -3 -5
    -3 -3 -5
    3 3 6
    3 3 6
    3 3 6
    3 3 6
    3 3 6
    3 3 6
    3 3 6
    3 3 6
    -3 -3 -6
    -3 -3 -6
    -3 -3 -6
    -3 -3 -6
    -3 -3 -6
    -3 -3 -6
    3 3 7
    3 3 7
    3 3 7
    3 3 7
    3 3 7
    3 3 7
    3 3 7
    -3 -3 -7
    -3 -3 -7
    -3 -3 -7
    -3 -3 -7
    -3 -3 -7
    3 3 8
    3 3 8
    3 3 8
    3 3 8
    -3 -3 -8
    -3 -3 -8
    -3 -3 -8
    -3 -3 -8
    3 3 9
    3 3 9
    3 3 9
    -3 -3 -9
    3 3 10
    3 3 10
    3 3 10
    -3 -3 -10
    3 3 11
    3 3 11
    3 3 11
    -3 -3 -11
    3 3 12
    -3 -3 -12
    -3 -3 -12
    3 3 13
    3 3 13
    -3 -3 -13
    -3 -3 -13
    3 4 -10
    -3 -4 10
    -3 -4 10
    3 4 -9
    -3 -4 9
    -3 -4 9
    3 4 -8
    3 4 -8
    -3 -4 8
    -3 -4 8
    3 4 -7
    3 4 -7
    -3 -4 7
    -3 -4 7
    3 4 -6
    3 4 -6
    -3 -4 6
    -3 -4 6
    3 4 -5
    3 4 -5
    3 4 -5
    3 4 -5
    -3 -4 5
    3 4 -4
    3 4 -4
    3 4 -4
    3 4 -4
    -3 -4 4
    -3 -4 4
    -3 -4 4
    3 4 -3
    3 4 -3
    3 4 -3
    3 4 -3
    -3 -4 3
    -3 -4 3
    -3 -4 3
    -3 -4 3
    3 4 -2
    3 4 -2
    3 4 -2
    3 4 -2
    3 4 -2
    -3 -4 2
    -3 -4 2
    -3 -4 2
    -3 -4 2
    -3 -4 2
    -3 -4 2
    3 4 -1
    3 4 -1
    3 4 -1
    3 4 -1
    3 4 -1
    3 4 -1
    -3 -4 1
    -3 -4 1
    -3 -4 1
    -3 -4 1
    -3 -4 1
    -3 -4 1
    3 4 0
    3 4 0
    3 4 0
    3 4 0
    3 4 0
    -3 -4 0
    -3 -4 0
    -3 -4 0
    -3 -4 0
    -3 -4 0
    -3 -4 0
    -3 -4 0
    3 4 1
    3 4 1
    3 4 1
    3 4 1
    3 4 1
    3 4 1
    -3 -4 -1
    -3 -4 -1
    -3 -4 -1
    -3 -4 -1
    -3 -4 -1
    -3 -4 -1
    -3 -4 -1
    3 4 2
    3 4 2
    3 4 2
    3 4 2
    3 4 2
    3 4 2
    3 4 2
    -3 -4 -2
    -3 -4 -2
    -3 -4 -2
    -3 -4 -2
    -3 -4 -2
    -3 -4 -2
    3 4 3
    3 4 3
    3 4 3
    3 4 3
    3 4 3
    -3 -4 -3
    -3 -4 -3
    -3 -4 -3
    -3 -4 -3
    -3 -4 -3
    -3 -4 -3
    -3 -4 -3
    3 4 4
    3 4 4
    3 4 4
    3 4 4
    3 4 4
    3 4 4
    3 4 4
    -3 -4 -4
    -3 -4 -4
    -3 -4 -4
    -3 -4 -4
    -3 -4 -4
    3 4 5
    3 4 5
    3 4 5
    3 4 5
    3 4 5
    3 4 5
    3 4 5
    -3 -4 -5
    -3 -4 -5
    -3 -4 -5
    -3 -4 -5
    -3 -4 -5
    -3 -4 -5
    3 4 6
    3 4 6
    3 4 6
    3 4 6
    3 4 6
    3 4 6
    -3 -4 -6
    -3 -4 -6
    -3 -4 -6
    -3 -4 -6
    -3 -4 -6
    -3 -4 -6
    -3 -4 -6
    -3 -4 -6
    3 4 7
    3 4 7
    3 4 7
    3 4 7
    3 4 7
    3 4 7
    3 4 7
    3 4 7
    -3 -4 -7
    -3 -4 -7
    -3 -4 -7
    -3 -4 -7
    -3 -4 -7
    -3 -4 -7
    3 4 8
    3 4 8
    3 4 8
    -3 -4 -8
    -3 -4 -8
    -3 -4 -8
    3 4 9
    3 4 9
    3 4 9
    -3 -4 -9
    3 4 10
    3 4 10
    -3 -4 -10
    -3 -4 -10
    3 4 11
    -3 -4 -11
    -3 -4 -11
    3 4 12
    3 4 12
    -3 -4 -12
    -3 -4 -12
    3 4 13
    3 4 13
    -3 -4 -13
    -3 -4 -13
    3 5 -9
    -3 -5 9
    -3 -5 9
    3 5 -8
    -3 -5 8
    -3 -5 8
    3 5 -7
    3 5 -7
    -3 -5 7
    -3 -5 7
    -3 -5 7
    3 5 -6
    3 5 -6
    -3 -5 6
    -3 -5 6
    -3 -5 6
    3 5 -5
    3 5 -5
    3 5 -5
    3 5 -5
    -3 -5 5
    3 5 -4
    3 5 -4
    3 5 -4
    3 5 -4
    -3 -5 4
    3 5 -3
    3 5 -3
    3 5 -3
    3 5 -3
    -3 -5 3
    -3 -5 3
    -3 -5 3
    -3 -5 3
    -3 -5 3
    3 5 -2
    3 5 -2
    3 5 -2
    3 5 -2
    3 5 -2
    -3 -5 2
    -3 -5 2
    -3 -5 2
    -3 -5 2
    -3 -5 2
    -3 -5 2
    3 5 -1
    3 5 -1
    3 5 -1
    3 5 -1
    3 5 -1
    3 5 -1
    -3 -5 1
    -3 -5 1
    -3 -5 1
    -3 -5 1
    -3 -5 1
    -3 -5 1
    3 5 0
    3 5 0
    3 5 0
    3 5 0
    3 5 0
    3 5 0
    -3 -5 0
    -3 -5 0
    -3 -5 0
    -3 -5 0
    -3 -5 0
    -3 -5 0
    3 5 1
    3 5 1
    3 5 1
    3 5 1
    3 5 1
    3 5 1
    -3 -5 -1
    -3 -5 -1
    -3 -5 -1
    -3 -5 -1
    -3 -5 -1
    -3 -5 -1
    -3 -5 -1
    3 5 2
    3 5 2
    3 5 2
    3 5 2
    3 5 2
    -3 -5 -2
    -3 -5 -2
    -3 -5 -2
    -3 -5 -2
    -3 -5 -2
    -3 -5 -2
    -3 -5 -2
    3 5 3
    3 5 3
    3 5 3
    3 5 3
    3 5 3
    3 5 3
    -3 -5 -3
    -3 -5 -3
    -3 -5 -3
    -3 -5 -3
    -3 -5 -3
    -3 -5 -3
    -3 -5 -3
    -3 -5 -3
    3 5 4
    3 5 4
    3 5 4
    3 5 4
    3 5 4
    -3 -5 -4
    -3 -5 -4
    -3 -5 -4
    -3 -5 -4
    -3 -5 -4
    -3 -5 -4
    -3 -5 -4
    3 5 5
    3 5 5
    3 5 5
    3 5 5
    3 5 5
    -3 -5 -5
    -3 -5 -5
    -3 -5 -5
    -3 -5 -5
    -3 -5 -5
    -3 -5 -5
    -3 -5 -5
    -3 -5 -5
    3 5 6
    3 5 6
    3 5 6
    3 5 6
    3 5 6
    -3 -5 -6
    -3 -5 -6
    -3 -5 -6
    -3 -5 -6
    -3 -5 -6
    -3 -5 -6
    -3 -5 -6
    -3 -5 -6
    3 5 7
    3 5 7
    3 5 7
    3 5 7
    -3 -5 -7
    -3 -5 -7
    -3 -5 -7
    -3 -5 -7
    -3 -5 -7
    -3 -5 -7
    -3 -5 -7
    3 5 8
    3 5 8
    3 5 8
    3 5 8
    -3 -5 -8
    -3 -5 -8
    -3 -5 -8
    3 5 9
    3 5 9
    -3 -5 -9
    -3 -5 -9
    -3 -5 -9
    3 5 10
    3 5 10
    -3 -5 -10
    -3 -5 -10
    3 5 11
    3 5 11
    -3 -5 -11
    -3 -5 -11
    3 5 12
    3 5 12
    -3 -5 -12
    -3 -5 -12
    3 5 13
    3 5 13
    -3 -5 -13
    -3 -5 -13
    3 5 14
    3 6 -9
    -3 -6 9
    3 6 -8
    -3 -6 8
    -3 -6 8
    3 6 -7
    -3 -6 7
    -3 -6 7
    -3 -6 7
    3 6 -6
    3 6 -6
    -3 -6 6
    -3 -6 6
    3 6 -5
    3 6 -5
    3 6 -5
    -3 -6 5
    -3 -6 5
    3 6 -4
    3 6 -4
    3 6 -4
    3 6 -4
    -3 -6 4
    3 6 -3
    3 6 -3
    3 6 -3
    3 6 -3
    -3 -6 3
    3 6 -2
    3 6 -2
    3 6 -2
    3 6 -2
    3 6 -2
    -3 -6 2
    -3 -6 2
    -3 -6 2
    3 6 -1
    3 6 -1
    3 6 -1
    3 6 -1
    3 6 -1
    3 6 -1
    -3 -6 1
    -3 -6 1
    -3 -6 1
    -3 -6 1
    -3 -6 1
    3 6 0
    3 6 0
    3 6 0
    3 6 0
    3 6 0
    -3 -6 0
    -3 -6 0
    -3 -6 0
    -3 -6 0
    -3 -6 0
    -3 -6 0
    -3 -6 0
    3 6 1
    3 6 1
    3 6 1
    3 6 1
    3 6 1
    3 6 1
    -3 -6 -1
    -3 -6 -1
    -3 -6 -1
    -3 -6 -1
    -3 -6 -1
    -3 -6 -1
    3 6 2
    3 6 2
    3 6 2
    3 6 2
    3 6 2
    3 6 2
    -3 -6 -2
    -3 -6 -2
    -3 -6 -2
    -3 -6 -2
    -3 -6 -2
    -3 -6 -2
    -3 -6 -2
    3 6 3
    3 6 3
    3 6 3
    3 6 3
    3 6 3
    3 6 3
    -3 -6 -3
    -3 -6 -3
    -3 -6 -3
    -3 -6 -3
    -3 -6 -3
    -3 -6 -3
    -3 -6 -3
    3 6 4
    3 6 4
    3 6 4
    3 6 4
    3 6 4
    -3 -6 -4
    -3 -6 -4
    -3 -6 -4
    -3 -6 -4
    -3 -6 -4
    -3 -6 -4
    -3 -6 -4
    3 6 5
    3 6 5
    3 6 5
    3 6 5
    3 6 5
    -3 -6 -5
    -3 -6 -5
    -3 -6 -5
    -3 -6 -5
    -3 -6 -5
    -3 -6 -5
    -3 -6 -5
    -3 -6 -5
    3 6 6
    3 6 6
    3 6 6
    3 6 6
    3 6 6
    -3 -6 -6
    -3 -6 -6
    -3 -6 -6
    -3 -6 -6
    -3 -6 -6
    -3 -6 -6
    -3 -6 -6
    -3 -6 -6
    3 6 7
    3 6 7
    3 6 7
    3 6 7
    -3 -6 -7
    -3 -6 -7
    -3 -6 -7
    3 6 8
    3 6 8
    3 6 8
    -3 -6 -8
    -3 -6 -8
    -3 -6 -8
    3 6 9
    3 6 9
    3 6 9
    -3 -6 -9
    -3 -6 -9
    -3 -6 -9
    3 6 10
    3 6 10
    -3 -6 -10
    -3 -6 -10
    3 6 11
    3 6 11
    -3 -6 -11
    -3 -6 -11
    3 6 12
    3 6 12
    -3 -6 -12
    -3 -6 -12
    3 6 13
    3 6 13
    -3 -6 -13
    -3 -6 -13
    3 7 -8
    -3 -7 8
    3 7 -7
    -3 -7 7
    -3 -7 7
    -3 -7 7
    3 7 -6
    -3 -7 6
    -3 -7 6
    -3 -7 6
    3 7 -5
    3 7 -5
    3 7 -5
    -3 -7 5
    -3 -7 5
    3 7 -4
    3 7 -4
    3 7 -4
    -3 -7 4
    -3 -7 4
    3 7 -3
    3 7 -3
    3 7 -3
    3 7 -3
    -3 -7 3
    3 7 -2
    3 7 -2
    3 7 -2
    3 7 -2
    -3 -7 2
    -3 -7 2
    3 7 -1
    3 7 -1
    3 7 -1
    3 7 -1
    -3 -7 1
    -3 -7 1
    3 7 0
    3 7 0
    3 7 0
    3 7 0
    3 7 0
    -3 -7 0
    -3 -7 0
    -3 -7 0
    -3 -7 0
    3 7 1
    3 7 1
    3 7 1
    3 7 1
    3 7 1
    -3 -7 -1
    -3 -7 -1
    -3 -7 -1
    -3 -7 -1
    -3 -7 -1
    -3 -7 -1
    -3 -7 -1
    3 7 2
    3 7 2
    3 7 2
    3 7 2
    3 7 2
    -3 -7 -2
    -3 -7 -2
    -3 -7 -2
    -3 -7 -2
    -3 -7 -2
    -3 -7 -2
    -3 -7 -2
    3 7 3
    3 7 3
    3 7 3
    3 7 3
    3 7 3
    -3 -7 -3
    -3 -7 -3
    -3 -7 -3
    -3 -7 -3
    -3 -7 -3
    3 7 4
    3 7 4
    3 7 4
    3 7 4
    -3 -7 -4
    -3 -7 -4
    -3 -7 -4
    -3 -7 -4
    -3 -7 -4
    -3 -7 -4
    3 7 5
    3 7 5
    3 7 5
    3 7 5
    3 7 5
    -3 -7 -5
    -3 -7 -5
    -3 -7 -5
    -3 -7 -5
    -3 -7 -5
    -3 -7 -5
    -3 -7 -5
    -3 -7 -5
    3 7 6
    3 7 6
    3 7 6
    -3 -7 -6
    -3 -7 -6
    -3 -7 -6
    -3 -7 -6
    3 7 7
    3 7 7
    3 7 7
    -3 -7 -7
    -3 -7 -7
    -3 -7 -7
    3 7 8
    3 7 8
    3 7 8
    -3 -7 -8
    -3 -7 -8
    -3 -7 -8
    3 7 9
    3 7 9
    3 7 9
    -3 -7 -9
    -3 -7 -9
    -3 -7 -9
    3 7 10
    3 7 10
    3 7 10
    -3 -7 -10
    -3 -7 -10
    -3 -7 -10
    3 7 11
    3 7 11
    -3 -7 -11
    -3 -7 -11
    3 7 12
    3 7 12
    -3 -7 -12
    -3 -7 -12
    3 7 13
    3 7 13
    -3 -7 -13
    -3 -7 -13
    3 8 -7
    -3 -8 7
    3 8 -6
    -3 -8 6
    -3 -8 6
    3 8 -5
    -3 -8 5
    -3 -8 5
    3 8 -4
    3 8 -4
    3 8 -4
    -3 -8 4
    3 8 -3
    3 8 -3
    3 8 -3
    -3 -8 3
    3 8 -2
    3 8 -2
    3 8 -2
    -3 -8 2
    3 8 -1
    3 8 -1
    3 8 -1
    -3 -8 1
    -3 -8 1
    3 8 0
    3 8 0
    3 8 0
    -3 -8 0
    -3 -8 0
    3 8 1
    3 8 1
    3 8 1
    -3 -8 -1
    -3 -8 -1
    -3 -8 -1
    3 8 2
    3 8 2
    -3 -8 -2
    -3 -8 -2
    -3 -8 -2
    3 8 3
    3 8 3
    -3 -8 -3
    -3 -8 -3
    -3 -8 -3
    -3 -8 -3
    3 8 4
    3 8 4
    3 8 4
    -3 -8 -4
    -3 -8 -4
    -3 -8 -4
    -3 -8 -4
    3 8 5
    3 8 5
    3 8 5
    -3 -8 -5
    -3 -8 -5
    -3 -8 -5
    -3 -8 -5
    -3 -8 -5
    -3 -8 -5
    3 8 6
    3 8 6
    3 8 6
    -3 -8 -6
    -3 -8 -6
    -3 -8 -6
    3 8 7
    3 8 7
    3 8 7
    -3 -8 -7
    -3 -8 -7
    -3 -8 -7
    3 8 8
    3 8 8
    3 8 8
    -3 -8 -8
    -3 -8 -8
    -3 -8 -8
    3 8 9
    3 8 9
    3 8 9
    -3 -8 -9
    -3 -8 -9
    -3 -8 -9
    3 8 10
    3 8 10
    3 8 10
    -3 -8 -10
    -3 -8 -10
    -3 -8 -10
    3 8 11
    3 8 11
    3 8 11
    -3 -8 -11
    -3 -8 -11
    3 8 12
    3 8 12
    -3 -8 -12
    -3 -8 -12
    3 8 13
    3 8 13
    -3 -8 -13
    -3 -8 -13
    3 9 -5
    -3 -9 5
    -3 -9 5
    3 9 -4
    -3 -9 4
    3 9 -3
    3 9 -3
    3 9 -3
    -3 -9 3
    3 9 -2
    3 9 -2
    3 9 -2
    -3 -9 2
    3 9 -1
    3 9 -1
    3 9 -1
    -3 -9 1
    -3 -9 1
    3 9 0
    3 9 0
    3 9 0
    -3 -9 0
    -3 -9 0
    3 9 1
    3 9 1
    3 9 1
    -3 -9 -1
    -3 -9 -1
    -3 -9 -1
    3 9 2
    3 9 2
    -3 -9 -2
    -3 -9 -2
    -3 -9 -2
    3 9 3
    3 9 3
    -3 -9 -3
    -3 -9 -3
    -3 -9 -3
    3 9 4
    3 9 4
    -3 -9 -4
    -3 -9 -4
    -3 -9 -4
    3 9 5
    3 9 5
    -3 -9 -5
    -3 -9 -5
    3 9 6
    3 9 6
    -3 -9 -6
    -3 -9 -6
    -3 -9 -6
    3 9 7
    3 9 7
    -3 -9 -7
    -3 -9 -7
    -3 -9 -7
    3 9 8
    3 9 8
    -3 -9 -8
    -3 -9 -8
    -3 -9 -8
    3 9 9
    3 9 9
    -3 -9 -9
    -3 -9 -9
    -3 -9 -9
    3 9 10
    3 9 10
    -3 -9 -10
    -3 -9 -10
    -3 -9 -10
    3 9 11
    3 9 11
    -3 -9 -11
    -3 -9 -11
    -3 -9 -11
    3 9 12
    3 9 12
    3 9 12
    -3 -9 -12
    -3 -9 -12
    3 9 13
    -3 -9 -13
    -3 -9 -13
    3 10 -4
    -3 -10 4
    -3 -10 4
    3 10 -3
    3 10 -3
    -3 -10 3
    3 10 -2
    3 10 -2
    3 10 -2
    -3 -10 2
    3 10 -1
    3 10 -1
    3 10 -1
    -3 -10 1
    -3 -10 1
    3 10 0
    3 10 0
    3 10 0
    -3 -10 0
    -3 -10 0
    3 10 1
    3 10 1
    -3 -10 -1
    -3 -10 -1
    3 10 2
    3 10 2
    -3 -10 -2
    -3 -10 -2
    -3 -10 -2
    3 10 3
    3 10 3
    -3 -10 -3
    -3 -10 -3
    -3 -10 -3
    3 10 4
    3 10 4
    -3 -10 -4
    -3 -10 -4
    3 10 5
    3 10 5
    -3 -10 -5
    -3 -10 -5
    3 10 6
    3 10 6
    -3 -10 -6
    -3 -10 -6
    3 10 7
    3 10 7
    -3 -10 -7
    -3 -10 -7
    3 10 8
    3 10 8
    -3 -10 -8
    -3 -10 -8
    -3 -10 -8
    3 10 9
    3 10 9
    -3 -10 -9
    -3 -10 -9
    -3 -10 -9
    3 10 10
    3 10 10
    -3 -10 -10
    -3 -10 -10
    -3 -10 -10
    3 10 11
    3 10 11
    -3 -10 -11
    -3 -10 -11
    -3 -10 -11
    3 10 12
    3 10 12
    -3 -10 -12
    -3 -10 -12
    3 11 -2
    3 11 -2
    -3 -11 2
    3 11 -1
    3 11 -1
    3 11 -1
    -3 -11 1
    -3 -11 1
    3 11 0
    3 11 0
    -3 -11 0
    -3 -11 0
    3 11 1
    3 11 1
    -3 -11 -1
    -3 -11 -1
    3 11 2
    3 11 2
    -3 -11 -2
    -3 -11 -2
    -3 -11 -2
    3 11 3
    3 11 3
    -3 -11 -3
    -3 -11 -3
    -3 -11 -3
    3 11 4
    3 11 4
    -3 -11 -4
    -3 -11 -4
    3 11 5
    3 11 5
    -3 -11 -5
    -3 -11 -5
    3 11 6
    3 11 6
    -3 -11 -6
    -3 -11 -6
    3 11 7
    3 11 7
    -3 -11 -7
    -3 -11 -7
    3 11 8
    3 11 8
    -3 -11 -8
    -3 -11 -8
    3 11 9
    3 11 9
    -3 -11 -9
    -3 -11 -9
    -3 -11 -9
    3 11 10
    3 11 10
    -3 -11 -10
    -3 -11 -10
    -3 -11 -10
    3 11 11
    3 11 11
    -3 -11 -11
    -3 -11 -11
    -3 -11 -11
    3 12 0
    -3 -12 0
    3 12 1
    3 12 1
    -3 -12 -1
    -3 -12 -1
    3 12 2
    3 12 2
    -3 -12 -2
    -3 -12 -2
    3 12 3
    3 12 3
    -3 -12 -3
    -3 -12 -3
    3 12 4
    3 12 4
    -3 -12 -4
    -3 -12 -4
    3 12 5
    3 12 5
    -3 -12 -5
    -3 -12 -5
    3 12 6
    3 12 6
    -3 -12 -6
    -3 -12 -6
    3 12 7
    3 12 7
    -3 -12 -7
    -3 -12 -7
    3 12 8
    3 12 8
    -3 -12 -8
    -3 -12 -8
    3 12 9
    3 12 9
    -3 -12 -9
    -3 -12 -9
    3 12 10
    -3 -12 -10
    -3 -12 -10
    3 13 4
    -3 -13 -4
    3 13 5
    -3 -13 -5
    -3 -13 -5
    3 13 6
    -3 -13 -6
    -3 -13 -6
    3 13 7
    -3 -13 -7
    -3 -13 -7
    4 -9 -6
    4 -9 -6
    -4 9 6
    4 -9 -5
    4 -9 -5
    -4 9 5
    4 -9 -4
    4 -9 -4
    -4 9 4
    4 -9 -3
    4 -9 -3
    -4 9 3
    4 -9 -2
    4 -9 -2
    -4 9 2
    4 -9 -1
    4 -9 -1
    -4 9 1
    4 -9 0
    4 -9 0
    -4 9 0
    4 -8 -8
    -4 8 8
    4 -8 -7
    4 -8 -7
    -4 8 7
    4 -8 -6
    4 -8 -6
    -4 8 6
    4 -8 -5
    4 -8 -5
    -4 8 5
    4 -8 -4
    4 -8 -4
    -4 8 4
    4 -8 -3
    4 -8 -3
    4 -8 -3
    -4 8 3
    4 -8 -2
    4 -8 -2
    4 -8 -2
    -4 8 2
    4 -8 -1
    4 -8 -1
    -4 8 1
    4 -8 0
    4 -8 0
    -4 8 0
    4 -8 1
    4 -8 1
    -4 8 -1
    4 -8 2
    4 -8 2
    -4 8 -2
    4 -8 3
    -4 8 -3
    4 -7 -10
    -4 7 10
    4 -7 -9
    4 -7 -9
    -4 7 9
    4 -7 -8
    4 -7 -8
    -4 7 8
    4 -7 -7
    4 -7 -7
    4 -7 -7
    -4 7 7
    4 -7 -6
    4 -7 -6
    4 -7 -6
    -4 7 6
    4 -7 -5
    4 -7 -5
    -4 7 5
    4 -7 -4
    4 -7 -4
    -4 7 4
    4 -7 -3
    -4 7 3
    4 -7 -2
    4 -7 -2
    -4 7 2
    4 -7 -1
    4 -7 -1
    4 -7 -1
    -4 7 1
    4 -7 0
    4 -7 0
    -4 7 0
    4 -7 1
    4 -7 1
    -4 7 -1
    4 -7 2
    4 -7 2
    4 -7 2
    -4 7 -2
    4 -7 3
    4 -7 3
    4 -7 3
    -4 7 -3
    4 -7 4
    4 -7 4
    -4 7 -4
    4 -7 5
    4 -7 5
    -4 7 -5
    4 -6 -10
    4 -6 -10
    -4 6 10
    4 -6 -9
    4 -6 -9
    -4 6 9
    4 -6 -8
    4 -6 -8
    -4 6 8
    4 -6 -7
    4 -6 -7
    -4 6 7
    4 -6 -6
    4 -6 -6
    4 -6 -6
    -4 6 6
    4 -6 -5
    4 -6 -5
    4 -6 -5
    -4 6 5
    4 -6 -4
    4 -6 -4
    4 -6 -4
    4 -6 -3
    4 -6 -3
    4 -6 -3
    4 -6 -2
    4 -6 -2
    4 -6 -2
    -4 6 2
    4 -6 -1
    4 -6 -1
    4 -6 -1
    -4 6 1
    4 -6 0
    4 -6 0
    4 -6 0
    -4 6 0
    4 -6 1
    4 -6 1
    4 -6 1
    4 -6 1
    -4 6 -1
    4 -6 2
    4 -6 2
    4 -6 2
    4 -6 2
    -4 6 -2
    4 -6 3
    4 -6 3
    4 -6 3
    -4 6 -3
    4 -6 4
    4 -6 4
    4 -6 4
    -4 6 -4
    4 -6 5
    4 -6 5
    -4 6 -5
    4 -6 6
    4 -6 6
    -4 6 -6
    4 -5 -11
    -4 5 11
    4 -5 -10
    4 -5 -10
    -4 5 10
    4 -5 -9
    4 -5 -9
    -4 5 9
    4 -5 -8
    4 -5 -8
    -4 5 8
    4 -5 -7
    4 -5 -7
    -4 5 7
    4 -5 -6
    4 -5 -6
    4 -5 -6
    -4 5 6
    4 -5 -5
    4 -5 -5
    4 -5 -5
    -4 5 5
    4 -5 -4
    4 -5 -4
    4 -5 -4
    -4 5 4
    4 -5 -3
    4 -5 -3
    4 -5 -3
    4 -5 -3
    4 -5 -2
    4 -5 -2
    4 -5 -2
    4 -5 -2
    4 -5 -1
    4 -5 -1
    4 -5 -1
    -4 5 1
    4 -5 0
    4 -5 0
    4 -5 0
    4 -5 0
    -4 5 0
    4 -5 1
    4 -5 1
    4 -5 1
    4 -5 1
    -4 5 -1
    4 -5 2
    4 -5 2
    4 -5 2
    4 -5 2
    -4 5 -2
    4 -5 3
    4 -5 3
    4 -5 3
    4 -5 3
    -4 5 -3
    4 -5 4
    4 -5 4
    4 -5 4
    -4 5 -4
    4 -5 5
    4 -5 5
    -4 5 -5
    4 -5 6
    4 -5 6
    -4 5 -6
    4 -5 7
    4 -5 7
    -4 5 -7
    4 -4 -11
    -4 4 11
    4 -4 -10
    4 -4 -10
    -4 4 10
    4 -4 -9
    4 -4 -9
    -4 4 9
    4 -4 -8
    4 -4 -8
    -4 4 8
    4 -4 -7
    4 -4 -7
    -4 4 7
    4 -4 -6
    4 -4 -6
    -4 4 6
    4 -4 -5
    4 -4 -5
    4 -4 -5
    -4 4 5
    4 -4 -4
    4 -4 -4
    4 -4 -4
    -4 4 4
    4 -4 -3
    4 -4 -3
    4 -4 -3
    -4 4 3
    4 -4 -2
    4 -4 -2
    4 -4 -2
    4 -4 -2
    -4 4 2
    4 -4 -1
    4 -4 -1
    4 -4 -1
    4 -4 -1
    4 -4 0
    4 -4 0
    4 -4 0
    4 -4 0
    4 -4 0
    -4 4 0
    4 -4 1
    4 -4 1
    4 -4 1
    4 -4 1
    -4 4 -1
    4 -4 2
    4 -4 2
    4 -4 2
    4 -4 2
    -4 4 -2
    4 -4 3
    4 -4 3
    4 -4 3
    4 -4 3
    -4 4 -3
    4 -4 4
    4 -4 4
    4 -4 4
    4 -4 4
    -4 4 -4
    4 -4 5
    4 -4 5
    4 -4 5
    -4 4 -5
    4 -4 6
    4 -4 6
    -4 4 -6
    4 -4 7
    4 -4 7
    -4 4 -7
    4 -4 8
    4 -4 8
    -4 4 -8
    4 -4 9
    4 -4 9
    4 -3 -11
    -4 3 11
    4 -3 -10
    -4 3 10
    4 -3 -9
    4 -3 -9
    -4 3 9
    4 -3 -8
    4 -3 -8
    4 -3 -7
    4 -3 -7
    4 -3 -7
    4 -3 -6
    4 -3 -6
    4 -3 -6
    4 -3 -5
    4 -3 -5
    4 -3 -5
    -4 3 5
    4 -3 -4
    4 -3 -4
    4 -3 -4
    4 -3 -4
    -4 3 4
    4 -3 -3
    4 -3 -3
    4 -3 -3
    -4 3 3
    -4 3 3
    4 -3 -2
    4 -3 -2
    4 -3 -2
    4 -3 -2
    -4 3 2
    -4 3 2
    -4 3 2
    -4 3 2
    -4 3 2
    4 -3 -1
    4 -3 -1
    4 -3 -1
    4 -3 -1
    -4 3 1
    -4 3 1
    -4 3 1
    -4 3 1
    4 -3 0
    4 -3 0
    4 -3 0
    4 -3 0
    4 -3 0
    -4 3 0
    -4 3 0
    -4 3 0
    -4 3 0
    4 -3 1
    4 -3 1
    4 -3 1
    4 -3 1
    -4 3 -1
    -4 3 -1
    -4 3 -1
    -4 3 -1
    -4 3 -1
    4 -3 2
    4 -3 2
    4 -3 2
    4 -3 2
    -4 3 -2
    4 -3 3
    4 -3 3
    4 -3 3
    4 -3 3
    -4 3 -3
    4 -3 4
    4 -3 4
    4 -3 4
    4 -3 4
    -4 3 -4
    4 -3 5
    4 -3 5
    4 -3 5
    4 -3 5
    -4 3 -5
    4 -3 6
    4 -3 6
    -4 3 -6
    -4 3 -6
    4 -3 7
    4 -3 7
    -4 3 -7
    4 -3 8
    4 -3 8
    -4 3 -8
    4 -3 9
    4 -3 9
    4 -3 9
    4 -2 -11
    -4 2 11
    4 -2 -10
    -4 2 10
    4 -2 -9
    4 -2 -9
    4 -2 -8
    4 -2 -8
    4 -2 -8
    4 -2 -7
    4 -2 -7
    4 -2 -7
    4 -2 -6
    4 -2 -6
    4 -2 -6
    4 -2 -5
    4 -2 -5
    4 -2 -5
    4 -2 -4
    4 -2 -4
    4 -2 -4
    4 -2 -4
    -4 2 4
    -4 2 4
    -4 2 4
    4 -2 -3
    4 -2 -3
    4 -2 -3
    4 -2 -3
    -4 2 3
    -4 2 3
    -4 2 3
    4 -2 -2
    4 -2 -2
    4 -2 -2
    4 -2 -2
    -4 2 2
    -4 2 2
    -4 2 2
    -4 2 2
    4 -2 -1
    4 -2 -1
    4 -2 -1
    4 -2 -1
    4 -2 -1
    -4 2 1
    -4 2 1
    -4 2 1
    -4 2 1
    -4 2 1
    4 -2 0
    4 -2 0
    4 -2 0
    4 -2 0
    4 -2 0
    -4 2 0
    -4 2 0
    -4 2 0
    -4 2 0
    4 -2 1
    4 -2 1
    4 -2 1
    4 -2 1
    4 -2 1
    -4 2 -1
    -4 2 -1
    -4 2 -1
    -4 2 -1
    4 -2 2
    4 -2 2
    4 -2 2
    4 -2 2
    -4 2 -2
    -4 2 -2
    -4 2 -2
    -4 2 -2
    -4 2 -2
    4 -2 3
    4 -2 3
    4 -2 3
    4 -2 3
    -4 2 -3
    -4 2 -3
    -4 2 -3
    -4 2 -3
    -4 2 -3
    4 -2 4
    4 -2 4
    4 -2 4
    4 -2 4
    -4 2 -4
    4 -2 5
    4 -2 5
    4 -2 5
    4 -2 5
    4 -2 5
    -4 2 -5
    4 -2 6
    4 -2 6
    4 -2 6
    4 -2 6
    4 -2 6
    -4 2 -6
    4 -2 7
    4 -2 7
    4 -2 7
    -4 2 -7
    -4 2 -7
    4 -2 8
    4 -2 8
    4 -2 8
    4 -2 9
    4 -2 9
    4 -2 9
    4 -2 10
    4 -2 10
    4 -2 10
    4 -1 -11
    -4 1 11
    -4 1 11
    4 -1 -10
    4 -1 -10
    -4 1 10
    4 -1 -9
    4 -1 -9
    -4 1 9
    4 -1 -8
    4 -1 -8
    -4 1 8
    4 -1 -7
    4 -1 -7
    4 -1 -7
    -4 1 7
    4 -1 -6
    4 -1 -6
    4 -1 -6
    -4 1 6
    4 -1 -5
    4 -1 -5
    4 -1 -5
    -4 1 5
    -4 1 5
    4 -1 -4
    4 -1 -4
    4 -1 -4
    4 -1 -4
    4 -1 -4
    -4 1 4
    -4 1 4
    -4 1 4
    -4 1 4
    -4 1 4
    4 -1 -3
    4 -1 -3
    4 -1 -3
    4 -1 -3
    4 -1 -3
    -4 1 3
    -4 1 3
    -4 1 3
    -4 1 3
    -4 1 3
    4 -1 -2
    4 -1 -2
    4 -1 -2
    4 -1 -2
    4 -1 -2
    4 -1 -2
    4 -1 -2
    -4 1 2
    -4 1 2
    -4 1 2
    -4 1 2
    -4 1 2
    -4 1 2
    4 -1 -1
    4 -1 -1
    4 -1 -1
    4 -1 -1
    4 -1 -1
    4 -1 -1
    4 -1 -1
    -4 1 1
    -4 1 1
    -4 1 1
    -4 1 1
    -4 1 1
    -4 1 1
    -4 1 1
    4 -1 0
    4 -1 0
    4 -1 0
    4 -1 0
    4 -1 0
    4 -1 0
    4 -1 0
    -4 1 0
    -4 1 0
    -4 1 0
    -4 1 0
    -4 1 0
    -4 1 0
    4 -1 1
    4 -1 1
    4 -1 1
    4 -1 1
    4 -1 1
    4 -1 1
    -4 1 -1
    -4 1 -1
    -4 1 -1
    -4 1 -1
    -4 1 -1
    -4 1 -1
    4 -1 2
    4 -1 2
    4 -1 2
    4 -1 2
    4 -1 2
    4 -1 2
    4 -1 2
    4 -1 2
    -4 1 -2
    -4 1 -2
    -4 1 -2
    -4 1 -2
    -4 1 -2
    4 -1 3
    4 -1 3
    4 -1 3
    4 -1 3
    4 -1 3
    4 -1 3
    4 -1 3
    4 -1 3
    -4 1 -3
    -4 1 -3
    -4 1 -3
    -4 1 -3
    -4 1 -3
    4 -1 4
    4 -1 4
    4 -1 4
    4 -1 4
    4 -1 4
    4 -1 4
    -4 1 -4
    -4 1 -4
    -4 1 -4
    -4 1 -4
    -4 1 -4
    4 -1 5
    4 -1 5
    4 -1 5
    4 -1 5
    4 -1 5
    4 -1 5
    -4 1 -5
    -4 1 -5
    4 -1 6
    4 -1 6
    4 -1 6
    4 -1 6
    -4 1 -6
    4 -1 7
    4 -1 7
    4 -1 7
    -4 1 -7
    4 -1 8
    4 -1 8
    4 -1 8
    -4 1 -8
    4 -1 9
    4 -1 9
    4 -1 9
    -4 1 -9
    4 -1 10
    4 -1 10
    4 -1 10
    4 -1 11
    4 -1 11
    4 -1 11
    4 0 -11
    -4 0 11
    -4 0 11
    4 0 -10
    4 0 -10
    -4 0 10
    4 0 -9
    4 0 -9
    -4 0 9
    4 0 -8
    4 0 -8
    -4 0 8
    4 0 -7
    4 0 -7
    4 0 -6
    4 0 -6
    -4 0 6
    4 0 -5
    4 0 -5
    4 0 -5
    4 0 -5
    -4 0 5
    -4 0 5
    -4 0 5
    4 0 -4
    4 0 -4
    4 0 -4
    4 0 -4
    -4 0 4
    -4 0 4
    -4 0 4
    4 0 -3
    4 0 -3
    4 0 -3
    4 0 -3
    4 0 -3
    4 0 -3
    -4 0 3
    -4 0 3
    -4 0 3
    -4 0 3
    -4 0 3
    4 0 -2
    4 0 -2
    4 0 -2
    4 0 -2
    4 0 -2
    4 0 -2
    -4 0 2
    -4 0 2
    -4 0 2
    -4 0 2
    -4 0 2
    -4 0 2
    4 0 -1
    4 0 -1
    4 0 -1
    4 0 -1
    4 0 -1
    4 0 -1
    4 0 -1
    -4 0 1
    -4 0 1
    -4 0 1
    -4 0 1
    -4 0 1
    -4 0 1
    -4 0 1
    4 0 0
    4 0 0
    4 0 0
    4 0 0
    4 0 0
    4 0 0
    4 0 0
    -4 0 0
    -4 0 0
    -4 0 0
    -4 0 0
    -4 0 0
    -4 0 0
    -4 0 0
    4 0 1
    4 0 1
    4 0 1
    4 0 1
    4 0 1
    4 0 1
    4 0 1
    -4 0 -1
    -4 0 -1
    -4 0 -1
    -4 0 -1
    -4 0 -1
    -4 0 -1
    4 0 2
    4 0 2
    4 0 2
    4 0 2
    4 0 2
    4 0 2
    4 0 2
    4 0 2
    -4 0 -2
    -4 0 -2
    -4 0 -2
    -4 0 -2
    -4 0 -2
    4 0 3
    4 0 3
    4 0 3
    4 0 3
    4 0 3
    4 0 3
    4 0 3
    -4 0 -3
    -4 0 -3
    -4 0 -3
    -4 0 -3
    -4 0 -3
    -4 0 -3
    4 0 4
    4 0 4
    4 0 4
    4 0 4
    4 0 4
    4 0 4
    4 0 4
    4 0 4
    -4 0 -4
    -4 0 -4
    -4 0 -4
    -4 0 -4
    -4 0 -4
    4 0 5
    4 0 5
    4 0 5
    4 0 5
    4 0 5
    4 0 5
    4 0 5
    4 0 5
    -4 0 -5
    -4 0 -5
    -4 0 -5
    -4 0 -5
    -4 0 -5
    4 0 6
    4 0 6
    4 0 6
    4 0 6
    4 0 6
    4 0 6
    4 0 6
    4 0 6
    -4 0 -6
    4 0 7
    4 0 7
    4 0 7
    4 0 7
    4 0 7
    -4 0 -7
    4 0 8
    4 0 8
    4 0 8
    4 0 8
    -4 0 -8
    4 0 9
    4 0 9
    4 0 9
    4 0 9
    -4 0 -9
    4 0 10
    4 0 10
    4 0 10
    4 0 10
    -4 0 -10
    4 0 11
    4 0 11
    4 0 11
    4 0 12
    4 0 12
    4 1 -11
    -4 -1 11
    -4 -1 11
    4 1 -10
    4 1 -10
    -4 -1 10
    4 1 -9
    4 1 -9
    -4 -1 9
    4 1 -8
    4 1 -8
    -4 -1 8
    4 1 -7
    4 1 -7
    -4 -1 7
    4 1 -6
    4 1 -6
    4 1 -6
    4 1 -5
    4 1 -5
    4 1 -5
    4 1 -4
    4 1 -4
    4 1 -4
    4 1 -4
    -4 -1 4
    -4 -1 4
    -4 -1 4
    -4 -1 4
    4 1 -3
    4 1 -3
    4 1 -3
    4 1 -3
    4 1 -3
    4 1 -3
    -4 -1 3
    -4 -1 3
    -4 -1 3
    -4 -1 3
    -4 -1 3
    -4 -1 3
    4 1 -2
    4 1 -2
    4 1 -2
    4 1 -2
    4 1 -2
    4 1 -2
    -4 -1 2
    -4 -1 2
    -4 -1 2
    -4 -1 2
    -4 -1 2
    -4 -1 2
    -4 -1 2
    -4 -1 2
    4 1 -1
    4 1 -1
    4 1 -1
    4 1 -1
    4 1 -1
    4 1 -1
    -4 -1 1
    -4 -1 1
    -4 -1 1
    -4 -1 1
    -4 -1 1
    -4 -1 1
    -4 -1 1
    4 1 0
    4 1 0
    4 1 0
    4 1 0
    4 1 0
    4 1 0
    4 1 0
    -4 -1 0
    -4 -1 0
    -4 -1 0
    -4 -1 0
    -4 -1 0
    -4 -1 0
    -4 -1 0
    4 1 1
    4 1 1
    4 1 1
    4 1 1
    4 1 1
    4 1 1
    4 1 1
    4 1 1
    4 1 1
    -4 -1 -1
    -4 -1 -1
    -4 -1 -1
    -4 -1 -1
    -4 -1 -1
    -4 -1 -1
    -4 -1 -1
    4 1 2
    4 1 2
    4 1 2
    4 1 2
    4 1 2
    4 1 2
    4 1 2
    4 1 2
    4 1 2
    -4 -1 -2
    -4 -1 -2
    -4 -1 -2
    -4 -1 -2
    -4 -1 -2
    4 1 3
    4 1 3
    4 1 3
    4 1 3
    4 1 3
    4 1 3
    4 1 3
    -4 -1 -3
    -4 -1 -3
    -4 -1 -3
    -4 -1 -3
    -4 -1 -3
    -4 -1 -3
    4 1 4
    4 1 4
    4 1 4
    4 1 4
    4 1 4
    4 1 4
    4 1 4
    -4 -1 -4
    -4 -1 -4
    -4 -1 -4
    -4 -1 -4
    -4 -1 -4
    -4 -1 -4
    4 1 5
    4 1 5
    4 1 5
    4 1 5
    4 1 5
    4 1 5
    4 1 5
    4 1 5
    -4 -1 -5
    -4 -1 -5
    -4 -1 -5
    -4 -1 -5
    -4 -1 -5
    4 1 6
    4 1 6
    4 1 6
    4 1 6
    4 1 6
    4 1 6
    4 1 6
    4 1 6
    -4 -1 -6
    -4 -1 -6
    -4 -1 -6
    -4 -1 -6
    4 1 7
    4 1 7
    4 1 7
    4 1 7
    4 1 7
    -4 -1 -7
    4 1 8
    4 1 8
    4 1 8
    4 1 8
    -4 -1 -8
    4 1 9
    4 1 9
    4 1 9
    4 1 9
    -4 -1 -9
    4 1 10
    4 1 10
    4 1 10
    4 1 10
    -4 -1 -10
    4 1 11
    4 1 11
    4 1 11
    -4 -1 -11
    4 1 12
    4 1 12
    4 1 12
    4 2 -11
    -4 -2 11
    4 2 -10
    4 2 -10
    4 2 -9
    4 2 -9
    4 2 -8
    4 2 -8
    -4 -2 8
    4 2 -7
    4 2 -7
    -4 -2 7
    -4 -2 7
    4 2 -6
    4 2 -6
    4 2 -6
    -4 -2 6
    4 2 -5
    4 2 -5
    4 2 -5
    -4 -2 5
    4 2 -4
    4 2 -4
    4 2 -4
    -4 -2 4
    -4 -2 4
    -4 -2 4
    -4 -2 4
    4 2 -3
    4 2 -3
    4 2 -3
    4 2 -3
    4 2 -3
    4 2 -3
    -4 -2 3
    -4 -2 3
    -4 -2 3
    4 2 -2
    4 2 -2
    4 2 -2
    4 2 -2
    4 2 -2
    4 2 -2
    4 2 -2
    -4 -2 2
    -4 -2 2
    -4 -2 2
    -4 -2 2
    -4 -2 2
    -4 -2 2
    4 2 -1
    4 2 -1
    4 2 -1
    4 2 -1
    4 2 -1
    4 2 -1
    -4 -2 1
    -4 -2 1
    -4 -2 1
    -4 -2 1
    -4 -2 1
    -4 -2 1
    -4 -2 1
    4 2 0
    4 2 0
    4 2 0
    4 2 0
    4 2 0
    4 2 0
    4 2 0
    -4 -2 0
    -4 -2 0
    -4 -2 0
    -4 -2 0
    -4 -2 0
    -4 -2 0
    -4 -2 0
    -4 -2 0
    -4 -2 0
    4 2 1
    4 2 1
    4 2 1
    4 2 1
    4 2 1
    4 2 1
    4 2 1
    4 2 1
    -4 -2 -1
    -4 -2 -1
    -4 -2 -1
    -4 -2 -1
    -4 -2 -1
    -4 -2 -1
    -4 -2 -1
    4 2 2
    4 2 2
    4 2 2
    4 2 2
    4 2 2
    4 2 2
    4 2 2
    4 2 2
    -4 -2 -2
    -4 -2 -2
    -4 -2 -2
    -4 -2 -2
    -4 -2 -2
    -4 -2 -2
    4 2 3
    4 2 3
    4 2 3
    4 2 3
    4 2 3
    4 2 3
    4 2 3
    -4 -2 -3
    -4 -2 -3
    -4 -2 -3
    -4 -2 -3
    -4 -2 -3
    4 2 4
    4 2 4
    4 2 4
    4 2 4
    4 2 4
    4 2 4
    4 2 4
    -4 -2 -4
    -4 -2 -4
    -4 -2 -4
    -4 -2 -4
    -4 -2 -4
    4 2 5
    4 2 5
    4 2 5
    4 2 5
    4 2 5
    4 2 5
    4 2 5
    -4 -2 -5
    -4 -2 -5
    -4 -2 -5
    -4 -2 -5
    -4 -2 -5
    4 2 6
    4 2 6
    4 2 6
    4 2 6
    4 2 6
    4 2 6
    4 2 6
    -4 -2 -6
    -4 -2 -6
    -4 -2 -6
    -4 -2 -6
    -4 -2 -6
    4 2 7
    4 2 7
    4 2 7
    4 2 7
    4 2 7
    -4 -2 -7
    -4 -2 -7
    -4 -2 -7
    4 2 8
    4 2 8
    4 2 8
    4 2 8
    4 2 8
    -4 -2 -8
    4 2 9
    4 2 9
    4 2 9
    4 2 9
    -4 -2 -9
    4 2 10
    4 2 10
    -4 -2 -10
    4 2 11
    4 2 11
    4 2 11
    -4 -2 -11
    4 2 12
    4 2 12
    -4 -2 -12
    -4 -2 -12
    4 2 13
    4 2 13
    -4 -2 -13
    4 3 -10
    4 3 -10
    4 3 -9
    4 3 -9
    -4 -3 9
    4 3 -8
    4 3 -8
    -4 -3 8
    -4 -3 8
    4 3 -7
    4 3 -7
    -4 -3 7
    -4 -3 7
    4 3 -6
    4 3 -6
    4 3 -6
    -4 -3 6
    4 3 -5
    4 3 -5
    4 3 -5
    -4 -3 5
    4 3 -4
    4 3 -4
    4 3 -4
    4 3 -4
    -4 -3 4
    -4 -3 4
    -4 -3 4
    -4 -3 4
    4 3 -3
    4 3 -3
    4 3 -3
    4 3 -3
    -4 -3 3
    -4 -3 3
    -4 -3 3
    -4 -3 3
    4 3 -2
    4 3 -2
    4 3 -2
    4 3 -2
    4 3 -2
    -4 -3 2
    -4 -3 2
    -4 -3 2
    -4 -3 2
    4 3 -1
    4 3 -1
    4 3 -1
    4 3 -1
    4 3 -1
    4 3 -1
    4 3 -1
    -4 -3 1
    -4 -3 1
    -4 -3 1
    -4 -3 1
    -4 -3 1
    -4 -3 1
    4 3 0
    4 3 0
    4 3 0
    4 3 0
    4 3 0
    4 3 0
    4 3 0
    -4 -3 0
    -4 -3 0
    -4 -3 0
    -4 -3 0
    -4 -3 0
    -4 -3 0
    4 3 1
    4 3 1
    4 3 1
    4 3 1
    4 3 1
    4 3 1
    4 3 1
    -4 -3 -1
    -4 -3 -1
    -4 -3 -1
    -4 -3 -1
    -4 -3 -1
    -4 -3 -1
    4 3 2
    4 3 2
    4 3 2
    4 3 2
    4 3 2
    4 3 2
    4 3 2
    -4 -3 -2
    -4 -3 -2
    -4 -3 -2
    -4 -3 -2
    4 3 3
    4 3 3
    4 3 3
    4 3 3
    4 3 3
    4 3 3
    -4 -3 -3
    -4 -3 -3
    -4 -3 -3
    -4 -3 -3
    -4 -3 -3
    4 3 4
    4 3 4
    4 3 4
    4 3 4
    4 3 4
    4 3 4
    4 3 4
    4 3 4
    -4 -3 -4
    -4 -3 -4
    -4 -3 -4
    -4 -3 -4
    4 3 5
    4 3 5
    4 3 5
    4 3 5
    4 3 5
    4 3 5
    -4 -3 -5
    -4 -3 -5
    -4 -3 -5
    -4 -3 -5
    -4 -3 -5
    -4 -3 -5
    4 3 6
    4 3 6
    4 3 6
    4 3 6
    4 3 6
    4 3 6
    -4 -3 -6
    -4 -3 -6
    -4 -3 -6
    -4 -3 -6
    -4 -3 -6
    -4 -3 -6
    4 3 7
    4 3 7
    4 3 7
    4 3 7
    4 3 7
    4 3 7
    -4 -3 -7
    -4 -3 -7
    -4 -3 -7
    4 3 8
    4 3 8
    4 3 8
    4 3 8
    4 3 8
    -4 -3 -8
    4 3 9
    4 3 9
    4 3 9
    4 3 9
    -4 -3 -9
    4 3 10
    4 3 10
    -4 -3 -10
    4 3 11
    4 3 11
    4 3 11
    -4 -3 -11
    4 3 12
    4 3 12
    -4 -3 -12
    -4 -3 -12
    4 3 13
    4 3 13
    -4 -3 -13
    -4 -3 -13
    4 4 -10
    -4 -4 10
    4 4 -9
    4 4 -9
    -4 -4 9
    -4 -4 9
    4 4 -8
    4 4 -8
    -4 -4 8
    -4 -4 8
    4 4 -7
    4 4 -7
    -4 -4 7
    -4 -4 7
    4 4 -6
    4 4 -6
    4 4 -6
    -4 -4 6
    4 4 -5
    4 4 -5
    4 4 -5
    4 4 -5
    -4 -4 5
    4 4 -4
    4 4 -4
    4 4 -4
    4 4 -4
    -4 -4 4
    4 4 -3
    4 4 -3
    4 4 -3
    4 4 -3
    -4 -4 3
    -4 -4 3
    -4 -4 3
    -4 -4 3
    4 4 -2
    4 4 -2
    4 4 -2
    4 4 -2
    4 4 -2
    -4 -4 2
    -4 -4 2
    -4 -4 2
    -4 -4 2
    4 4 -1
    4 4 -1
    4 4 -1
    4 4 -1
    4 4 -1
    -4 -4 1
    -4 -4 1
    -4 -4 1
    -4 -4 1
    -4 -4 1
    -4 -4 1
    4 4 0
    4 4 0
    4 4 0
    4 4 0
    4 4 0
    -4 -4 0
    -4 -4 0
    -4 -4 0
    -4 -4 0
    -4 -4 0
    -4 -4 0
    -4 -4 0
    -4 -4 0
    4 4 1
    4 4 1
    4 4 1
    4 4 1
    4 4 1
    4 4 1
    -4 -4 -1
    -4 -4 -1
    -4 -4 -1
    -4 -4 -1
    -4 -4 -1
    -4 -4 -1
    -4 -4 -1
    4 4 2
    4 4 2
    4 4 2
    4 4 2
    4 4 2
    -4 -4 -2
    -4 -4 -2
    -4 -4 -2
    -4 -4 -2
    -4 -4 -2
    -4 -4 -2
    4 4 3
    4 4 3
    4 4 3
    4 4 3
    4 4 3
    -4 -4 -3
    -4 -4 -3
    -4 -4 -3
    -4 -4 -3
    -4 -4 -3
    -4 -4 -3
    -4 -4 -3
    4 4 4
    4 4 4
    4 4 4
    4 4 4
    4 4 4
    4 4 4
    4 4 4
    -4 -4 -4
    -4 -4 -4
    -4 -4 -4
    -4 -4 -4
    -4 -4 -4
    4 4 5
    4 4 5
    4 4 5
    4 4 5
    4 4 5
    4 4 5
    4 4 5
    -4 -4 -5
    -4 -4 -5
    -4 -4 -5
    -4 -4 -5
    -4 -4 -5
    4 4 6
    4 4 6
    4 4 6
    4 4 6
    4 4 6
    4 4 6
    4 4 6
    -4 -4 -6
    -4 -4 -6
    -4 -4 -6
    -4 -4 -6
    -4 -4 -6
    -4 -4 -6
    4 4 7
    4 4 7
    4 4 7
    4 4 7
    4 4 7
    4 4 7
    -4 -4 -7
    -4 -4 -7
    -4 -4 -7
    4 4 8
    4 4 8
    4 4 8
    4 4 8
    -4 -4 -8
    -4 -4 -8
    4 4 9
    4 4 9
    4 4 9
    -4 -4 -9
    -4 -4 -9
    4 4 10
    4 4 10
    4 4 10
    -4 -4 -10
    4 4 11
    4 4 11
    -4 -4 -11
    -4 -4 -11
    4 4 12
    -4 -4 -12
    -4 -4 -12
    4 4 13
    4 4 13
    -4 -4 -13
    -4 -4 -13
    4 5 -9
    -4 -5 9
    4 5 -8
    4 5 -8
    -4 -5 8
    -4 -5 8
    4 5 -7
    4 5 -7
    -4 -5 7
    -4 -5 7
    4 5 -6
    4 5 -6
    -4 -5 6
    -4 -5 6
    -4 -5 6
    4 5 -5
    4 5 -5
    4 5 -5
    4 5 -5
    -4 -5 5
    4 5 -4
    4 5 -4
    4 5 -4
    4 5 -4
    -4 -5 4
    4 5 -3
    4 5 -3
    4 5 -3
    4 5 -3
    -4 -5 3
    4 5 -2
    4 5 -2
    4 5 -2
    4 5 -2
    -4 -5 2
    -4 -5 2
    -4 -5 2
    -4 -5 2
    4 5 -1
    4 5 -1
    4 5 -1
    4 5 -1
    4 5 -1
    -4 -5 1
    -4 -5 1
    -4 -5 1
    -4 -5 1
    4 5 0
    4 5 0
    4 5 0
    4 5 0
    4 5 0
    -4 -5 0
    -4 -5 0
    -4 -5 0
    -4 -5 0
    -4 -5 0
    -4 -5 0
    4 5 1
    4 5 1
    4 5 1
    4 5 1
    4 5 1
    4 5 1
    -4 -5 -1
    -4 -5 -1
    -4 -5 -1
    -4 -5 -1
    -4 -5 -1
    -4 -5 -1
    4 5 2
    4 5 2
    4 5 2
    4 5 2
    4 5 2
    4 5 2
    -4 -5 -2
    -4 -5 -2
    -4 -5 -2
    -4 -5 -2
    -4 -5 -2
    -4 -5 -2
    -4 -5 -2
    4 5 3
    4 5 3
    4 5 3
    4 5 3
    -4 -5 -3
    -4 -5 -3
    -4 -5 -3
    -4 -5 -3
    -4 -5 -3
    -4 -5 -3
    -4 -5 -3
    4 5 4
    4 5 4
    4 5 4
    4 5 4
    4 5 4
    4 5 4
    -4 -5 -4
    -4 -5 -4
    -4 -5 -4
    -4 -5 -4
    -4 -5 -4
    -4 -5 -4
    4 5 5
    4 5 5
    4 5 5
    4 5 5
    4 5 5
    -4 -5 -5
    -4 -5 -5
    -4 -5 -5
    -4 -5 -5
    -4 -5 -5
    -4 -5 -5
    4 5 6
    4 5 6
    4 5 6
    4 5 6
    4 5 6
    -4 -5 -6
    -4 -5 -6
    -4 -5 -6
    -4 -5 -6
    -4 -5 -6
    -4 -5 -6
    -4 -5 -6
    4 5 7
    4 5 7
    4 5 7
    4 5 7
    4 5 7
    4 5 7
    -4 -5 -7
    -4 -5 -7
    -4 -5 -7
    -4 -5 -7
    4 5 8
    4 5 8
    4 5 8
    -4 -5 -8
    -4 -5 -8
    4 5 9
    4 5 9
    -4 -5 -9
    -4 -5 -9
    -4 -5 -9
    4 5 10
    4 5 10
    -4 -5 -10
    -4 -5 -10
    4 5 11
    4 5 11
    -4 -5 -11
    -4 -5 -11
    4 5 12
    4 5 12
    -4 -5 -12
    -4 -5 -12
    4 5 13
    4 5 13
    -4 -5 -13
    -4 -5 -13
    4 6 -8
    -4 -6 8
    -4 -6 8
    4 6 -7
    4 6 -7
    -4 -6 7
    -4 -6 7
    4 6 -6
    4 6 -6
    -4 -6 6
    -4 -6 6
    -4 -6 6
    4 6 -5
    4 6 -5
    4 6 -5
    4 6 -5
    -4 -6 5
    4 6 -4
    4 6 -4
    4 6 -4
    4 6 -4
    -4 -6 4
    4 6 -3
    4 6 -3
    4 6 -3
    4 6 -3
    -4 -6 3
    4 6 -2
    4 6 -2
    4 6 -2
    4 6 -2
    -4 -6 2
    4 6 -1
    4 6 -1
    4 6 -1
    4 6 -1
    4 6 -1
    -4 -6 1
    -4 -6 1
    -4 -6 1
    -4 -6 1
    4 6 0
    4 6 0
    4 6 0
    4 6 0
    4 6 0
    4 6 0
    -4 -6 0
    -4 -6 0
    -4 -6 0
    -4 -6 0
    -4 -6 0
    -4 -6 0
    4 6 1
    4 6 1
    4 6 1
    4 6 1
    4 6 1
    4 6 1
    -4 -6 -1
    -4 -6 -1
    -4 -6 -1
    -4 -6 -1
    -4 -6 -1
    -4 -6 -1
    4 6 2
    4 6 2
    4 6 2
    -4 -6 -2
    -4 -6 -2
    -4 -6 -2
    -4 -6 -2
    -4 -6 -2
    -4 -6 -2
    4 6 3
    4 6 3
    4 6 3
    4 6 3
    -4 -6 -3
    -4 -6 -3
    -4 -6 -3
    -4 -6 -3
    -4 -6 -3
    -4 -6 -3
    -4 -6 -3
    4 6 4
    4 6 4
    4 6 4
    4 6 4
    4 6 4
    -4 -6 -4
    -4 -6 -4
    -4 -6 -4
    -4 -6 -4
    -4 -6 -4
    -4 -6 -4
    -4 -6 -4
    4 6 5
    4 6 5
    4 6 5
    4 6 5
    4 6 5
    -4 -6 -5
    -4 -6 -5
    -4 -6 -5
    -4 -6 -5
    -4 -6 -5
    -4 -6 -5
    -4 -6 -5
    4 6 6
    4 6 6
    4 6 6
    4 6 6
    4 6 6
    -4 -6 -6
    -4 -6 -6
    -4 -6 -6
    -4 -6 -6
    -4 -6 -6
    -4 -6 -6
    -4 -6 -6
    4 6 7
    4 6 7
    4 6 7
    4 6 7
    4 6 7
    -4 -6 -7
    -4 -6 -7
    -4 -6 -7
    -4 -6 -7
    4 6 8
    4 6 8
    4 6 8
    -4 -6 -8
    -4 -6 -8
    -4 -6 -8
    4 6 9
    4 6 9
    -4 -6 -9
    -4 -6 -9
    -4 -6 -9
    4 6 10
    4 6 10
    -4 -6 -10
    -4 -6 -10
    -4 -6 -10
    4 6 11
    4 6 11
    -4 -6 -11
    -4 -6 -11
    4 6 12
    4 6 12
    -4 -6 -12
    -4 -6 -12
    4 6 13
    4 6 13
    -4 -6 -13
    -4 -6 -13
    4 7 -7
    -4 -7 7
    -4 -7 7
    -4 -7 7
    4 7 -6
    4 7 -6
    -4 -7 6
    -4 -7 6
    -4 -7 6
    4 7 -5
    4 7 -5
    4 7 -5
    -4 -7 5
    -4 -7 5
    4 7 -4
    4 7 -4
    4 7 -4
    4 7 -4
    -4 -7 4
    4 7 -3
    4 7 -3
    4 7 -3
    4 7 -3
    -4 -7 3
    4 7 -2
    4 7 -2
    4 7 -2
    4 7 -2
    -4 -7 2
    4 7 -1
    4 7 -1
    4 7 -1
    4 7 -1
    -4 -7 1
    4 7 0
    4 7 0
    4 7 0
    4 7 0
    -4 -7 0
    -4 -7 0
    4 7 1
    4 7 1
    4 7 1
    4 7 1
    4 7 1
    4 7 1
    -4 -7 -1
    -4 -7 -1
    -4 -7 -1
    4 7 2
    4 7 2
    4 7 2
    4 7 2
    -4 -7 -2
    -4 -7 -2
    -4 -7 -2
    -4 -7 -2
    -4 -7 -2
    -4 -7 -2
    4 7 3
    4 7 3
    4 7 3
    4 7 3
    -4 -7 -3
    -4 -7 -3
    -4 -7 -3
    -4 -7 -3
    -4 -7 -3
    -4 -7 -3
    4 7 4
    4 7 4
    4 7 4
    4 7 4
    -4 -7 -4
    -4 -7 -4
    -4 -7 -4
    -4 -7 -4
    -4 -7 -4
    -4 -7 -4
    4 7 5
    4 7 5
    4 7 5
    4 7 5
    4 7 5
    -4 -7 -5
    -4 -7 -5
    -4 -7 -5
    -4 -7 -5
    4 7 6
    4 7 6
    4 7 6
    4 7 6
    -4 -7 -6
    -4 -7 -6
    -4 -7 -6
    -4 -7 -6
    4 7 7
    4 7 7
    4 7 7
    -4 -7 -7
    -4 -7 -7
    -4 -7 -7
    4 7 8
    4 7 8
    4 7 8
    -4 -7 -8
    -4 -7 -8
    -4 -7 -8
    4 7 9
    4 7 9
    4 7 9
    -4 -7 -9
    -4 -7 -9
    -4 -7 -9
    4 7 10
    4 7 10
    -4 -7 -10
    -4 -7 -10
    -4 -7 -10
    4 7 11
    4 7 11
    -4 -7 -11
    -4 -7 -11
    4 7 12
    4 7 12
    -4 -7 -12
    -4 -7 -12
    4 7 13
    4 7 13
    -4 -7 -13
    -4 -7 -13
    4 8 -6
    -4 -8 6
    -4 -8 6
    -4 -8 6
    4 8 -5
    4 8 -5
    -4 -8 5
    -4 -8 5
    -4 -8 5
    4 8 -4
    4 8 -4
    4 8 -4
    -4 -8 4
    -4 -8 4
    4 8 -3
    4 8 -3
    4 8 -3
    4 8 -3
    -4 -8 3
    4 8 -2
    4 8 -2
    4 8 -2
    4 8 -2
    -4 -8 2
    4 8 -1
    4 8 -1
    4 8 -1
    4 8 -1
    -4 -8 1
    4 8 0
    4 8 0
    4 8 0
    4 8 0
    -4 -8 0
    -4 -8 0
    4 8 1
    4 8 1
    4 8 1
    -4 -8 -1
    -4 -8 -1
    -4 -8 -1
    4 8 2
    4 8 2
    4 8 2
    -4 -8 -2
    -4 -8 -2
    -4 -8 -2
    4 8 3
    4 8 3
    4 8 3
    4 8 3
    -4 -8 -3
    4 8 4
    4 8 4
    4 8 4
    4 8 4
    -4 -8 -4
    -4 -8 -4
    4 8 5
    4 8 5
    4 8 5
    4 8 5
    -4 -8 -5
    -4 -8 -5
    4 8 6
    4 8 6
    4 8 6
    -4 -8 -6
    -4 -8 -6
    -4 -8 -6
    4 8 7
    4 8 7
    4 8 7
    -4 -8 -7
    -4 -8 -7
    -4 -8 -7
    4 8 8
    4 8 8
    4 8 8
    -4 -8 -8
    -4 -8 -8
    -4 -8 -8
    4 8 9
    4 8 9
    4 8 9
    -4 -8 -9
    -4 -8 -9
    -4 -8 -9
    4 8 10
    4 8 10
    4 8 10
    -4 -8 -10
    -4 -8 -10
    -4 -8 -10
    4 8 11
    4 8 11
    -4 -8 -11
    -4 -8 -11
    -4 -8 -11
    4 8 12
    4 8 12
    -4 -8 -12
    -4 -8 -12
    4 8 13
    4 8 13
    -4 -8 -13
    -4 -8 -13
    4 9 -5
    -4 -9 5
    -4 -9 5
    4 9 -4
    4 9 -4
    4 9 -4
    -4 -9 4
    4 9 -3
    4 9 -3
    4 9 -3
    -4 -9 3
    4 9 -2
    4 9 -2
    4 9 -2
    -4 -9 2
    4 9 -1
    4 9 -1
    4 9 -1
    -4 -9 1
    4 9 0
    4 9 0
    -4 -9 0
    -4 -9 0
    4 9 1
    4 9 1
    -4 -9 -1
    -4 -9 -1
    4 9 2
    4 9 2
    -4 -9 -2
    -4 -9 -2
    -4 -9 -2
    4 9 3
    4 9 3
    -4 -9 -3
    -4 -9 -3
    -4 -9 -3
    4 9 4
    4 9 4
    -4 -9 -4
    -4 -9 -4
    -4 -9 -4
    4 9 5
    4 9 5
    4 9 5
    -4 -9 -5
    -4 -9 -5
    -4 -9 -5
    4 9 6
    4 9 6
    4 9 6
    -4 -9 -6
    -4 -9 -6
    4 9 7
    4 9 7
    4 9 7
    -4 -9 -7
    -4 -9 -7
    -4 -9 -7
    4 9 8
    4 9 8
    4 9 8
    -4 -9 -8
    -4 -9 -8
    -4 -9 -8
    4 9 9
    4 9 9
    4 9 9
    -4 -9 -9
    -4 -9 -9
    -4 -9 -9
    4 9 10
    4 9 10
    4 9 10
    -4 -9 -10
    -4 -9 -10
    -4 -9 -10
    4 9 11
    4 9 11
    4 9 11
    -4 -9 -11
    -4 -9 -11
    -4 -9 -11
    4 9 12
    4 9 12
    -4 -9 -12
    -4 -9 -12
    4 9 13
    -4 -9 -13
    -4 -9 -13
    4 10 -4
    -4 -10 4
    -4 -10 4
    4 10 -3
    4 10 -3
    4 10 -3
    -4 -10 3
    4 10 -2
    4 10 -2
    4 10 -2
    -4 -10 2
    4 10 -1
    4 10 -1
    -4 -10 1
    4 10 0
    4 10 0
    -4 -10 0
    4 10 1
    4 10 1
    -4 -10 -1
    -4 -10 -1
    4 10 2
    4 10 2
    -4 -10 -2
    -4 -10 -2
    -4 -10 -2
    4 10 3
    4 10 3
    -4 -10 -3
    -4 -10 -3
    -4 -10 -3
    4 10 4
    4 10 4
    -4 -10 -4
    -4 -10 -4
    -4 -10 -4
    4 10 5
    4 10 5
    -4 -10 -5
    -4 -10 -5
    4 10 6
    4 10 6
    -4 -10 -6
    -4 -10 -6
    4 10 7
    4 10 7
    -4 -10 -7
    -4 -10 -7
    4 10 8
    4 10 8
    -4 -10 -8
    -4 -10 -8
    -4 -10 -8
    4 10 9
    4 10 9
    -4 -10 -9
    -4 -10 -9
    -4 -10 -9
    4 10 10
    4 10 10
    -4 -10 -10
    -4 -10 -10
    -4 -10 -10
    4 10 11
    4 10 11
    -4 -10 -11
    -4 -10 -11
    -4 -10 -11
    4 10 12
    -4 -10 -12
    -4 -10 -12
    4 11 -2
    4 11 -2
    -4 -11 2
    4 11 -1
    4 11 -1
    -4 -11 1
    4 11 0
    4 11 0
    -4 -11 0
    4 11 1
    4 11 1
    -4 -11 -1
    -4 -11 -1
    4 11 2
    4 11 2
    -4 -11 -2
    -4 -11 -2
    4 11 3
    4 11 3
    -4 -11 -3
    -4 -11 -3
    -4 -11 -3
    4 11 4
    4 11 4
    -4 -11 -4
    -4 -11 -4
    -4 -11 -4
    4 11 5
    4 11 5
    -4 -11 -5
    -4 -11 -5
    4 11 6
    4 11 6
    -4 -11 -6
    -4 -11 -6
    4 11 7
    4 11 7
    -4 -11 -7
    -4 -11 -7
    4 11 8
    4 11 8
    -4 -11 -8
    -4 -11 -8
    4 11 9
    4 11 9
    -4 -11 -9
    -4 -11 -9
    4 11 10
    4 11 10
    -4 -11 -10
    -4 -11 -10
    -4 -11 -10
    4 11 11
    4 11 11
    -4 -11 -11
    -4 -11 -11
    -4 -11 -11
    4 12 0
    4 12 0
    -4 -12 0
    4 12 1
    4 12 1
    -4 -12 -1
    -4 -12 -1
    4 12 2
    4 12 2
    -4 -12 -2
    -4 -12 -2
    4 12 3
    4 12 3
    -4 -12 -3
    -4 -12 -3
    -4 -12 -3
    4 12 4
    4 12 4
    -4 -12 -4
    -4 -12 -4
    4 12 5
    4 12 5
    -4 -12 -5
    -4 -12 -5
    4 12 6
    4 12 6
    -4 -12 -6
    -4 -12 -6
    4 12 7
    4 12 7
    -4 -12 -7
    -4 -12 -7
    4 12 8
    4 12 8
    -4 -12 -8
    -4 -12 -8
    4 12 9
    4 12 9
    -4 -12 -9
    -4 -12 -9
    4 12 10
    4 12 10
    -4 -12 -10
    -4 -12 -10
    4 13 3
    4 13 3
    -4 -13 -3
    4 13 4
    4 13 4
    -4 -13 -4
    -4 -13 -4
    4 13 5
    4 13 5
    -4 -13 -5
    -4 -13 -5
    4 13 6
    4 13 6
    -4 -13 -6
    -4 -13 -6
    4 13 7
    4 13 7
    -4 -13 -7
    -4 -13 -7
    4 13 8
    4 13 8
    -4 -13 -8
    -4 -13 -8
    5 -8 -6
    -5 8 6
    5 -8 -5
    5 -8 -5
    -5 8 5
    5 -8 -4
    -5 8 4
    5 -8 -3
    5 -8 -3
    -5 8 3
    5 -8 -2
    5 -8 -2
    -5 8 2
    5 -8 -1
    5 -8 -1
    5 -8 -1
    -5 8 1
    5 -8 0
    5 -8 0
    -5 8 0
    5 -7 -8
    -5 7 8
    5 -7 -7
    -5 7 7
    5 -7 -6
    5 -7 -6
    -5 7 6
    5 -7 -5
    5 -7 -5
    -5 7 5
    5 -7 -4
    -5 7 4
    5 -7 -3
    5 -7 -3
    -5 7 3
    5 -7 -2
    5 -7 -2
    -5 7 2
    5 -7 -1
    5 -7 -1
    5 -7 -1
    -5 7 1
    5 -7 0
    5 -7 0
    5 -7 0
    -5 7 0
    5 -7 1
    5 -7 1
    5 -7 1
    -5 7 -1
    5 -7 2
    5 -7 2
    -5 7 -2
    5 -7 3
    5 -7 3
    -5 7 -3
    5 -6 -9
    5 -6 -9
    -5 6 9
    5 -6 -8
    5 -6 -8
    -5 6 8
    5 -6 -7
    5 -6 -7
    -5 6 7
    5 -6 -6
    5 -6 -6
    5 -6 -6
    -5 6 6
    5 -6 -5
    5 -6 -5
    5 -6 -5
    5 -6 -4
    5 -6 -4
    5 -6 -3
    5 -6 -3
    -5 6 3
    5 -6 -2
    -5 6 2
    5 -6 -1
    5 -6 -1
    -5 6 1
    5 -6 0
    5 -6 0
    5 -6 0
    -5 6 0
    5 -6 1
    5 -6 1
    5 -6 1
    -5 6 -1
    5 -6 2
    5 -6 2
    5 -6 2
    5 -6 2
    -5 6 -2
    5 -6 3
    5 -6 3
    5 -6 3
    -5 6 -3
    5 -6 4
    5 -6 4
    5 -6 4
    -5 6 -4
    5 -6 5
    5 -6 5
    -5 6 -5
    5 -5 -10
    5 -5 -10
    -5 5 10
    5 -5 -9
    5 -5 -9
    -5 5 9
    5 -5 -8
    5 -5 -8
    -5 5 8
    5 -5 -7
    5 -5 -7
    -5 5 7
    5 -5 -6
    5 -5 -6
    -5 5 6
    5 -5 -5
    5 -5 -5
    5 -5 -5
    -5 5 5
    5 -5 -4
    5 -5 -4
    5 -5 -4
    5 -5 -3
    5 -5 -3
    5 -5 -3
    5 -5 -2
    5 -5 -2
    -5 5 2
    5 -5 -1
    5 -5 -1
    5 -5 -1
    -5 5 1
    5 -5 0
    5 -5 0
    5 -5 0
    -5 5 0
    5 -5 1
    5 -5 1
    5 -5 1
    5 -5 1
    -5 5 -1
    5 -5 2
    5 -5 2
    5 -5 2
    5 -5 2
    -5 5 -2
    5 -5 3
    5 -5 3
    5 -5 3
    5 -5 3
    -5 5 -3
    5 -5 4
    5 -5 4
    5 -5 4
    5 -5 4
    -5 5 -4
    5 -5 5
    5 -5 5
    -5 5 -5
    5 -5 6
    5 -5 6
    -5 5 -6
    5 -4 -10
    5 -4 -10
    -5 4 10
    5 -4 -9
    5 -4 -9
    -5 4 9
    5 -4 -8
    5 -4 -8
    -5 4 8
    5 -4 -7
    5 -4 -7
    -5 4 7
    5 -4 -6
    5 -4 -6
    -5 4 6
    5 -4 -5
    5 -4 -5
    5 -4 -5
    -5 4 5
    5 -4 -4
    5 -4 -4
    5 -4 -4
    -5 4 4
    5 -4 -3
    5 -4 -3
    5 -4 -3
    5 -4 -2
    5 -4 -2
    5 -4 -2
    5 -4 -1
    5 -4 -1
    5 -4 -1
    5 -4 -1
    5 -4 0
    5 -4 0
    5 -4 0
    -5 4 0
    5 -4 1
    5 -4 1
    5 -4 1
    5 -4 1
    -5 4 -1
    5 -4 2
    5 -4 2
    5 -4 2
    5 -4 2
    -5 4 -2
    5 -4 3
    5 -4 3
    5 -4 3
    5 -4 3
    -5 4 -3
    5 -4 4
    5 -4 4
    5 -4 4
    5 -4 4
    -5 4 -4
    5 -4 5
    5 -4 5
    5 -4 5
    5 -4 5
    -5 4 -5
    5 -4 6
    5 -4 6
    -5 4 -6
    5 -4 7
    5 -4 7
    -5 4 -7
    5 -4 8
    5 -4 8
    5 -3 -11
    -5 3 11
    5 -3 -10
    -5 3 10
    5 -3 -9
    5 -3 -9
    -5 3 9
    5 -3 -8
    5 -3 -8
    -5 3 8
    5 -3 -7
    5 -3 -7
    -5 3 7
    5 -3 -6
    5 -3 -6
    -5 3 6
    5 -3 -5
    5 -3 -5
    -5 3 5
    5 -3 -4
    5 -3 -4
    5 -3 -4
    -5 3 4
    5 -3 -3
    5 -3 -3
    5 -3 -3
    -5 3 3
    5 -3 -2
    5 -3 -2
    5 -3 -2
    5 -3 -1
    5 -3 -1
    5 -3 -1
    5 -3 0
    5 -3 0
    5 -3 0
    5 -3 0
    5 -3 0
    5 -3 1
    5 -3 1
    5 -3 1
    5 -3 1
    -5 3 -1
    5 -3 2
    5 -3 2
    5 -3 2
    5 -3 2
    -5 3 -2
    5 -3 3
    5 -3 3
    5 -3 3
    5 -3 3
    -5 3 -3
    5 -3 4
    5 -3 4
    5 -3 4
    5 -3 4
    -5 3 -4
    5 -3 5
    5 -3 5
    5 -3 5
    5 -3 5
    -5 3 -5
    5 -3 6
    5 -3 6
    5 -3 6
    -5 3 -6
    -5 3 -6
    5 -3 7
    5 -3 7
    5 -3 8
    5 -3 8
    5 -3 9
    5 -3 9
    5 -2 -11
    -5 2 11
    5 -2 -10
    -5 2 10
    5 -2 -9
    -5 2 9
    5 -2 -8
    5 -2 -8
    5 -2 -7
    5 -2 -7
    5 -2 -7
    5 -2 -6
    5 -2 -6
    5 -2 -6
    5 -2 -5
    5 -2 -5
    5 -2 -5
    5 -2 -4
    5 -2 -4
    5 -2 -4
    5 -2 -4
    5 -2 -3
    5 -2 -3
    5 -2 -3
    5 -2 -3
    -5 2 3
    5 -2 -2
    5 -2 -2
    5 -2 -2
    5 -2 -2
    -5 2 2
    5 -2 -1
    5 -2 -1
    5 -2 -1
    -5 2 1
    5 -2 0
    5 -2 0
    5 -2 0
    5 -2 0
    5 -2 0
    -5 2 0
    -5 2 0
    5 -2 1
    5 -2 1
    5 -2 1
    5 -2 1
    -5 2 -1
    -5 2 -1
    5 -2 2
    5 -2 2
    5 -2 2
    5 -2 2
    -5 2 -2
    5 -2 3
    5 -2 3
    5 -2 3
    5 -2 3
    -5 2 -3
    5 -2 4
    5 -2 4
    5 -2 4
    5 -2 4
    -5 2 -4
    5 -2 5
    5 -2 5
    5 -2 5
    5 -2 5
    -5 2 -5
    5 -2 6
    5 -2 6
    5 -2 6
    5 -2 6
    5 -2 7
    5 -2 7
    -5 2 -7
    5 -2 8
    5 -2 8
    -5 2 -8
    5 -2 9
    5 -2 10
    5 -2 10
    5 -1 -11
    -5 1 11
    5 -1 -10
    -5 1 10
    5 -1 -9
    5 -1 -9
    5 -1 -8
    5 -1 -8
    5 -1 -7
    5 -1 -7
    5 -1 -6
    5 -1 -6
    5 -1 -6
    5 -1 -5
    5 -1 -5
    5 -1 -5
    5 -1 -4
    5 -1 -4
    5 -1 -4
    5 -1 -3
    5 -1 -3
    5 -1 -3
    5 -1 -3
    -5 1 3
    -5 1 3
    5 -1 -2
    5 -1 -2
    5 -1 -2
    5 -1 -2
    -5 1 2
    -5 1 2
    -5 1 2
    5 -1 -1
    5 -1 -1
    5 -1 -1
    5 -1 -1
    5 -1 -1
    -5 1 1
    -5 1 1
    -5 1 1
    -5 1 1
    -5 1 1
    5 -1 0
    5 -1 0
    5 -1 0
    5 -1 0
    5 -1 0
    -5 1 0
    -5 1 0
    -5 1 0
    -5 1 0
    -5 1 0
    5 -1 1
    5 -1 1
    5 -1 1
    5 -1 1
    5 -1 1
    -5 1 -1
    -5 1 -1
    -5 1 -1
    -5 1 -1
    5 -1 2
    5 -1 2
    5 -1 2
    5 -1 2
    -5 1 -2
    -5 1 -2
    -5 1 -2
    -5 1 -2
    5 -1 3
    5 -1 3
    5 -1 3
    5 -1 3
    -5 1 -3
    -5 1 -3
    5 -1 4
    5 -1 4
    5 -1 4
    5 -1 4
    -5 1 -4
    5 -1 5
    5 -1 5
    5 -1 5
    5 -1 5
    -5 1 -5
    5 -1 6
    5 -1 6
    5 -1 6
    5 -1 6
    5 -1 7
    5 -1 7
    5 -1 7
    -5 1 -7
    5 -1 8
    5 -1 8
    -5 1 -8
    5 -1 9
    5 -1 9
    -5 1 -9
    5 -1 10
    5 -1 10
    5 -1 10
    5 -1 11
    5 0 -11
    -5 0 11
    5 0 -10
    5 0 -10
    -5 0 10
    5 0 -9
    5 0 -9
    -5 0 9
    5 0 -8
    5 0 -8
    5 0 -7
    5 0 -7
    -5 0 7
    5 0 -6
    5 0 -6
    -5 0 6
    5 0 -5
    5 0 -5
    5 0 -5
    5 0 -5
    -5 0 5
    5 0 -4
    5 0 -4
    5 0 -4
    5 0 -4
    -5 0 4
    5 0 -3
    5 0 -3
    5 0 -3
    5 0 -3
    -5 0 3
    -5 0 3
    -5 0 3
    -5 0 3
    5 0 -2
    5 0 -2
    5 0 -2
    5 0 -2
    5 0 -2
    5 0 -2
    -5 0 2
    -5 0 2
    -5 0 2
    -5 0 2
    -5 0 2
    -5 0 2
    5 0 -1
    5 0 -1
    5 0 -1
    5 0 -1
    5 0 -1
    5 0 -1
    -5 0 1
    -5 0 1
    -5 0 1
    -5 0 1
    -5 0 1
    5 0 0
    5 0 0
    5 0 0
    5 0 0
    5 0 0
    5 0 0
    5 0 0
    -5 0 0
    -5 0 0
    -5 0 0
    -5 0 0
    -5 0 0
    -5 0 0
    -5 0 0
    5 0 1
    5 0 1
    5 0 1
    5 0 1
    5 0 1
    5 0 1
    -5 0 -1
    -5 0 -1
    -5 0 -1
    -5 0 -1
    -5 0 -1
    5 0 2
    5 0 2
    5 0 2
    5 0 2
    5 0 2
    -5 0 -2
    -5 0 -2
    -5 0 -2
    -5 0 -2
    -5 0 -2
    5 0 3
    5 0 3
    5 0 3
    5 0 3
    5 0 3
    -5 0 -3
    -5 0 -3
    -5 0 -3
    -5 0 -3
    -5 0 -3
    -5 0 -3
    5 0 4
    5 0 4
    5 0 4
    5 0 4
    5 0 4
    5 0 4
    -5 0 -4
    -5 0 -4
    -5 0 -4
    -5 0 -4
    5 0 5
    5 0 5
    5 0 5
    5 0 5
    5 0 6
    5 0 6
    5 0 6
    5 0 6
    5 0 6
    5 0 7
    5 0 7
    5 0 7
    5 0 7
    -5 0 -7
    5 0 8
    5 0 8
    5 0 8
    -5 0 -8
    5 0 9
    5 0 9
    5 0 9
    -5 0 -9
    5 0 10
    5 0 10
    5 0 10
    -5 0 -10
    5 0 11
    5 0 11
    5 0 11
    5 1 -10
    5 1 -10
    -5 -1 10
    5 1 -9
    5 1 -9
    -5 -1 9
    5 1 -8
    5 1 -8
    -5 -1 8
    5 1 -7
    5 1 -7
    -5 -1 7
    5 1 -6
    5 1 -6
    5 1 -5
    5 1 -5
    5 1 -5
    5 1 -4
    5 1 -4
    5 1 -4
    5 1 -3
    5 1 -3
    5 1 -3
    5 1 -3
    -5 -1 3
    -5 -1 3
    -5 -1 3
    -5 -1 3
    5 1 -2
    5 1 -2
    5 1 -2
    5 1 -2
    5 1 -2
    5 1 -2
    -5 -1 2
    -5 -1 2
    -5 -1 2
    -5 -1 2
    -5 -1 2
    -5 -1 2
    5 1 -1
    5 1 -1
    5 1 -1
    5 1 -1
    5 1 -1
    5 1 -1
    -5 -1 1
    -5 -1 1
    -5 -1 1
    -5 -1 1
    -5 -1 1
    -5 -1 1
    5 1 0
    5 1 0
    5 1 0
    5 1 0
    5 1 0
    5 1 0
    5 1 0
    -5 -1 0
    -5 -1 0
    -5 -1 0
    -5 -1 0
    -5 -1 0
    -5 -1 0
    -5 -1 0
    5 1 1
    5 1 1
    5 1 1
    5 1 1
    5 1 1
    5 1 1
    5 1 1
    -5 -1 -1
    -5 -1 -1
    -5 -1 -1
    -5 -1 -1
    -5 -1 -1
    -5 -1 -1
    -5 -1 -1
    5 1 2
    5 1 2
    5 1 2
    5 1 2
    5 1 2
    5 1 2
    -5 -1 -2
    -5 -1 -2
    -5 -1 -2
    -5 -1 -2
    -5 -1 -2
    -5 -1 -2
    5 1 3
    5 1 3
    5 1 3
    5 1 3
    5 1 3
    5 1 3
    5 1 3
    -5 -1 -3
    -5 -1 -3
    -5 -1 -3
    -5 -1 -3
    -5 -1 -3
    -5 -1 -3
    5 1 4
    5 1 4
    5 1 4
    5 1 4
    5 1 4
    5 1 4
    5 1 4
    -5 -1 -4
    -5 -1 -4
    -5 -1 -4
    -5 -1 -4
    -5 -1 -4
    5 1 5
    5 1 5
    5 1 5
    5 1 5
    5 1 5
    5 1 5
    5 1 5
    5 1 5
    -5 -1 -5
    -5 -1 -5
    -5 -1 -5
    5 1 6
    5 1 6
    5 1 6
    5 1 6
    5 1 6
    5 1 6
    5 1 6
    5 1 7
    5 1 7
    5 1 7
    5 1 7
    5 1 7
    -5 -1 -7
    5 1 8
    5 1 8
    5 1 8
    5 1 8
    5 1 8
    -5 -1 -8
    5 1 9
    5 1 9
    5 1 9
    5 1 9
    -5 -1 -9
    5 1 10
    5 1 10
    5 1 10
    5 1 10
    -5 -1 -10
    5 1 11
    5 1 11
    5 1 11
    5 1 11
    -5 -1 -11
    5 1 12
    5 1 12
[truncated: 98,198 more chars]
