# Supplementary material for: Crystal structure of 1,2-bis­(4-fluoro­phen­yl)-1-hy­droxy-2,3,8-tri­meth­oxy­acenaphthene: formation of a five-membered intra­molecular O—H⋯O hydrogen-bonded ring
Source: Acta Crystallogr E Crystallogr Commun. 2021 Jan 26;77(Pt 2):175–9. doi: 10.1107/S2056989021000669 (PMC7869547; doi:10.1107/S2056989021000669)
Supplement: Supplementary file 2 [file e-77-00175-Isup2.hkl]

#
# h,k,l, Fc-squared, Fo-squared, sigma(Fo-squared), status flag
#
data_I
_shelx_title ' YoneLab_131111_2_'
_shelx_refln_list_code          4
_shelx_F_calc_maximum      119.45
_exptl_crystal_F_000       468.00
_reflns_d_resolution_high  0.8302

loop_
 _space_group_symop_operation_xyz
 'x, y, z'
 '-x, -y, -z'

_cell_length_a    10.1489
_cell_length_b    11.1827
_cell_length_c    11.6411
_cell_angle_alpha  66.724
_cell_angle_beta   77.693
_cell_angle_gamma  63.613

_shelx_F_squared_multiplier     1.000

loop_
 _refln_index_h
 _refln_index_k
 _refln_index_l
 _refln_F_squared_calc
 _refln_F_squared_meas
 _refln_F_squared_sigma
 _refln_observed_status
   1   0   0        225.41        218.16         2.48 o
   2   0   0       1659.87       1568.55        30.60 o
   3   0   0         95.55        105.18         0.89 o
   4   0   0          9.94         14.61         0.16 o
   5   0   0        882.97        940.21        11.01 o
   6   0   0         53.57         53.05         1.24 o
   7   0   0         18.13         21.75         0.45 o
   8   0   0         26.63         26.41         0.81 o
   9   0   0         92.30         96.61         3.47 o
  10   0   0          7.13          6.68         0.23 o
 -10   1   0         16.94         14.75         0.34 o
  -9   1   0          5.65          6.02         0.36 o
  -8   1   0        181.15        179.18         9.44 o
  -7   1   0         35.87         33.86         1.34 o
  -6   1   0        203.41        215.88         6.49 o
  -5   1   0        532.88        542.60        10.97 o
  -4   1   0         27.71         38.65         0.41 o
  -3   1   0       1217.84       1176.77        14.90 o
  -2   1   0       3613.67       3618.90        66.03 o
  -1   1   0       1553.09       1489.47        30.51 o
   0   1   0       1429.89       1436.87        24.47 o
   1   1   0       4219.65       4912.73        73.85 o
   2   1   0        918.73        911.99        10.74 o
   3   1   0       7748.39       7944.26       179.17 o
   4   1   0       3236.79       3242.67        54.70 o
   5   1   0        587.63        626.57         4.73 o
   6   1   0        292.39        300.38         2.28 o
   7   1   0        123.14        108.41         2.45 o
   8   1   0        642.72        604.10        23.08 o
   9   1   0         13.61         10.49         0.29 o
  10   1   0          1.71          1.91         0.15 o
 -10   2   0         54.36         61.26         1.28 o
  -9   2   0          4.61          4.51         0.49 o
  -8   2   0        149.77        157.12         7.10 o
  -7   2   0        243.41        241.96         6.21 o
  -6   2   0        317.90        332.87        11.37 o
  -5   2   0         29.16         30.27         0.64 o
  -4   2   0        379.40        439.30         6.36 o
  -3   2   0        377.66        384.81         5.89 o
  -2   2   0        600.22        568.75         7.40 o
  -1   2   0        959.16        939.98        18.77 o
   0   2   0       5289.06       5534.58       137.59 o
   1   2   0       5027.95       5596.35        72.19 o
   2   2   0       4438.24       4527.28       138.57 o
   3   2   0        154.80        149.75         1.12 o
   4   2   0          6.59         10.64         0.11 o
   5   2   0        402.31        432.92         4.91 o
   6   2   0          7.95         10.65         0.12 o
   7   2   0         22.24         21.38         0.34 o
   8   2   0         59.68         58.12         1.06 o
   9   2   0         12.69         10.15         0.29 o
  -9   3   0          0.08          0.68         0.20 o
  -8   3   0         62.72         64.71         1.72 o
  -7   3   0         94.76         94.94         2.02 o
  -6   3   0         15.33         14.62         0.40 o
  -5   3   0         59.96         65.74         1.33 o
  -4   3   0        932.33       1013.67        13.32 o
  -3   3   0        147.91        173.62         1.61 o
  -2   3   0       1566.22       1648.60        21.19 o
  -1   3   0        152.69        140.92         1.48 o
   0   3   0        421.73        385.73         3.53 o
   1   3   0       9718.10      10355.98       264.80 o
   2   3   0          0.09          1.54         0.07 o
   3   3   0       1046.32       1052.88        11.90 o
   4   3   0       1299.78       1387.12        18.14 o
   5   3   0        220.10        232.45         1.83 o
   6   3   0          6.23          6.83         0.08 o
   7   3   0         26.73         32.86         0.50 o
   8   3   0        289.72        315.08         5.26 o
   9   3   0         19.21         18.15         0.46 o
  -8   4   0         25.70         25.03         0.43 o
  -7   4   0          0.00          0.24         0.17 o
  -6   4   0          4.72          6.62         0.43 o
  -5   4   0         17.64         16.00         0.33 o
  -4   4   0        117.10        126.80         1.09 o
  -3   4   0        166.46        181.66         1.35 o
  -2   4   0          1.31          2.73         0.10 o
  -1   4   0        441.30        521.22         6.48 o
   0   4   0        307.48        334.08         3.25 o
   1   4   0        832.00        800.45         8.47 o
   2   4   0        410.88        453.83         2.74 o
   3   4   0        141.60        132.58         0.98 o
   4   4   0        241.55        243.67         1.88 o
   5   4   0        666.91        732.95         5.40 o
   6   4   0         57.58         70.24         0.60 o
   7   4   0         19.80         19.60         0.43 o
   8   4   0        250.66        258.15        10.36 o
   9   4   0        200.28        215.47         3.90 o
  -8   5   0          4.82          5.67         0.29 o
  -7   5   0         66.21         72.03         0.96 o
  -6   5   0         52.09         50.67         0.83 o
  -5   5   0         30.94         23.16         0.47 o
  -4   5   0          8.61          9.25         0.21 o
  -3   5   0        259.69        246.38         3.69 o
  -2   5   0        102.47        101.34         1.02 o
  -1   5   0       1323.00       1417.65        16.03 o
   0   5   0          8.55          9.26         0.09 o
   1   5   0        588.08        629.71         7.34 o
   2   5   0        405.54        420.80         2.53 o
   3   5   0        124.65        127.10         0.71 o
   4   5   0          2.63          2.49         0.08 o
   5   5   0        561.05        629.59         4.74 o
   6   5   0         34.31         38.20         0.53 o
   7   5   0          0.00          0.21         0.13 o
   8   5   0         17.46         16.98         0.55 o
   9   5   0        461.25        509.63         8.66 o
  10   5   0          9.67          5.07         0.20 o
  -7   6   0         25.81         28.20         0.44 o
  -6   6   0          1.14          1.90         0.38 o
  -5   6   0        110.21        106.82         2.07 o
  -4   6   0         57.72         59.73         0.72 o
  -3   6   0         38.38         38.24         0.43 o
  -2   6   0         49.89         55.46         1.13 o
  -1   6   0         98.31         94.16         0.61 o
   0   6   0         49.32         53.68         0.46 o
   1   6   0          6.47          8.73         0.13 o
   2   6   0        412.81        389.55         2.35 o
   3   6   0         74.24         73.58         0.52 o
   4   6   0        128.40        135.75         1.12 o
   5   6   0         60.91         53.80         0.42 o
   6   6   0         24.78         24.97         0.39 o
   7   6   0         24.65         30.82         0.67 o
   8   6   0        113.36        106.83         1.67 o
   9   6   0          1.40          1.93         0.26 o
  10   6   0          0.31          1.11         0.20 o
  11   6   0         14.42         10.78         0.33 o
  -6   7   0         35.86         38.81         0.54 o
  -5   7   0         57.83         62.91         1.70 o
  -4   7   0         41.88         44.48         0.69 o
  -3   7   0         93.71         87.27         2.26 o
  -2   7   0        122.40        114.79         3.03 o
  -1   7   0        200.51        189.38         2.82 o
   0   7   0         61.45         62.05         0.56 o
   1   7   0          2.39          2.26         0.26 o
   2   7   0          2.40          1.39         0.11 o
   3   7   0         13.86         13.90         0.14 o
   4   7   0          0.32          0.33         0.07 o
   5   7   0         27.35         33.27         0.47 o
   6   7   0         62.58         59.88         0.72 o
   7   7   0          0.61          0.86         0.13 o
   8   7   0        125.36        110.55         2.27 o
   9   7   0        107.46        114.39         2.63 o
  10   7   0          0.06          0.18         0.13 o
  11   7   0          0.91          0.35         0.18 o
  -5   8   0          2.26          2.15         0.42 o
  -4   8   0          4.70          5.63         0.25 o
  -3   8   0         69.73         67.82         0.95 o
  -2   8   0          1.43          1.78         0.16 o
  -1   8   0        268.89        246.06         3.79 o
   0   8   0        126.19        115.76         1.09 o
   1   8   0         81.60         82.24         0.72 o
   2   8   0          3.23          2.90         0.24 o
   3   8   0        203.35        199.07         2.21 o
   4   8   0         55.65         51.88         0.69 o
   5   8   0         56.67         60.25         0.73 o
   6   8   0        445.94        454.97         5.50 o
   7   8   0         11.65         14.16         0.35 o
   8   8   0        124.08        128.13         3.78 o
   9   8   0          7.94          7.92         0.33 o
  10   8   0         21.96         21.67         0.38 o
  11   8   0          0.00          0.03         0.17 o
  -4   9   0          1.04          0.58         0.12 o
  -3   9   0          5.09          6.55         0.26 o
  -2   9   0         96.53         99.27         1.28 o
  -1   9   0         25.71         29.02         0.46 o
   0   9   0          0.60          0.57         0.10 o
   1   9   0          0.02          0.18         0.08 o
   2   9   0        142.68        138.33         1.63 o
   3   9   0        110.77        109.91         2.03 o
   4   9   0        519.62        492.43         9.50 o
   5   9   0        352.73        348.46         4.21 o
   6   9   0         61.85         58.39         0.83 o
   7   9   0        119.31        120.54         2.15 o
   8   9   0         90.20         91.86         1.42 o
   9   9   0         10.52         11.99         0.35 o
  10   9   0        107.16        107.94         1.36 o
  -2  10   0          1.60          0.79         0.15 o
  -1  10   0          0.82          0.61         0.18 o
   0  10   0          0.15          0.97         0.42 o
   1  10   0          0.40          0.25         0.11 o
   2  10   0        130.78        123.12         1.17 o
   3  10   0          3.83          4.14         0.16 o
   4  10   0          0.22          1.12         0.24 o
   5  10   0         37.36         36.34         0.84 o
   6  10   0        129.28        124.36         1.55 o
   7  10   0        108.41        109.94         1.34 o
   8  10   0         79.52         73.45         0.86 o
   9  10   0         81.45         89.29         1.23 o
  10  10   0          4.04          4.12         0.23 o
   0  11   0         17.72         19.78         0.53 o
   1  11   0          1.02          1.49         0.11 o
   2  11   0         33.30         34.84         0.41 o
   3  11   0          1.07          1.08         0.12 o
   4  11   0         73.31         73.39         1.07 o
   5  11   0          4.78          4.88         0.32 o
   6  11   0         19.10         20.61         0.52 o
   7  11   0          0.55          0.30         0.11 o
   8  11   0          0.02          0.11         0.13 o
   9  11   0          0.10         -0.01         0.15 o
   3  12   0          8.58          7.85         0.26 o
   4  12   0          1.14          0.89         0.14 o
   5  12   0         66.14         70.39         0.88 o
   6  12   0         30.15         29.49         0.54 o
   7  12   0         23.23         21.78         0.41 o
  -8 -11   1         14.65         14.21         0.30 o
  -7 -11   1         24.59         22.21         0.38 o
  -6 -11   1          0.91          0.80         0.19 o
  -5 -11   1          9.02          9.18         0.32 o
  -4 -11   1          0.02          0.24         0.13 o
  -3 -11   1          2.23          2.24         0.13 o
  -2 -11   1          6.45          9.23         0.21 o
  -1 -11   1         48.42         52.90         1.17 o
   0 -11   1          3.83          3.58         0.26 o
  -9 -10   1         84.34         85.09         1.12 o
  -8 -10   1          0.29          0.16         0.10 o
  -7 -10   1          9.54          9.91         0.27 o
  -6 -10   1        106.59        107.07         1.24 o
  -5 -10   1         17.01         14.76         0.47 o
  -4 -10   1        135.91        133.76         1.76 o
  -3 -10   1          0.64          0.35         0.10 o
  -2 -10   1          1.76          1.49         0.15 o
  -1 -10   1          0.25          0.12         0.10 o
   0 -10   1          0.63          0.80         0.10 o
   1 -10   1          0.71          0.41         0.12 o
   2 -10   1          0.21          0.16         0.16 o
 -10  -9   1         52.64         52.70         0.96 o
  -9  -9   1         12.00         13.38         0.38 o
  -8  -9   1          3.50          3.41         0.32 o
  -7  -9   1          0.79          0.59         0.15 o
  -6  -9   1        120.48        123.09         1.43 o
  -5  -9   1        106.07         95.21         1.58 o
  -4  -9   1         17.52         15.50         0.33 o
  -3  -9   1          3.46          2.76         0.15 o
  -2  -9   1         42.25         36.88         0.44 o
  -1  -9   1         16.26         18.55         0.37 o
   0  -9   1         15.57         17.05         0.34 o
   1  -9   1          5.46          8.26         0.22 o
   2  -9   1          8.37          7.54         0.22 o
   3  -9   1          0.70          0.49         0.14 o
 -11  -8   1          5.52          5.39         0.33 o
 -10  -8   1         11.99         11.10         0.36 o
  -9  -8   1          0.01          0.04         0.16 o
  -8  -8   1          5.69          6.69         0.34 o
  -7  -8   1        365.08        344.86         4.00 o
  -6  -8   1          0.16          0.42         0.16 o
  -5  -8   1         12.06         12.42         0.70 o
  -4  -8   1         31.37         27.38         0.36 o
  -3  -8   1         43.03         41.94         0.55 o
  -2  -8   1          2.81          3.52         0.32 o
  -1  -8   1         12.40         13.50         0.29 o
   0  -8   1         28.47         29.48         1.06 o
   1  -8   1          0.17          0.28         0.16 o
   2  -8   1         18.26         16.97         0.36 o
   3  -8   1         17.30         17.85         0.36 o
   4  -8   1         31.32         32.70         0.52 o
 -11  -7   1          0.02          0.22         0.28 o
 -10  -7   1         22.04         21.39         0.35 o
  -9  -7   1         58.01         56.71         2.02 o
  -8  -7   1          7.12          9.74         1.32 o
  -7  -7   1         30.75         26.35         0.68 o
  -6  -7   1        186.77        203.56         3.82 o
  -5  -7   1        613.15        662.40        10.68 o
  -4  -7   1          0.06          0.30         0.10 o
  -3  -7   1         30.58         29.87         0.31 o
  -2  -7   1          3.28          3.35         0.17 o
  -1  -7   1         10.84         10.38         0.28 o
   0  -7   1         32.13         34.71         0.44 o
   1  -7   1         11.47         10.92         0.22 o
   2  -7   1        128.54        127.61         2.31 o
   3  -7   1          9.69         13.06         0.47 o
   4  -7   1          0.76          1.29         0.20 o
   5  -7   1          0.01          0.29         0.10 o
   6  -7   1         10.91         17.84         0.42 o
 -11  -6   1          0.54          0.63         0.15 o
 -10  -6   1          6.48          7.03         0.22 o
  -9  -6   1          1.50          3.16         0.21 o
  -8  -6   1         17.47         17.04         0.42 o
  -7  -6   1          3.80          4.05         0.28 o
  -6  -6   1        100.87        110.48         1.30 o
  -5  -6   1        170.35        171.61         3.02 o
  -4  -6   1          9.77         12.80         0.16 o
  -3  -6   1         87.82        100.30         0.82 o
  -2  -6   1        385.59        368.80         2.31 o
  -1  -6   1          0.76          2.11         0.13 o
   0  -6   1         49.31         50.27         0.40 o
   1  -6   1          7.43          7.75         0.21 o
   2  -6   1         54.81         63.52         0.96 o
   3  -6   1         67.68         73.89         1.45 o
   4  -6   1         38.40         46.27         1.59 o
   5  -6   1          0.23          0.63         0.13 o
   6  -6   1         10.61          9.50         0.36 o
   7  -6   1          4.72          5.06         0.32 o
 -10  -5   1         45.96         39.11         0.80 o
  -9  -5   1        177.39        177.90         3.95 o
  -8  -5   1         22.17         19.78         0.47 o
  -7  -5   1        103.21        106.80         2.24 o
  -6  -5   1          7.05          6.42         0.17 o
  -5  -5   1        368.03        372.94         4.78 o
  -4  -5   1         18.60         22.34         0.25 o
  -3  -5   1        428.34        465.82         3.54 o
  -2  -5   1        285.76        294.32         3.07 o
  -1  -5   1        236.47        209.61         1.69 o
   0  -5   1        200.02        181.30         1.51 o
   1  -5   1         12.35         14.81         0.17 o
   2  -5   1         96.98        102.26         1.30 o
   3  -5   1         20.54         19.03         0.44 o
   4  -5   1          1.79          2.25         0.26 o
   5  -5   1          0.58          0.37         0.11 o
   6  -5   1          0.56          0.63         0.12 o
   7  -5   1          0.75          0.99         0.18 o
  -9  -4   1         14.48         12.02         0.40 o
  -8  -4   1        280.75        280.66         6.69 o
  -7  -4   1          5.53          6.20         0.27 o
  -6  -4   1          7.43          8.38         0.23 o
  -5  -4   1         12.49         14.41         0.15 o
  -4  -4   1         88.13        108.78         0.80 o
  -3  -4   1        204.65        216.93         1.75 o
  -2  -4   1        131.38        126.47         1.28 o
  -1  -4   1        268.92        275.56         2.37 o
   0  -4   1        106.29        128.17         1.12 o
   1  -4   1         62.97         46.85         0.23 o
   2  -4   1         52.70         57.06         0.58 o
   3  -4   1         72.47         66.19         0.48 o
   4  -4   1         70.05         67.19         0.90 o
   5  -4   1         22.84         24.37         0.35 o
   6  -4   1         20.60         18.62         0.46 o
   7  -4   1         47.07         50.34         0.74 o
   8  -4   1          7.69          6.76         0.36 o
  -8  -3   1        111.63        102.99         3.05 o
  -7  -3   1          8.47         11.05         0.17 o
  -6  -3   1          2.34          2.31         0.08 o
  -5  -3   1         87.69        101.89         0.80 o
  -4  -3   1        641.72        715.02         7.07 o
  -3  -3   1        367.83        391.76         3.77 o
  -2  -3   1          0.18          0.44         0.07 o
  -1  -3   1        659.07        631.39         5.51 o
   0  -3   1       1609.53       1646.10        24.99 o
   1  -3   1         58.10         68.98         0.63 o
   2  -3   1       1044.02       1083.70        14.02 o
   3  -3   1        624.40        668.75        10.85 o
   4  -3   1        392.52        438.75         5.12 o
   5  -3   1         27.95         19.81         0.41 o
   6  -3   1         25.73         24.24         0.42 o
   7  -3   1        178.20        176.28         2.25 o
   8  -3   1         80.82         79.14         1.47 o
   9  -3   1         39.66         44.90         1.04 o
  -7  -2   1        106.52        100.34         1.29 o
  -6  -2   1          7.87          9.02         0.33 o
  -5  -2   1         15.04         11.81         0.15 o
  -4  -2   1          6.49          2.92         0.08 o
  -3  -2   1        210.14        180.28         1.32 o
  -2  -2   1         87.89         93.45         1.04 o
  -1  -2   1       3635.84       3674.02        52.30 o
   0  -2   1        832.73        788.66         8.91 o
   1  -2   1       2222.83       2061.25        40.17 o
   2  -2   1        200.61        198.74         2.30 o
   3  -2   1         77.50         90.40         1.40 o
   4  -2   1        505.22        569.80         6.70 o
   5  -2   1        468.00        464.28         7.88 o
   6  -2   1         36.52         34.14         0.77 o
   7  -2   1         43.04         44.49         0.87 o
   8  -2   1          5.58          4.58         0.37 o
   9  -2   1          0.14          0.45         0.21 o
  -9  -1   1          0.09          0.02         0.13 o
  -8  -1   1        207.17        189.44         2.78 o
  -7  -1   1        140.23        123.76         2.16 o
  -6  -1   1       1227.11       1252.61        26.63 o
  -5  -1   1       1008.94       1008.00        10.42 o
  -4  -1   1        702.54        719.37         6.32 o
  -3  -1   1        191.53        200.06         1.85 o
  -2  -1   1       2543.64       2490.45        45.68 o
  -1  -1   1        646.67        621.26         6.74 o
   0  -1   1       3361.04       3128.06        69.57 o
   1  -1   1       2015.38       1755.22        42.34 o
   2  -1   1        505.44        490.40         5.23 o
   3  -1   1       1343.30       1292.29        13.83 o
   4  -1   1         60.79         54.11         0.60 o
   5  -1   1         32.01         34.67         0.42 o
   6  -1   1          9.31         12.40         0.35 o
   7  -1   1         26.11         31.28         0.41 o
   8  -1   1         28.35         26.81         1.25 o
   9  -1   1         18.44         17.10         1.14 o
  10  -1   1          5.77          6.49         0.60 o
 -10   0   1          0.78         -0.02         0.13 o
  -9   0   1         18.23         16.50         0.35 o
  -8   0   1        812.83        778.87        24.93 o
  -7   0   1        140.88        125.53         3.27 o
  -6   0   1        288.33        305.17         5.83 o
  -5   0   1         29.16         38.16         0.46 o
  -4   0   1        389.82        411.89         5.46 o
  -3   0   1       2562.87       2458.15        52.91 o
  -2   0   1       6511.05       6201.15       193.61 o
  -1   0   1       1784.34       1655.09        36.40 o
   0   0   1        104.17         78.92         0.73 o
   1   0   1       5839.93       5186.84       123.59 o
   2   0   1        513.14        523.91         5.03 o
   3   0   1        452.66        442.21         4.16 o
   4   0   1        744.52        819.75         8.24 o
   5   0   1        273.71        282.17         2.96 o
   6   0   1        154.01        175.22         2.84 o
   7   0   1         23.94         24.67         0.36 o
   8   0   1        396.76        371.80        13.91 o
   9   0   1         28.90         29.47         1.63 o
  10   0   1         14.29         16.21         0.85 o
 -10   1   1          5.65          6.06         0.18 o
  -9   1   1          8.22          5.92         0.40 o
  -8   1   1         67.40         69.08         2.27 o
  -7   1   1        151.47        142.57         5.05 o
  -6   1   1          5.39          6.03         0.28 o
  -5   1   1         22.12         26.57         0.35 o
  -4   1   1        169.65        171.01         2.63 o
  -3   1   1        698.70        734.72         9.26 o
  -2   1   1       3003.76       2817.03        53.38 o
  -1   1   1         11.19         11.09         0.18 o
   0   1   1       1575.67       1597.06        20.46 o
   1   1   1        179.53        184.87         2.54 o
   2   1   1          0.27          1.16         0.08 o
   3   1   1       5492.03       5398.47       197.06 o
   4   1   1        279.97        270.88         2.57 o
   5   1   1         23.45         40.50         0.33 o
   6   1   1        301.93        354.17         3.13 o
   7   1   1        224.02        217.58         7.27 o
   8   1   1        249.02        229.16         7.41 o
   9   1   1         33.45         31.03         0.93 o
  10   1   1          1.45          0.97         0.45 o
  11   1   1          0.45          1.19         0.15 o
 -10   2   1         59.93         56.95         1.13 o
  -9   2   1          1.08          0.69         0.17 o
  -8   2   1         20.06         16.43         0.65 o
  -7   2   1        351.91        335.41        20.13 o
  -6   2   1          7.47          8.27         0.29 o
  -5   2   1         27.56         32.15         0.72 o
  -4   2   1         79.30         96.69         1.16 o
  -3   2   1        145.92        150.55         1.52 o
  -2   2   1        103.96        109.06         1.10 o
  -1   2   1        285.21        292.32         2.92 o
   0   2   1       3837.72       4055.04        60.62 o
   1   2   1        962.43        962.05        10.75 o
   2   2   1        571.66        536.65         8.03 o
   3   2   1         42.48         39.64         0.56 o
   4   2   1        766.61        849.04        11.85 o
   5   2   1          2.02          0.40         0.06 o
   6   2   1        174.73        178.78         1.31 o
   7   2   1        554.25        586.64        13.18 o
   8   2   1         78.82         77.45         1.91 o
   9   2   1        123.09        117.20         2.13 o
  10   2   1          0.27          0.24         0.16 o
  11   2   1         11.61         10.37         0.43 o
  -9   3   1          0.73          0.42         0.17 o
  -8   3   1         10.82         12.40         0.52 o
  -7   3   1         96.88         93.64         3.86 o
  -6   3   1         77.86         65.00         2.53 o
  -5   3   1         96.22         95.12         2.04 o
  -4   3   1          0.21          0.72         0.11 o
  -3   3   1          0.02          0.46         0.07 o
  -2   3   1        217.50        255.46         1.46 o
  -1   3   1          9.14          7.31         0.18 o
   0   3   1         99.85        100.07         0.80 o
   1   3   1      11837.15      13154.19       250.25 o
   2   3   1       1447.94       1488.03        14.97 o
   3   3   1       3805.59       4278.95        61.79 o
   4   3   1       4562.71       4891.62       118.31 o
   5   3   1          2.40          0.86         0.04 o
   6   3   1         22.04         24.23         0.27 o
   7   3   1          0.65          1.39         0.10 o
   8   3   1        151.34        143.03         2.87 o
   9   3   1          0.09          0.43         0.14 o
  10   3   1         14.61         15.93         0.48 o
  -8   4   1         39.03         35.59         1.24 o
  -7   4   1        111.73        120.36         4.38 o
  -6   4   1        107.23        110.52         3.47 o
  -5   4   1          2.14          2.88         0.25 o
  -4   4   1          0.25          2.00         0.29 o
  -3   4   1         56.51         62.24         0.38 o
  -2   4   1         22.15         34.92         0.26 o
  -1   4   1        604.85        608.69         8.07 o
   0   4   1        601.78        702.97         6.55 o
   1   4   1       2987.20       3099.72        40.37 o
   2   4   1       1185.84       1265.10         9.27 o
   3   4   1         10.23         11.67         0.11 o
   4   4   1        245.11        268.20         1.68 o
   5   4   1        722.50        803.84         7.26 o
   6   4   1        647.61        711.31         8.50 o
   7   4   1         19.02         20.33         0.36 o
   8   4   1         61.48         61.42         0.93 o
   9   4   1        304.62        328.90         4.19 o
  10   4   1          6.59          5.11         0.28 o
  -8   5   1          0.80          1.26         0.21 o
  -7   5   1          0.76          1.68         0.21 o
  -6   5   1        193.75        200.06         5.85 o
  -5   5   1          6.52          8.78         0.24 o
  -4   5   1          0.12          0.79         0.15 o
  -3   5   1        113.75        122.89         1.16 o
  -2   5   1        285.65        284.13         1.87 o
  -1   5   1        403.79        445.68         4.17 o
   0   5   1         43.80         53.14         0.34 o
   1   5   1       2110.36       2291.49        24.36 o
   2   5   1         78.46         92.70         0.47 o
   3   5   1         49.38         62.37         0.39 o
   4   5   1        129.14        124.08         1.01 o
   5   5   1        800.00        855.43         6.97 o
   6   5   1        455.31        518.00         4.06 o
   7   5   1          9.85          8.71         0.20 o
   8   5   1          2.61          3.60         0.14 o
   9   5   1        232.68        248.22         3.76 o
  10   5   1          0.66          1.32         0.16 o
  11   5   1         13.47          9.76         0.69 o
  -7   6   1          0.79          1.23         0.21 o
  -6   6   1         42.91         43.95         0.82 o
  -5   6   1         43.61         43.69         1.56 o
  -4   6   1         73.07         68.81         0.88 o
  -3   6   1          0.05          0.24         0.13 o
  -2   6   1          0.09          0.50         0.12 o
  -1   6   1         36.17         35.94         0.31 o
   0   6   1          1.88          1.11         0.10 o
   1   6   1       1266.64       1411.53        13.07 o
   2   6   1         36.06         31.05         0.22 o
   3   6   1         11.07          6.66         0.10 o
   4   6   1        606.89        681.82         5.08 o
   5   6   1         92.52         97.33         0.67 o
   6   6   1        337.61        343.60         3.62 o
   7   6   1          0.03          0.08         0.14 o
   8   6   1         65.53         56.85         2.48 o
   9   6   1         25.13         31.76         0.71 o
  10   6   1        150.77        154.15         2.25 o
  11   6   1          4.96          5.29         0.22 o
  -6   7   1          6.80          9.53         0.32 o
  -5   7   1         40.72         31.26         0.75 o
  -4   7   1          2.78          4.65         0.26 o
  -3   7   1         19.07         18.13         0.35 o
  -2   7   1          4.83          7.44         0.25 o
  -1   7   1         23.05         23.97         0.33 o
   0   7   1         20.17         15.85         0.23 o
   1   7   1         20.04         18.00         0.20 o
   2   7   1         92.62         95.52         0.61 o
   3   7   1        123.89        134.15         0.77 o
   4   7   1        105.73        105.81         1.27 o
   5   7   1         52.42         62.04         0.60 o
   6   7   1         31.97         31.64         0.45 o
   7   7   1         89.87         94.87         1.21 o
   8   7   1         58.67         56.65         1.68 o
   9   7   1        468.86        489.98        21.40 o
  10   7   1        101.53        122.09         2.01 o
  11   7   1         22.48         22.89         0.49 o
  -5   8   1          0.96          0.54         0.09 o
  -4   8   1         46.11         38.67         0.60 o
  -3   8   1         13.60         13.49         0.46 o
  -2   8   1        634.51        660.91        10.10 o
  -1   8   1        160.19        154.10         2.63 o
   0   8   1          1.51          1.47         0.11 o
   1   8   1         19.24         19.93         0.30 o
   2   8   1        104.71        103.48         1.68 o
   3   8   1         72.28         73.97         1.24 o
   4   8   1          1.18          0.89         0.11 o
   5   8   1         31.89         32.88         0.47 o
   6   8   1        114.80        122.18         1.35 o
   7   8   1        417.28        429.03         5.75 o
   8   8   1         73.20         77.72         1.38 o
   9   8   1          9.04          8.82         0.53 o
  10   8   1        279.01        300.14        11.29 o
  11   8   1          0.08          0.18         0.14 o
  -4   9   1          8.05          9.43         0.49 o
  -3   9   1         51.02         51.16         0.90 o
  -2   9   1          9.12         12.63         0.38 o
  -1   9   1         95.68         92.65         1.22 o
   0   9   1        136.06        125.99         1.64 o
   1   9   1        295.50        286.15         2.59 o
   2   9   1        753.20        755.32        12.85 o
   3   9   1        644.58        605.52        13.30 o
   4   9   1        140.31        132.49         1.73 o
   5   9   1        376.35        385.57         5.20 o
   6   9   1        241.82        253.39         2.86 o
   7   9   1          6.68          7.81         0.31 o
   8   9   1          5.76          6.94         0.27 o
   9   9   1         13.10         13.10         0.42 o
  10   9   1         20.45         17.17         0.46 o
  11   9   1         22.35         26.44         0.75 o
  -2  10   1          6.83          3.65         0.25 o
  -1  10   1         32.50         32.46         0.53 o
   0  10   1          0.39          0.21         0.14 o
   1  10   1         38.92         36.60         0.35 o
   2  10   1          3.85          2.73         0.12 o
   3  10   1         40.28         35.78         0.51 o
   4  10   1        140.58        137.10         2.05 o
   5  10   1         33.63         34.87         0.76 o
   6  10   1         11.41         11.88         0.70 o
   7  10   1        162.50        172.21         2.33 o
   8  10   1          0.21          0.05         0.10 o
   9  10   1          0.38          0.40         0.23 o
  10  10   1        267.01        286.28         3.80 o
  -1  11   1         15.86         16.72         0.39 o
   0  11   1          8.83          6.39         0.20 o
   1  11   1          0.06          0.18         0.07 o
   2  11   1          7.80         11.05         0.20 o
   3  11   1         53.33         53.33         0.61 o
   4  11   1          2.68          3.17         0.17 o
   5  11   1         23.59         26.20         0.59 o
   6  11   1          0.37          0.60         0.22 o
   7  11   1         10.92         11.19         0.32 o
   8  11   1          3.17          2.98         0.20 o
   9  11   1         21.17         21.41         0.45 o
   2  12   1         12.30          9.60         0.41 o
   3  12   1          5.54          5.48         0.22 o
   4  12   1          4.78          5.21         0.27 o
   5  12   1          9.25         10.81         0.34 o
   6  12   1         87.92         90.51         1.18 o
   7  12   1          0.20          0.04         0.13 o
   8  12   1          0.66          0.33         0.24 o
  -7 -11   2          0.97          0.39         0.22 o
  -6 -11   2          0.57          0.13         0.13 o
  -5 -11   2         61.66         68.89         0.87 o
  -4 -11   2         12.94         14.78         0.99 o
  -3 -11   2         73.10         76.05         2.15 o
  -2 -11   2         40.75         39.98         1.00 o
  -8 -10   2          9.62          9.95         0.32 o
  -7 -10   2         13.55         12.39         0.27 o
  -6 -10   2          0.79          0.68         0.13 o
  -5 -10   2          6.05          5.42         0.28 o
  -4 -10   2        109.41        105.30         1.18 o
  -3 -10   2          0.01          0.02         0.08 o
  -2 -10   2         98.59         94.85         1.41 o
  -1 -10   2         19.00         17.14         0.31 o
   0 -10   2          0.82          0.22         0.09 o
   1 -10   2          2.19          2.45         0.16 o
  -9  -9   2          0.56          1.28         0.22 o
  -8  -9   2         23.15         26.64         0.53 o
  -7  -9   2          0.04          0.14         0.12 o
  -6  -9   2         38.35         38.21         0.55 o
  -5  -9   2        115.50        108.49         1.31 o
  -4  -9   2        141.51        134.37         1.50 o
  -3  -9   2         13.93         12.19         0.29 o
  -2  -9   2         42.79         41.31         0.55 o
  -1  -9   2        132.04        123.00         1.40 o
   0  -9   2          4.25          3.64         0.19 o
   1  -9   2         22.21         23.10         0.51 o
   2  -9   2          0.30          0.33         0.14 o
   3  -9   2         56.14         52.45         0.86 o
 -10  -8   2         26.61         28.92         0.61 o
  -9  -8   2         93.77         93.79         2.52 o
  -8  -8   2         10.37         11.90         0.36 o
  -7  -8   2        165.53        155.69         1.77 o
  -6  -8   2          1.87          1.62         0.18 o
  -5  -8   2          0.06          0.23         0.11 o
  -4  -8   2         33.51         29.72         0.40 o
  -3  -8   2        171.14        150.45         1.76 o
  -2  -8   2        244.87        238.44         2.51 o
  -1  -8   2          0.40          0.63         0.18 o
   0  -8   2         22.60         25.03         0.41 o
   1  -8   2          5.19          5.72         0.29 o
   2  -8   2          1.15          1.18         0.25 o
   3  -8   2          1.58          1.82         0.14 o
   4  -8   2          0.68          0.52         0.13 o
 -10  -7   2          1.82          2.81         0.32 o
  -9  -7   2          0.71          0.63         0.14 o
  -8  -7   2         33.95         29.76         0.58 o
  -7  -7   2        118.79        107.91         1.40 o
  -6  -7   2         44.97         45.54         0.68 o
  -5  -7   2          0.06          0.33         0.15 o
  -4  -7   2        113.63        109.27         1.05 o
  -3  -7   2         35.16         29.21         0.35 o
  -2  -7   2          1.38          1.50         0.14 o
  -1  -7   2        205.31        197.66         1.90 o
   0  -7   2        346.08        342.97         4.00 o
   1  -7   2         41.95         38.24         0.44 o
   2  -7   2        130.78        113.53         1.25 o
   3  -7   2         23.72         24.87         0.40 o
   4  -7   2          0.25          0.22         0.12 o
   5  -7   2          2.94          1.46         0.19 o
 -10  -6   2          0.02          0.61         0.14 o
  -9  -6   2         65.14         59.97         1.85 o
  -8  -6   2         36.17         30.90         0.59 o
  -7  -6   2         36.32         36.72         0.88 o
  -6  -6   2         11.53          7.93         0.31 o
  -5  -6   2         23.66         23.89         0.32 o
  -4  -6   2        507.83        511.26         5.93 o
  -3  -6   2        166.79        176.07         1.26 o
  -2  -6   2         14.83         11.89         0.14 o
  -1  -6   2          3.81          2.45         0.16 o
   0  -6   2          0.74          0.72         0.10 o
   1  -6   2        126.73        117.61         1.14 o
   2  -6   2         21.69         23.66         0.44 o
   3  -6   2          0.32          0.74         0.16 o
   4  -6   2          6.88          6.42         0.19 o
   5  -6   2         29.89         31.76         0.41 o
   6  -6   2         19.33         21.76         0.31 o
 -10  -5   2         12.69         13.70         0.27 o
  -9  -5   2        114.14        101.61         1.45 o
  -8  -5   2         17.22         16.67         0.37 o
  -7  -5   2         85.80         81.68         1.07 o
  -6  -5   2          7.50          9.65         0.22 o
  -5  -5   2         17.90         19.51         0.30 o
  -4  -5   2          0.01          0.12         0.08 o
  -3  -5   2        116.42        141.89         0.96 o
  -2  -5   2          3.16          1.45         0.07 o
  -1  -5   2        407.87        395.40         3.27 o
   0  -5   2          5.75          3.92         0.17 o
   1  -5   2        341.95        323.89         2.66 o
   2  -5   2          0.04          0.20         0.06 o
   3  -5   2          0.46          0.32         0.11 o
   4  -5   2         10.96          9.53         0.25 o
   5  -5   2         10.31          9.25         0.23 o
   6  -5   2         17.90         15.95         0.33 o
   7  -5   2          5.46          3.92         0.23 o
  -9  -4   2          5.28          6.64         0.22 o
  -8  -4   2          3.42          1.79         0.75 o
  -7  -4   2        209.25        213.70         3.05 o
  -6  -4   2         92.80         93.20         1.30 o
  -5  -4   2         26.71         24.02         0.23 o
  -4  -4   2        435.21        500.66         4.65 o
  -3  -4   2        242.06        275.09         2.22 o
  -2  -4   2        538.47        538.48         3.62 o
  -1  -4   2          1.23          1.61         0.08 o
   0  -4   2        858.45        928.49         8.12 o
   1  -4   2        523.69        583.30         5.13 o
   2  -4   2        426.91        470.72         3.92 o
   3  -4   2         13.45         22.51         0.56 o
   4  -4   2          7.76          5.48         0.19 o
   5  -4   2         26.15         23.93         0.52 o
   6  -4   2          0.45          0.16         0.09 o
   7  -4   2         31.95         36.63         0.68 o
   8  -4   2          6.33          8.63         0.43 o
  -8  -3   2         37.84         37.09         0.58 o
  -7  -3   2         78.76         85.55         1.29 o
  -6  -3   2          0.37          0.67         0.15 o
  -5  -3   2        662.43        722.13         5.66 o
  -4  -3   2        774.48        794.91         6.71 o
  -3  -3   2          2.13          5.19         0.11 o
  -2  -3   2        168.82        164.35         1.10 o
  -1  -3   2        862.45        826.03         5.67 o
   0  -3   2        612.35        629.72         6.76 o
   1  -3   2        188.57        188.74         1.43 o
   2  -3   2          7.88          8.87         0.17 o
   3  -3   2        128.46        155.32         1.77 o
   4  -3   2        861.01        926.00        21.49 o
   5  -3   2        264.36        262.93         4.80 o
   6  -3   2         69.76         63.86         0.98 o
   7  -3   2          5.49          7.45         0.21 o
   8  -3   2         56.39         57.17         1.06 o
   9  -3   2          1.05          0.92         0.21 o
  -8  -2   2       1176.28       1138.16        45.96 o
  -7  -2   2         14.59         12.08         0.22 o
  -6  -2   2          1.46          3.30         0.11 o
  -5  -2   2        179.67        186.32         1.67 o
  -4  -2   2       1108.57       1213.42        11.12 o
  -3  -2   2        110.21        104.04         1.32 o
  -2  -2   2        275.15        286.76         2.35 o
  -1  -2   2       3413.98       3202.37        32.97 o
   0  -2   2         22.97         22.79         0.23 o
   1  -2   2        454.68        438.45         4.54 o
   2  -2   2          1.07          1.21         0.09 o
   3  -2   2        292.13        312.39         3.70 o
   4  -2   2        176.94        195.95         2.34 o
   5  -2   2        126.64        129.51         2.31 o
   6  -2   2         63.38         63.87         0.82 o
   7  -2   2         20.25         21.88         0.35 o
   8  -2   2          0.16          0.08         0.22 o
   9  -2   2          7.83         10.07         0.41 o
  -8  -1   2          4.51          3.36         0.18 o
  -7  -1   2        226.44        205.54         5.33 o
  -6  -1   2        239.83        257.05         2.46 o
  -5  -1   2        240.70        217.72         1.74 o
  -4  -1   2       2314.75       2393.11        25.58 o
  -3  -1   2       2893.72       2877.24        42.32 o
  -2  -1   2       3373.34       3291.56        32.23 o
  -1  -1   2         74.15         67.96         0.42 o
   0  -1   2        880.39        708.93         8.20 o
   1  -1   2        775.85        676.78        10.76 o
   2  -1   2         32.48         35.96         0.43 o
   3  -1   2         41.71         57.13         0.57 o
   4  -1   2        181.90        183.79         1.34 o
   5  -1   2        316.16        335.11         3.97 o
   6  -1   2          0.18          0.65         0.10 o
   7  -1   2          4.52          4.94         0.32 o
   8  -1   2         44.14         41.14         0.63 o
   9  -1   2          1.52          1.70         0.27 o
  10  -1   2          9.30          9.09         0.33 o
 -10   0   2          0.38         -0.02         0.10 o
  -9   0   2        403.93        361.97        22.70 o
  -8   0   2         75.18         65.67         2.74 o
  -7   0   2        170.61        166.59         2.75 o
  -6   0   2        328.75        344.22         4.01 o
  -5   0   2        115.66        113.25         1.25 o
  -4   0   2        462.02        481.38         6.03 o
  -3   0   2        876.76        840.33        11.54 o
  -2   0   2         99.12        116.49         1.22 o
  -1   0   2       1007.88        873.68        13.32 o
   0   0   2        312.93        273.20         2.62 o
   1   0   2       6217.02       5089.97        51.56 o
   2   0   2        166.66        172.24         1.59 o
   3   0   2         30.22         24.88         0.21 o
   4   0   2        742.47        770.86         5.47 o
   5   0   2        228.39        217.53         1.69 o
   6   0   2        331.93        355.02         4.99 o
   7   0   2         13.11         13.74         0.48 o
   8   0   2         64.70         53.22         0.84 o
   9   0   2         49.05         46.85         0.79 o
  10   0   2          0.20          0.39         0.22 o
 -10   1   2          0.07          0.00         0.11 o
  -9   1   2          2.13          0.60         0.40 o
  -8   1   2         54.71         51.69         1.01 o
  -7   1   2        196.70        180.52         4.22 o
  -6   1   2         22.62         23.85         0.35 o
  -5   1   2        978.07       1003.31        17.04 o
  -4   1   2        276.18        261.25         4.04 o
  -3   1   2         25.38         14.91         0.19 o
  -2   1   2        403.34        391.22         5.91 o
  -1   1   2       1340.35       1246.42        17.38 o
   0   1   2         19.87         21.01         0.21 o
   1   1   2       2701.29       2436.62        58.04 o
   2   1   2       1712.64       1676.12        21.51 o
   3   1   2       1736.25       1632.56        25.91 o
   4   1   2        394.72        390.78         4.00 o
   5   1   2        637.10        745.52         8.19 o
   6   1   2         46.33         47.18         0.43 o
   7   1   2         60.40         53.25         1.12 o
   8   1   2         28.79         30.88         0.57 o
   9   1   2         73.61         66.55         1.54 o
  10   1   2         10.83          9.05         0.66 o
  11   1   2          9.47         10.42         0.38 o
  -9   2   2          0.17         -0.04         0.08 o
  -8   2   2         46.33         44.63         1.12 o
  -7   2   2        229.29        218.69         7.69 o
  -6   2   2         28.58         31.37         1.51 o
  -5   2   2        116.48        109.57         2.75 o
  -4   2   2          5.62          6.34         0.11 o
  -3   2   2         75.60         71.65         0.84 o
  -2   2   2        108.07        100.49         0.88 o
  -1   2   2          7.75          4.98         0.11 o
   0   2   2       1314.47       1337.10        12.07 o
   1   2   2       1391.88       1384.79        22.85 o
   2   2   2        484.54        442.28         6.68 o
   3   2   2        143.94        158.40         1.85 o
   4   2   2        101.58        101.61         0.82 o
   5   2   2        738.18        761.26         9.09 o
   6   2   2        387.49        387.24         2.66 o
   7   2   2        354.41        341.56         6.01 o
   8   2   2         28.88         25.11         0.64 o
   9   2   2          0.02          0.31         0.15 o
  10   2   2         37.17         33.73         0.91 o
  11   2   2          2.51          2.75         0.24 o
  -9   3   2          7.85         10.22         0.27 o
  -8   3   2          7.22          6.59         0.24 o
  -7   3   2         36.52         32.46         1.06 o
  -6   3   2          2.50          1.08         0.20 o
  -5   3   2          2.12          3.08         0.39 o
  -4   3   2         71.95         76.09         0.98 o
  -3   3   2         11.34         15.86         0.15 o
  -2   3   2         12.83         12.18         0.29 o
  -1   3   2         82.47         90.84         0.63 o
   0   3   2       1510.22       1489.13        16.00 o
   1   3   2      14268.81      14548.06       433.66 o
   2   3   2       2278.43       2277.43        42.27 o
   3   3   2       1853.55       1855.08        33.64 o
   4   3   2       2887.56       3025.38        56.89 o
   5   3   2       3195.39       3439.91        67.38 o
   6   3   2          1.59          3.42         0.07 o
   7   3   2          7.00          6.61         0.17 o
   8   3   2         32.06         26.15         0.46 o
   9   3   2         45.01         50.25         1.53 o
  10   3   2         32.33         29.86         0.75 o
  11   3   2          1.95          2.51         0.13 o
  -8   4   2          1.16          1.06         0.16 o
  -7   4   2         74.36         79.23         3.59 o
  -6   4   2         78.14         72.42         3.40 o
  -5   4   2        100.98         93.29         3.74 o
  -4   4   2         10.14          9.18         0.24 o
  -3   4   2         12.58         16.98         0.19 o
  -2   4   2         11.75         13.83         0.12 o
  -1   4   2          6.33          6.97         0.09 o
   0   4   2       1178.14       1144.44        11.84 o
   1   4   2        138.85        162.30         1.03 o
   2   4   2       1072.23       1132.55        10.00 o
   3   4   2         45.83         46.61         0.32 o
   4   4   2        136.39        111.47         0.93 o
   5   4   2         51.83         42.61         0.33 o
   6   4   2       1080.17       1151.39        16.69 o
   7   4   2        247.94        254.45         6.76 o
   8   4   2        124.48        112.29         2.23 o
   9   4   2         75.12         71.26         1.31 o
  10   4   2         17.95         17.76         0.52 o
  11   4   2         11.42         12.97         0.25 o
  -8   5   2          0.11          0.39         0.12 o
  -7   5   2          0.20          1.21         0.20 o
  -6   5   2         99.51        113.71         4.27 o
  -5   5   2        152.44        148.93         3.57 o
  -4   5   2          2.92          1.81         0.16 o
  -3   5   2         18.18         19.22         0.35 o
  -2   5   2         15.48         14.38         0.19 o
  -1   5   2         40.78         47.51         0.35 o
   0   5   2        232.34        246.35         2.19 o
   1   5   2       3202.12       3636.07        41.18 o
   2   5   2         11.82          9.87         0.12 o
   3   5   2          0.32          1.18         0.05 o
   4   5   2       1449.52       1600.99        13.14 o
   5   5   2        140.94        135.73         1.23 o
   6   5   2        515.90        544.86         5.20 o
   7   5   2         80.83         80.14         1.41 o
   8   5   2        215.84        221.10         2.67 o
   9   5   2         30.73         30.30         0.45 o
  10   5   2          4.57          3.85         0.17 o
  11   5   2         52.08         55.36         1.17 o
  -7   6   2          7.74          6.82         0.27 o
  -6   6   2          4.16          6.12         0.37 o
  -5   6   2          2.22          1.68         0.29 o
  -4   6   2        118.13        119.02         2.51 o
  -3   6   2         25.79         27.99         0.46 o
  -2   6   2          7.70          9.91         0.20 o
  -1   6   2         96.88        103.43         0.93 o
   0   6   2         13.20         15.46         0.16 o
   1   6   2         20.45         19.71         0.15 o
   2   6   2       7798.88       8740.23       139.14 o
   3   6   2         88.73        106.92         0.62 o
   4   6   2        296.46        316.00         2.24 o
   5   6   2         11.92         14.57         0.17 o
   6   6   2        588.27        674.56         6.30 o
   7   6   2        521.49        534.98         6.16 o
   8   6   2          0.26          0.16         0.10 o
   9   6   2        434.43        452.55         6.11 o
  10   6   2          0.01          0.32         0.25 o
  11   6   2         13.08         13.78         0.46 o
  -6   7   2         56.21         69.57         1.68 o
  -5   7   2         27.50         28.82         0.55 o
  -4   7   2        148.60        147.89         3.47 o
  -3   7   2         52.21         50.95         0.72 o
  -2   7   2         22.55         24.10         0.47 o
  -1   7   2         21.52         22.34         0.39 o
   0   7   2          6.18          6.94         0.12 o
   1   7   2         73.74         94.72         1.01 o
   2   7   2        490.78        507.45         3.90 o
   3   7   2        128.87        140.69         1.02 o
   4   7   2        249.86        271.20         1.82 o
   5   7   2          0.07          0.51         0.09 o
   6   7   2        370.82        414.04         4.27 o
   7   7   2        105.61         97.28         1.00 o
   8   7   2         15.60         14.03         0.55 o
   9   7   2         20.53         18.00         0.58 o
  10   7   2        227.28        251.02         4.18 o
  11   7   2          7.40         10.98         0.37 o
  -5   8   2         81.94         99.17         1.22 o
  -4   8   2        112.51        119.97         1.80 o
  -3   8   2         16.50         20.80         0.39 o
  -2   8   2         23.31         21.54         0.39 o
  -1   8   2         70.54         74.49         0.85 o
   0   8   2        662.30        658.22         7.17 o
   1   8   2        247.01        229.40         3.04 o
   2   8   2       1404.50       1409.29        35.38 o
   3   8   2        153.74        176.37         2.37 o
   4   8   2          0.13          0.22         0.09 o
   5   8   2         53.66         52.54         0.49 o
   6   8   2        182.00        184.99         1.75 o
   7   8   2        161.52        158.61         1.90 o
   8   8   2        261.17        266.38         6.50 o
   9   8   2         28.41         29.26         1.38 o
  10   8   2        174.39        199.83         3.40 o
  11   8   2          0.33          0.29         0.28 o
  -4   9   2         36.36         43.15         1.41 o
  -3   9   2          0.77          0.78         0.20 o
  -2   9   2         68.09         66.78         0.94 o
  -1   9   2        191.37        186.50         2.39 o
   0   9   2         67.99         73.93         0.77 o
   1   9   2        123.44        124.47         1.35 o
   2   9   2        101.65        105.21         1.87 o
   3   9   2        498.80        491.66        10.50 o
   4   9   2        229.41        220.70         2.98 o
   5   9   2        777.35        800.12         8.71 o
   6   9   2         28.91         32.54         0.55 o
   7   9   2          9.65          9.49         0.28 o
   8   9   2          8.07          8.14         0.33 o
   9   9   2          6.85         11.00         0.35 o
  10   9   2        245.62        229.84        12.68 o
  11   9   2         21.48         17.96         0.55 o
  -3  10   2          0.88          1.69         0.17 o
  -2  10   2          0.36          0.35         0.15 o
  -1  10   2         55.58         60.49         0.84 o
   0  10   2         22.47         20.15         0.44 o
   1  10   2          3.54          2.73         0.13 o
   2  10   2        130.36        116.09         1.79 o
   3  10   2          8.34          9.58         0.25 o
   4  10   2         38.62         44.68         0.66 o
   5  10   2          6.67          7.74         0.25 o
   6  10   2         20.67         22.62         0.42 o
   7  10   2         28.87         25.65         0.43 o
   8  10   2          6.12          3.17         0.18 o
   9  10   2         17.05         16.17         0.52 o
  10  10   2        152.47        160.70         3.59 o
  11  10   2         39.55         43.44         0.89 o
  -1  11   2          0.31          0.29         0.12 o
   0  11   2         16.22         17.16         0.44 o
   1  11   2          0.27          0.59         0.11 o
   2  11   2         31.87         27.05         0.31 o
   3  11   2         67.69         58.77         0.61 o
   4  11   2          0.50          0.46         0.13 o
   5  11   2          0.80          1.30         0.25 o
   6  11   2          4.03          3.57         0.31 o
   7  11   2         72.96         71.27         0.87 o
   8  11   2          9.57         10.75         0.26 o
   9  11   2          1.82          1.33         0.12 o
  10  11   2          0.03          0.06         0.15 o
   1  12   2          1.16          0.69         0.28 o
   2  12   2          0.08          0.04         0.08 o
   3  12   2         46.92         44.19         0.51 o
   4  12   2          8.55          6.56         0.19 o
   5  12   2          0.79          0.91         0.18 o
   6  12   2          6.46          6.94         0.29 o
   7  12   2          0.08          0.11         0.16 o
   8  12   2         18.26         15.23         0.51 o
   9  12   2          0.21          0.26         0.20 o
   5  13   2          0.19          0.06         0.13 o
  -7 -10   3          4.99          5.85         0.20 o
  -6 -10   3         19.71         21.99         0.80 o
  -5 -10   3         16.85         14.57         0.55 o
  -4 -10   3         48.18         45.74         0.69 o
  -3 -10   3         40.76         40.14         0.67 o
  -2 -10   3          0.53          0.24         0.09 o
  -1 -10   3          2.26          1.66         0.14 o
   0 -10   3          2.99          2.91         0.27 o
  -9  -9   3         71.36         77.92         1.64 o
  -8  -9   3          0.61          0.74         0.16 o
  -7  -9   3          1.04          1.48         0.19 o
  -6  -9   3         21.65         22.41         0.36 o
  -5  -9   3          3.79          3.67         0.18 o
  -4  -9   3         90.29         85.73         1.02 o
  -3  -9   3         12.51         10.22         0.26 o
  -2  -9   3          3.03          4.21         0.23 o
  -1  -9   3         56.66         58.91         0.83 o
   0  -9   3          0.01          0.08         0.11 o
   1  -9   3          5.48          4.39         0.24 o
   2  -9   3         89.08        104.83         1.32 o
  -9  -8   3          0.00         37.43         1.45 o
  -8  -8   3          3.87          3.42         0.29 o
  -7  -8   3          0.09          0.44         0.28 o
  -6  -8   3         40.11         37.17         0.46 o
  -5  -8   3         12.74         10.03         0.25 o
  -4  -8   3        144.59        132.18         1.28 o
  -3  -8   3         17.44         19.35         0.37 o
  -2  -8   3         38.20         36.20         0.80 o
  -1  -8   3         89.69         84.25         1.03 o
   0  -8   3         64.45         65.90         0.79 o
   1  -8   3          9.19          7.27         0.22 o
   2  -8   3          2.71          3.56         0.25 o
   3  -8   3        109.90        122.13         1.49 o
   4  -8   3          0.10          0.09         0.15 o
 -10  -7   3          1.31          1.86         0.25 o
  -9  -7   3        122.86        153.87        28.27 o
  -8  -7   3          6.51          6.97         0.63 o
  -7  -7   3         23.66         20.52         0.44 o
  -6  -7   3        107.13        102.96         1.32 o
  -5  -7   3         36.60         35.61         0.44 o
  -4  -7   3         32.28         32.17         0.44 o
  -3  -7   3          9.69          8.04         0.21 o
  -2  -7   3         54.68         44.58         0.50 o
  -1  -7   3        142.10        118.14         1.32 o
   0  -7   3        424.78        393.96         4.82 o
   1  -7   3         14.81         13.60         0.31 o
   2  -7   3         16.00         15.94         0.43 o
   3  -7   3          0.06          0.06         0.10 o
   4  -7   3          1.36          2.56         0.20 o
   5  -7   3          7.50          8.94         0.26 o
 -10  -6   3          0.74          0.80         0.15 o
  -9  -6   3         28.89         23.98         0.69 o
  -8  -6   3        134.90        129.40         2.02 o
  -7  -6   3         15.74         15.28         0.36 o
  -6  -6   3          4.40          2.48         0.14 o
  -5  -6   3         54.46         51.61         0.55 o
  -4  -6   3         10.64         13.81         0.31 o
  -3  -6   3         49.03         46.19         0.50 o
  -2  -6   3         20.74         21.37         0.27 o
  -1  -6   3        308.10        292.55         2.95 o
   0  -6   3        311.02        312.97         3.58 o
   1  -6   3         62.96         50.72         0.66 o
   2  -6   3          0.62          0.60         0.11 o
   3  -6   3          3.39          5.66         0.23 o
   4  -6   3        139.70        135.86         1.61 o
   5  -6   3          0.32          1.16         0.20 o
   6  -6   3          7.98          7.58         0.24 o
 -10  -5   3         27.47         30.95         0.46 o
  -9  -5   3         48.71         45.21         0.74 o
  -8  -5   3        158.26        150.70         2.29 o
  -7  -5   3         13.00         11.69         0.35 o
  -6  -5   3          6.69          8.27         0.24 o
  -5  -5   3        446.91        437.37         4.63 o
  -4  -5   3          9.43         12.51         0.34 o
  -3  -5   3         96.96        102.80         0.72 o
  -2  -5   3        108.67        103.91         0.62 o
  -1  -5   3        287.56        293.53         1.82 o
   0  -5   3         39.08         40.24         0.62 o
   1  -5   3        960.65        987.74        11.19 o
   2  -5   3        131.82        119.55         1.13 o
   3  -5   3          1.01          0.62         0.17 o
   4  -5   3         96.51         87.63         0.90 o
   5  -5   3         18.54         17.98         0.33 o
   6  -5   3          2.37          1.34         0.11 o
   7  -5   3          5.47          7.76         0.27 o
 -10  -4   3         34.71         33.39         0.64 o
  -9  -4   3         29.05         30.90         0.52 o
  -8  -4   3         34.99         36.05         0.65 o
  -7  -4   3         47.27         45.60         0.85 o
  -6  -4   3         44.24         55.16         1.80 o
  -5  -4   3         10.62         10.16         0.17 o
  -4  -4   3        559.98        597.89         5.21 o
  -3  -4   3          4.64          4.85         0.16 o
  -2  -4   3       1017.27       1064.53         8.94 o
  -1  -4   3         19.11         20.41         0.17 o
   0  -4   3         16.32         23.60         0.25 o
   1  -4   3        566.08        624.46         4.41 o
   2  -4   3         22.84         21.92         0.19 o
   3  -4   3         96.59        105.46         1.03 o
   4  -4   3         28.26         19.16         0.32 o
   5  -4   3          2.83          5.47         0.21 o
   6  -4   3          9.54         10.08         0.35 o
   7  -4   3         27.56         33.89         0.57 o
   8  -4   3          6.74          7.52         0.30 o
  -9  -3   3        129.71        131.08         2.53 o
  -8  -3   3        170.39        152.55         1.75 o
  -7  -3   3        136.98        125.56         1.47 o
  -6  -3   3        175.60        163.12         1.68 o
  -5  -3   3        267.55        250.05         2.26 o
  -4  -3   3         17.03         19.55         0.21 o
  -3  -3   3        184.59        180.88         1.22 o
  -2  -3   3         65.90         69.84         0.47 o
  -1  -3   3        584.14        573.90         3.71 o
   0  -3   3        328.94        303.33         1.62 o
   1  -3   3        234.44        232.07         1.25 o
   2  -3   3        612.47        653.04         6.47 o
   3  -3   3          0.58          0.62         0.09 o
   4  -3   3        157.87        164.87         3.59 o
   5  -3   3        148.72        143.11         3.31 o
   6  -3   3          0.20          0.26         0.11 o
   7  -3   3          1.45          1.75         0.12 o
   8  -3   3         20.07         17.07         0.43 o
  -8  -2   3          0.11          0.31         0.22 o
  -7  -2   3         74.36         71.38         0.83 o
  -6  -2   3        252.14        256.82         3.12 o
  -5  -2   3         65.15         60.96         0.52 o
  -4  -2   3        533.15        599.55         4.91 o
  -3  -2   3        629.15        589.92         4.63 o
  -2  -2   3          7.22          9.62         0.18 o
  -1  -2   3        893.55        850.14         6.26 o
   0  -2   3       1248.01       1088.81         8.51 o
   1  -2   3        345.15        326.59         2.05 o
   2  -2   3        402.52        364.68         3.49 o
   3  -2   3         20.67         15.45         0.17 o
   4  -2   3          6.52         10.64         0.17 o
   5  -2   3        123.33        108.52         2.46 o
   6  -2   3          1.29          2.16         0.19 o
   7  -2   3          6.46          4.97         0.19 o
   8  -2   3          1.63          1.60         0.19 o
   9  -2   3          3.84          3.04         0.29 o
  -9  -1   3          2.10          0.44         0.16 o
  -8  -1   3          5.29          3.78         0.18 o
  -7  -1   3        321.94        302.46         8.78 o
  -6  -1   3        905.22        949.37        23.20 o
  -5  -1   3        583.11        615.81         7.02 o
  -4  -1   3         72.82         63.73         0.51 o
  -3  -1   3        152.64        172.40         1.62 o
  -2  -1   3         34.70         31.46         0.20 o
  -1  -1   3        223.33        204.98         1.32 o
   0  -1   3        792.00        703.18         4.55 o
   1  -1   3         74.80         83.89         0.52 o
   2  -1   3         54.40         39.21         0.31 o
   3  -1   3        432.80        436.22         4.85 o
   4  -1   3        698.07        714.63         8.45 o
   5  -1   3          5.45          5.46         0.16 o
   6  -1   3        138.33        133.64         2.17 o
   7  -1   3          3.87          3.27         0.16 o
   8  -1   3         32.39         30.87         0.86 o
   9  -1   3          9.65          9.56         0.27 o
  10  -1   3          3.80          3.58         0.26 o
  -9   0   3        169.32        186.04         3.59 o
  -8   0   3          0.57          0.59         0.14 o
  -7   0   3        175.48        153.26         4.52 o
  -6   0   3         93.80         84.40         1.44 o
  -5   0   3          3.51          4.87         0.14 o
  -4   0   3          2.86          1.31         0.04 o
  -3   0   3          0.43          0.22         0.05 o
  -2   0   3        363.24        358.85         2.64 o
  -1   0   3        475.01        406.79         4.22 o
   0   0   3       2236.59       1941.79        21.43 o
   1   0   3         73.43         58.57         0.32 o
   2   0   3          9.48          8.09         0.16 o
   3   0   3        398.12        392.17         2.61 o
   4   0   3       1210.43       1227.36         9.63 o
   5   0   3        373.19        428.10         4.06 o
   6   0   3         89.65         90.85         1.07 o
   7   0   3          1.74          1.64         0.16 o
   8   0   3          0.01          0.37         0.18 o
   9   0   3          0.57          3.53         0.34 o
  10   0   3          9.45          8.60         0.27 o
  -9   1   3          1.71          0.80         0.16 o
  -8   1   3        279.68        252.10        11.97 o
  -7   1   3        286.12        243.39         9.11 o
  -6   1   3          6.06          8.27         0.18 o
  -5   1   3         71.80         69.70         0.83 o
  -4   1   3        143.65        149.10         1.58 o
  -3   1   3       1251.50       1210.62        14.85 o
  -2   1   3          0.57          1.51         0.16 o
  -1   1   3        466.73        453.46         4.69 o
   0   1   3       2721.44       2275.85        44.15 o
   1   1   3        562.96        520.15         3.24 o
   2   1   3       2671.58       2501.73        21.42 o
   3   1   3        166.68        142.96         1.17 o
   4   1   3          1.27          2.35         0.20 o
   5   1   3        786.70        842.52         9.12 o
   6   1   3          6.74          6.15         0.13 o
   7   1   3         34.12         38.80         0.70 o
   8   1   3        505.83        506.40         8.55 o
   9   1   3         21.32         26.69         0.49 o
  10   1   3         31.69         32.60         0.47 o
  11   1   3          3.59          4.97         0.23 o
  -9   2   3          0.06          0.09         0.12 o
  -8   2   3         61.32         67.02         1.15 o
  -7   2   3        115.76        109.01         2.30 o
  -6   2   3          8.51          8.66         0.20 o
  -5   2   3         20.78         19.87         0.33 o
  -4   2   3        255.06        254.79         3.80 o
  -3   2   3        178.58        195.53         2.56 o
  -2   2   3          6.93          8.67         0.17 o
  -1   2   3        954.74        900.57         9.33 o
   0   2   3       1486.13       1335.08        14.91 o
   1   2   3        379.93        357.34         3.68 o
   2   2   3        443.03        421.71         3.41 o
   3   2   3       2595.96       2401.70        36.26 o
   4   2   3          1.77          1.24         0.05 o
   5   2   3         82.73         94.02         0.86 o
   6   2   3         99.45        100.99         0.75 o
   7   2   3        140.95        145.88         1.89 o
   8   2   3          0.00          1.67         0.55 o
   9   2   3        226.26        221.68         5.77 o
  10   2   3          1.06          1.36         0.16 o
  11   2   3         39.29         35.85         1.80 o
  -9   3   3          4.90          8.77         0.41 o
  -8   3   3         11.20          9.80         0.29 o
  -7   3   3          2.11          0.48         0.17 o
  -6   3   3         47.73         45.04         2.14 o
  -5   3   3          0.51          0.15         0.09 o
  -4   3   3        221.72        222.05         6.09 o
  -3   3   3         20.48         19.36         0.26 o
  -2   3   3         13.18         11.70         0.11 o
  -1   3   3        344.06        335.16         3.29 o
   0   3   3        293.19        313.17         3.32 o
   1   3   3       1237.74       1218.13        11.87 o
   2   3   3        601.48        541.75         5.12 o
   3   3   3         82.15         84.18         0.78 o
   4   3   3          0.02          0.34         0.07 o
   5   3   3        177.94        208.03         1.91 o
   6   3   3         24.01         23.73         0.36 o
   7   3   3         18.85         21.88         0.30 o
   8   3   3          2.29          4.81         0.54 o
   9   3   3        590.55        530.92        10.68 o
  10   3   3         53.04         50.86         1.24 o
  11   3   3          4.12          3.37         0.19 o
  -8   4   3          8.23          7.02         0.22 o
  -7   4   3         13.26         13.22         0.42 o
  -6   4   3         14.46         12.02         0.79 o
  -5   4   3          0.07          0.76         0.24 o
  -4   4   3        141.08        136.49         4.85 o
  -3   4   3          9.41          8.12         0.14 o
  -2   4   3        248.61        273.30         2.41 o
  -1   4   3        168.55        191.02         1.14 o
   0   4   3        104.27        126.38         1.13 o
   1   4   3         38.53         49.03         0.37 o
   2   4   3        122.28        140.52         0.77 o
   3   4   3        551.46        577.83         7.07 o
   4   4   3        144.08        146.31         1.37 o
   5   4   3          2.39          1.94         0.08 o
   6   4   3          3.99          1.62         0.06 o
   7   4   3        216.12        212.68         4.92 o
   8   4   3        241.00        242.18         5.14 o
   9   4   3         23.12         20.55         0.42 o
  10   4   3         38.26         36.13         1.06 o
  11   4   3         31.19         33.29         1.13 o
  -8   5   3          5.87          6.47         0.27 o
  -7   5   3         29.45         26.96         0.48 o
  -6   5   3         26.48         29.22         1.45 o
  -5   5   3         19.42         17.45         0.77 o
  -4   5   3          5.50          5.54         0.23 o
  -3   5   3        137.59        151.99         2.67 o
  -2   5   3        185.16        186.91         1.25 o
  -1   5   3         84.95         80.73         0.48 o
   0   5   3        120.71        139.04         1.35 o
   1   5   3       1508.43       1665.16        13.34 o
   2   5   3        802.67        876.50         8.34 o
   3   5   3       1563.74       1701.67        24.87 o
   4   5   3         51.12         62.33         0.73 o
   5   5   3        226.18        270.01         2.37 o
   6   5   3          0.40          0.68         0.06 o
   7   5   3          0.03          0.01         0.08 o
   8   5   3          1.40          1.22         0.20 o
   9   5   3         12.44          6.78         0.24 o
  10   5   3         26.12         25.69         0.38 o
  11   5   3         22.19         24.14         0.67 o
  -7   6   3          6.03          5.31         0.28 o
  -6   6   3         92.63         87.52         1.65 o
  -5   6   3         40.45         36.64         1.11 o
  -4   6   3         40.01         34.88         0.83 o
  -3   6   3          5.39          5.82         0.27 o
  -2   6   3        147.74        159.68         1.79 o
  -1   6   3         94.38         91.79         0.57 o
   0   6   3          6.82          5.21         0.10 o
   1   6   3        461.50        529.46         5.41 o
   2   6   3        846.11        836.20         7.46 o
   3   6   3        270.56        263.06         1.80 o
   4   6   3        137.27        152.09         0.91 o
   5   6   3        859.55        972.36         8.25 o
   6   6   3        383.76        437.72         4.51 o
   7   6   3       1561.30       1556.86        38.40 o
   8   6   3         20.26         20.85         1.44 o
   9   6   3         38.09         44.09         0.67 o
  10   6   3         68.78         67.45         0.87 o
  11   6   3         10.29         10.25         0.22 o
  12   6   3         26.65         28.46         0.88 o
  -6   7   3        219.40        252.23         8.02 o
  -5   7   3        185.47        207.34         4.28 o
  -4   7   3         89.40         88.57         1.45 o
  -3   7   3          2.18          1.23         0.19 o
  -2   7   3          0.20          0.48         0.11 o
  -1   7   3        230.53        229.00         2.16 o
   0   7   3         25.19         24.15         0.23 o
   1   7   3          2.80          3.93         0.09 o
   2   7   3        341.36        328.93         2.19 o
   3   7   3        117.08        124.02         0.87 o
   4   7   3        326.27        356.74         2.47 o
   5   7   3         86.27        108.89         0.87 o
   6   7   3        101.31        106.46         0.87 o
   7   7   3          2.07          2.39         0.30 o
   8   7   3        130.61        118.03         3.62 o
   9   7   3         96.07         92.83         1.39 o
  10   7   3          7.82          8.41         0.34 o
  11   7   3         11.82         12.24         0.36 o
  12   7   3          0.64          0.43         0.35 o
  -5   8   3         29.68         38.08         0.96 o
  -4   8   3          7.24          9.33         0.28 o
  -3   8   3         54.34         53.85         0.74 o
  -2   8   3        116.02        126.32         1.38 o
  -1   8   3       1021.58       1028.13        13.10 o
   0   8   3         44.14         47.43         0.44 o
   1   8   3          0.01          0.05         0.09 o
   2   8   3       1292.48       1392.14        22.62 o
   3   8   3         21.62         23.97         0.28 o
   4   8   3          6.31          9.97         0.25 o
   5   8   3         12.04         11.55         0.26 o
   6   8   3         56.83         57.00         0.70 o
   7   8   3          7.29          5.80         0.21 o
   8   8   3        360.44        329.27         6.23 o
   9   8   3        162.07        167.10         2.51 o
  10   8   3          0.65          0.51         0.41 o
  11   8   3          3.05          2.48         0.28 o
  -4   9   3          8.45          6.73         0.54 o
  -3   9   3        112.32        117.20         1.27 o
  -2   9   3          5.40          4.45         0.19 o
  -1   9   3         37.69         38.32         0.51 o
   0   9   3         22.92         23.70         0.38 o
   1   9   3         17.42         20.13         0.30 o
   2   9   3         18.93         16.54         0.37 o
   3   9   3         53.65         51.80         0.63 o
   4   9   3        105.03         93.77         1.32 o
   5   9   3        117.54        128.25         1.13 o
   6   9   3        338.90        356.47         3.66 o
   7   9   3          3.14          3.08         0.19 o
   8   9   3          8.17          7.80         0.42 o
   9   9   3         41.03         39.64         2.09 o
  10   9   3          1.91         11.38         4.20 o
  11   9   3         42.84         39.47         0.87 o
  -3  10   3          3.60          4.07         0.18 o
  -2  10   3         85.25         80.55         1.02 o
  -1  10   3          3.99          3.60         0.23 o
   0  10   3          3.17          2.91         0.16 o
   1  10   3          4.53          4.78         0.16 o
   2  10   3         14.08         12.01         0.29 o
   3  10   3        150.47        146.24         2.27 o
   4  10   3          0.33          0.34         0.13 o
   5  10   3          0.45          1.37         0.24 o
   6  10   3         41.98         43.00         0.49 o
   7  10   3          7.23          6.72         0.25 o
   8  10   3         65.96         69.88         2.09 o
   9  10   3         37.86         38.70         2.03 o
  10  10   3         18.55         20.68         1.42 o
  11  10   3         39.62         47.67         0.88 o
  -1  11   3         24.93         22.53         0.56 o
   0  11   3         20.38         19.72         0.79 o
   1  11   3         73.09         66.93         1.39 o
   2  11   3          7.80          6.86         0.22 o
   3  11   3        254.73        237.48         2.73 o
   4  11   3         69.05         70.66         0.92 o
   5  11   3          0.77          1.28         0.13 o
   6  11   3          1.00          1.44         0.31 o
   7  11   3          0.18          0.38         0.13 o
   8  11   3         11.15         12.07         0.28 o
   9  11   3          0.67          0.42         0.10 o
  10  11   3         11.52         11.13         0.56 o
   1  12   3         10.58         11.64         0.35 o
   2  12   3          7.91          9.28         0.36 o
   3  12   3         82.61         80.86         0.89 o
   4  12   3        167.77        159.15         1.53 o
   5  12   3          0.28          0.60         0.12 o
   6  12   3          1.27          2.27         0.25 o
   7  12   3          8.12          6.91         0.38 o
   8  12   3          4.75          4.72         0.18 o
   9  12   3         20.01         17.85         0.36 o
   4  13   3         41.76         41.03         1.04 o
   5  13   3          4.73          4.54         0.26 o
   6  13   3          0.49          0.08         0.10 o
   7  13   3          9.78          9.67         0.28 o
  -6 -10   4         14.75         17.32         0.47 o
  -5 -10   4         20.42         21.27         0.50 o
  -4 -10   4         17.63         18.18         0.56 o
  -3 -10   4         11.24         13.45         0.31 o
  -2 -10   4          0.19          0.31         0.15 o
  -8  -9   4          6.64          8.68         0.42 o
  -7  -9   4         11.13          9.74         0.32 o
  -6  -9   4         12.20         11.37         0.24 o
  -5  -9   4         63.59         73.78         0.75 o
  -4  -9   4          0.91          1.05         0.13 o
  -3  -9   4         22.03         24.95         0.89 o
  -2  -9   4          2.20          1.28         0.20 o
  -1  -9   4          7.71          4.04         0.19 o
   0  -9   4          6.59          6.47         0.19 o
   1  -9   4          4.65          6.79         0.25 o
  -9  -8   4          5.75          5.02         0.40 o
  -8  -8   4          2.83          3.38         0.28 o
  -7  -8   4          0.19          0.71         0.18 o
  -6  -8   4          4.39          4.05         0.17 o
  -5  -8   4          3.33          4.18         0.17 o
  -4  -8   4          0.04          0.27         0.11 o
  -3  -8   4        201.69        188.20         2.66 o
  -2  -8   4        282.98        269.99         3.58 o
  -1  -8   4          8.78          6.63         0.28 o
   0  -8   4         11.12          9.81         0.29 o
   1  -8   4          0.30          0.20         0.11 o
   2  -8   4          0.00          0.29         0.18 o
   3  -8   4         11.42         14.97         0.39 o
  -9  -7   4         66.69         76.85         1.18 o
  -8  -7   4         49.98         50.01         1.32 o
  -7  -7   4         24.65         23.95         0.46 o
  -6  -7   4          0.43          0.37         0.12 o
  -5  -7   4          1.54          2.82         0.21 o
  -4  -7   4         41.85         36.82         0.47 o
  -3  -7   4          0.17          0.50         0.11 o
  -2  -7   4          9.51          9.32         0.35 o
  -1  -7   4          8.51          5.22         0.24 o
   0  -7   4          5.49          8.42         0.28 o
   1  -7   4        232.84        207.55         2.30 o
   2  -7   4         28.49         25.77         0.61 o
   3  -7   4         32.02         28.99         0.54 o
   4  -7   4          1.97          0.52         0.16 o
 -10  -6   4          2.28          2.81         0.26 o
  -9  -6   4          3.89          6.15         0.30 o
  -8  -6   4         69.77         65.95         1.12 o
  -7  -6   4         18.38         14.40         0.38 o
  -6  -6   4          7.63          8.35         0.19 o
  -5  -6   4          2.08          2.20         0.32 o
  -4  -6   4         32.04         31.17         0.43 o
  -3  -6   4         12.71         11.43         0.25 o
  -2  -6   4          1.80          2.29         0.13 o
  -1  -6   4         16.08         13.83         0.33 o
   0  -6   4         54.97         47.26         0.63 o
   1  -6   4         16.13         19.22         0.48 o
   2  -6   4        109.03        101.37         1.13 o
   3  -6   4        262.71        276.59         3.88 o
   4  -6   4         64.07         46.42         0.56 o
   5  -6   4          8.42          5.53         0.20 o
 -10  -5   4          0.25          0.19         0.16 o
  -9  -5   4          2.75          3.49         0.41 o
  -8  -5   4          8.08          6.55         0.43 o
  -7  -5   4         16.12         14.22         0.57 o
  -6  -5   4          0.07          0.24         0.11 o
  -5  -5   4          0.82          1.82         0.14 o
  -4  -5   4        159.36        156.40         1.71 o
  -3  -5   4          2.43          2.74         0.16 o
  -2  -5   4          0.04          0.77         0.21 o
  -1  -5   4        130.26        118.44         0.89 o
   0  -5   4        216.46        207.13         2.31 o
   1  -5   4         14.96         10.95         0.33 o
   2  -5   4        254.82        250.50         2.80 o
   3  -5   4        115.60        123.50         1.57 o
   4  -5   4        124.87        131.00         1.53 o
   5  -5   4         52.91         48.08         0.52 o
   6  -5   4          1.51          2.41         0.22 o
 -10  -4   4          0.97          0.68         0.16 o
  -9  -4   4         14.85         18.20         1.25 o
  -8  -4   4          1.34          2.72         0.19 o
  -7  -4   4         60.47         53.19         1.56 o
  -6  -4   4        112.56         98.77         2.46 o
  -5  -4   4          2.66          3.35         0.13 o
  -4  -4   4          3.00          1.06         0.18 o
  -3  -4   4         40.28         41.50         0.43 o
  -2  -4   4        236.39        251.49         1.73 o
  -1  -4   4          0.04          0.44         0.07 o
   0  -4   4        285.16        305.72         2.22 o
   1  -4   4         67.86         71.34         0.98 o
   2  -4   4         60.51         58.67         0.58 o
   3  -4   4        191.18        183.67         1.56 o
   4  -4   4        806.49        800.19         9.90 o
   5  -4   4         67.55         69.39         0.74 o
   6  -4   4          3.34          5.77         0.20 o
   7  -4   4          3.25          2.28         0.14 o
 -10  -3   4          5.35          6.46         0.22 o
  -9  -3   4         74.32         71.91         1.74 o
  -8  -3   4         16.07         12.34         0.28 o
  -7  -3   4         30.46         26.58         0.43 o
  -6  -3   4         27.30         25.51         0.45 o
  -5  -3   4         95.61         98.43         1.45 o
  -4  -3   4        191.09        190.94         1.77 o
  -3  -3   4        861.76        894.05         8.51 o
  -2  -3   4         30.77         26.72         0.24 o
  -1  -3   4          6.41          7.01         0.13 o
   0  -3   4        123.80        118.52         0.64 o
   1  -3   4        435.01        514.55         3.30 o
   2  -3   4          9.62         10.95         0.19 o
   3  -3   4         12.39          9.15         0.16 o
   4  -3   4          0.22          0.27         0.13 o
   5  -3   4         54.64         45.64         0.69 o
   6  -3   4         62.01         60.47         1.09 o
   7  -3   4          1.79          1.36         0.14 o
   8  -3   4          8.09         13.26         0.50 o
  -9  -2   4         17.56         15.85         0.31 o
  -8  -2   4         17.85         17.65         0.38 o
  -7  -2   4         56.67         57.45         0.91 o
  -6  -2   4        313.82        288.31         3.76 o
  -5  -2   4          8.00          8.61         0.27 o
  -4  -2   4        376.53        391.78         3.28 o
  -3  -2   4          7.51          5.16         0.15 o
  -2  -2   4          1.27          0.39         0.04 o
  -1  -2   4          6.27          6.67         0.10 o
   0  -2   4       2152.79       2123.42        18.56 o
   1  -2   4         24.55         27.30         0.17 o
   2  -2   4          0.97          0.34         0.06 o
   3  -2   4        136.20        123.75         0.82 o
   4  -2   4        466.48        477.66         9.47 o
   5  -2   4        204.00        181.38         4.32 o
   6  -2   4        140.84        135.78         3.14 o
   7  -2   4         12.95         10.43         0.31 o
   8  -2   4         24.71         30.28         1.07 o
   9  -2   4         39.74         46.81         1.43 o
  -9  -1   4         53.21         51.19         1.28 o
  -8  -1   4         49.30         51.24         0.78 o
  -7  -1   4          3.36          2.96         0.24 o
  -6  -1   4        115.64        107.96         1.86 o
  -5  -1   4        298.76        295.59         3.85 o
  -4  -1   4         49.28         53.68         0.64 o
  -3  -1   4        463.80        510.38         4.03 o
  -2  -1   4         59.22         63.26         0.76 o
  -1  -1   4         34.79         27.64         0.20 o
   0  -1   4        271.07        255.70         1.35 o
   1  -1   4       2875.58       2955.74        28.24 o
   2  -1   4       1345.34       1345.66        12.23 o
   3  -1   4          0.03          0.25         0.05 o
   4  -1   4         82.08         70.25         0.73 o
   5  -1   4          0.10          0.11         0.09 o
   6  -1   4         30.84         30.56         0.98 o
   7  -1   4         56.36         48.88         1.24 o
   8  -1   4         57.28         47.31         1.73 o
   9  -1   4          9.15          8.56         0.33 o
  10  -1   4         28.56         37.63         0.70 o
  -9   0   4          7.39          9.38         0.36 o
  -8   0   4        146.80        131.54         1.83 o
  -7   0   4        363.83        329.42         6.31 o
  -6   0   4          7.63          9.19         0.36 o
  -5   0   4        614.44        614.75        13.72 o
  -4   0   4        797.88        837.34        12.26 o
  -3   0   4          0.01          0.17         0.08 o
  -2   0   4         19.06         11.78         0.10 o
  -1   0   4        785.27        683.39         8.65 o
   0   0   4        890.31        774.54         4.91 o
   1   0   4         15.28         12.58         0.12 o
   2   0   4        631.37        569.45         5.46 o
   3   0   4        299.27        325.95         2.24 o
   4   0   4         15.80         16.22         0.15 o
   5   0   4        264.30        268.43         2.35 o
   6   0   4        166.79        154.29         3.02 o
   7   0   4          3.58          3.92         0.19 o
   8   0   4         37.35         34.43         0.91 o
   9   0   4         72.28         62.28         1.10 o
  10   0   4         28.46         26.88         0.50 o
  -9   1   4         19.02         20.93         0.64 o
  -8   1   4         41.21         41.27         2.03 o
  -7   1   4        567.97        515.39        17.82 o
  -6   1   4        243.11        219.64         5.51 o
  -5   1   4         10.71         12.80         0.33 o
  -4   1   4         75.95         73.85         0.66 o
  -3   1   4       2561.45       2711.94        44.76 o
  -2   1   4        542.56        580.83         5.16 o
  -1   1   4         64.08         46.55         0.44 o
   0   1   4       1419.53       1217.83         8.66 o
   1   1   4        206.81        207.70         1.09 o
   2   1   4       1320.07       1309.86         9.24 o
   3   1   4        869.59        846.91         6.03 o
   4   1   4        151.73        132.84         0.76 o
   5   1   4        456.88        466.15         3.06 o
   6   1   4        292.60        296.08         2.90 o
   7   1   4         92.21         89.95         1.46 o
   8   1   4         14.57         16.32         0.45 o
   9   1   4         19.36         14.62         0.43 o
  10   1   4         18.14         19.59         0.38 o
  11   1   4          0.49          0.08         0.14 o
  -9   2   4         30.29         21.42         4.50 o
  -8   2   4          0.10          0.17         0.18 o
  -7   2   4         21.05         21.05         0.98 o
  -6   2   4         75.18         70.53         0.99 o
  -5   2   4         40.43         45.03         0.49 o
  -4   2   4          0.27          0.60         0.17 o
  -3   2   4       1465.75       1524.51        19.57 o
  -2   2   4         11.50         11.96         0.21 o
  -1   2   4        513.36        520.23         6.65 o
   0   2   4        642.60        619.23         7.96 o
   1   2   4         78.47         68.03         0.48 o
   2   2   4        263.85        300.75         2.36 o
   3   2   4          7.23          8.91         0.13 o
   4   2   4          0.02          1.16         0.20 o
   5   2   4          0.08          1.91         0.08 o
   6   2   4        375.78        390.19         3.11 o
   7   2   4         24.57         25.68         0.30 o
   8   2   4         99.69         98.55         1.32 o
   9   2   4          8.17          5.20         0.28 o
  10   2   4         29.67         28.76         0.48 o
  11   2   4          6.77         10.13         0.21 o
  -9   3   4          0.28          0.36         0.16 o
  -8   3   4         68.42         70.32         3.72 o
  -7   3   4        436.10        412.94        19.55 o
  -6   3   4        203.09        218.04         3.48 o
  -5   3   4        199.04        199.07         3.07 o
  -4   3   4         49.80         52.78         0.89 o
  -3   3   4        104.09        121.65         1.62 o
  -2   3   4         68.02         69.61         0.97 o
  -1   3   4       1065.64       1091.21        11.69 o
   0   3   4          2.10          1.40         0.12 o
   1   3   4       1808.70       1749.11        21.10 o
   2   3   4         26.46         29.08         0.25 o
   3   3   4         71.16         72.31         0.72 o
   4   3   4        668.30        685.75         6.74 o
   5   3   4        270.12        299.65         3.12 o
   6   3   4         44.54         46.65         0.36 o
   7   3   4         63.82         63.13         0.75 o
   8   3   4         10.51          7.79         0.21 o
   9   3   4         45.69         39.76         0.64 o
  10   3   4         34.11         28.19         0.48 o
  11   3   4         23.54         22.98         0.35 o
  -8   4   4         10.69          9.55         0.33 o
  -7   4   4          2.36          2.43         0.18 o
  -6   4   4        373.22        342.93        10.50 o
  -5   4   4        271.48        272.04         6.71 o
  -4   4   4         80.02         75.30         2.23 o
  -3   4   4         64.56         73.51         1.16 o
  -2   4   4        488.42        511.69         8.08 o
  -1   4   4        512.16        521.47         4.72 o
   0   4   4         67.93         64.44         0.49 o
   1   4   4         27.70         44.51         0.33 o
   2   4   4         25.36         27.14         0.20 o
   3   4   4          0.40          0.46         0.08 o
   4   4   4        307.93        319.33         3.67 o
   5   4   4          3.07          4.63         0.09 o
   6   4   4        109.78        117.23         0.93 o
   7   4   4          7.52          6.98         0.16 o
   8   4   4         84.84         80.34         1.52 o
   9   4   4         61.34         50.20         0.62 o
  10   4   4          7.20          6.47         0.26 o
  11   4   4          2.57          2.89         0.22 o
  -7   5   4          0.52          0.73         0.20 o
  -6   5   4        176.31        174.58         6.24 o
  -5   5   4        295.46        285.04        10.61 o
  -4   5   4         56.94         53.03         1.57 o
  -3   5   4          8.33          8.21         0.18 o
  -2   5   4        291.22        305.79         3.87 o
  -1   5   4        509.47        523.81         4.54 o
   0   5   4        611.62        687.85         5.72 o
   1   5   4        463.37        502.10         4.28 o
   2   5   4          2.21          7.18         0.10 o
   3   5   4        180.02        174.15         1.68 o
   4   5   4         18.18         14.21         0.15 o
   5   5   4        478.16        538.00         7.37 o
   6   5   4        522.33        570.39         6.56 o
   7   5   4         15.60         15.91         0.39 o
   8   5   4         77.97         69.88         1.23 o
   9   5   4         60.15         52.84         1.18 o
  10   5   4         80.00         70.06         1.83 o
  11   5   4          3.98          5.04         0.25 o
  12   5   4          9.24          9.11         0.37 o
  -7   6   4         26.32         31.71         0.67 o
  -6   6   4         12.68         11.47         0.35 o
  -5   6   4        130.12        136.02         7.24 o
  -4   6   4         55.49         54.36         2.49 o
  -3   6   4         40.47         41.77         0.80 o
  -2   6   4         18.65         23.05         0.51 o
  -1   6   4        226.30        239.22         2.35 o
   0   6   4        441.06        472.71         3.55 o
   1   6   4        386.21        404.92         3.01 o
   2   6   4         11.78          8.97         0.09 o
   3   6   4       1344.47       1421.19        12.08 o
   4   6   4        772.79        864.85         8.30 o
   5   6   4        248.86        270.05         2.10 o
   6   6   4        348.93        404.00         3.79 o
   7   6   4        215.42        205.57         2.14 o
   8   6   4         42.70         41.31         0.72 o
   9   6   4         11.72         12.03         0.33 o
  10   6   4         86.77         82.88         1.34 o
  11   6   4         10.39          9.63         0.25 o
  12   6   4          0.11          0.05         0.19 o
  -6   7   4          7.04          8.73         0.29 o
  -5   7   4          1.92          2.24         0.37 o
  -4   7   4         22.30         19.23         0.52 o
  -3   7   4         10.60         11.57         0.23 o
  -2   7   4         36.54         31.29         0.43 o
  -1   7   4          8.94          7.61         0.22 o
   0   7   4         20.78         20.14         0.22 o
   1   7   4         36.63         39.08         0.38 o
   2   7   4        122.44        130.62         0.79 o
   3   7   4         31.16         36.97         0.30 o
   4   7   4          4.06          5.30         0.11 o
   5   7   4        132.39        133.02         1.04 o
   6   7   4          9.50         11.79         0.20 o
   7   7   4         17.37         16.51         0.36 o
   8   7   4         79.53         83.34         1.65 o
   9   7   4         23.75         20.30         0.52 o
  10   7   4         97.87         97.33         1.82 o
  11   7   4          2.04          3.32         0.21 o
  12   7   4          1.71          1.58         0.72 o
  -5   8   4          0.72          1.32         0.30 o
  -4   8   4         34.88         35.24         0.81 o
  -3   8   4         70.21         69.94         1.55 o
  -2   8   4        101.00         97.09         0.94 o
  -1   8   4          2.97          2.59         0.16 o
   0   8   4        116.25        116.74         1.00 o
   1   8   4         44.33         47.24         0.43 o
   2   8   4        186.99        204.21         2.36 o
   3   8   4          5.42          5.66         0.13 o
   4   8   4        133.62        148.69         1.22 o
   5   8   4          7.59          7.91         0.25 o
   6   8   4        220.73        226.53         2.20 o
   7   8   4        184.12        194.45         2.03 o
   8   8   4         98.41         93.94         1.10 o
   9   8   4         55.72         48.97         0.95 o
  10   8   4          9.43          8.86         0.33 o
  11   8   4          2.92          2.15         0.35 o
  12   8   4         10.36         10.50         0.79 o
  -4   9   4         40.66         47.78         0.93 o
  -3   9   4         17.53         18.44         0.34 o
  -2   9   4          8.53          6.87         0.22 o
  -1   9   4         86.84         87.03         0.88 o
   0   9   4         55.69         52.47         0.69 o
   1   9   4         32.50         30.87         0.37 o
   2   9   4        122.69        121.95         1.41 o
   3   9   4        825.62        809.13        17.96 o
   4   9   4          0.02          0.49         0.18 o
   5   9   4          3.94          4.28         0.20 o
   6   9   4          7.83          7.34         0.24 o
   7   9   4        499.90        530.27         5.93 o
   8   9   4         19.16         15.62         0.25 o
   9   9   4          0.70          1.10         0.17 o
  10   9   4         97.76         98.05         1.31 o
  11   9   4         62.42         61.79         1.17 o
  -3  10   4          0.03          0.06         0.14 o
  -2  10   4         18.65         20.23         0.44 o
  -1  10   4          2.19          2.63         0.15 o
   0  10   4          8.31          6.55         0.26 o
   1  10   4          0.55          1.01         0.14 o
   2  10   4         66.12         64.53         0.77 o
   3  10   4        103.38         94.04         1.07 o
   4  10   4          0.96          1.56         0.18 o
   5  10   4         22.70         17.77         0.33 o
   6  10   4          5.24          4.67         0.20 o
   7  10   4         91.22         95.04         2.88 o
   8  10   4        117.99        115.62         1.39 o
   9  10   4         20.41         21.07         0.51 o
  10  10   4          3.54          5.78         0.90 o
  11  10   4          0.61          0.28         0.39 o
  -1  11   4          2.73          2.91         0.17 o
   0  11   4          4.03          3.48         0.22 o
   1  11   4         11.30         12.95         0.34 o
   2  11   4          4.11          3.13         0.18 o
   3  11   4         44.85         43.58         0.59 o
   4  11   4         63.67         60.55         0.73 o
   5  11   4          5.37          4.70         0.22 o
   6  11   4         13.09         12.52         0.27 o
   7  11   4         19.37         18.31         0.46 o
   8  11   4          2.62          2.56         0.15 o
   9  11   4          6.19          7.58         0.23 o
  10  11   4          0.07          2.82         1.03 o
   0  12   4          1.51          3.02         0.25 o
   1  12   4          1.58          1.20         0.14 o
   2  12   4         26.09         26.12         0.79 o
   3  12   4         34.89         38.28         0.50 o
   4  12   4         63.16         59.77         0.69 o
   5  12   4         25.72         26.71         0.45 o
   6  12   4          2.52          3.26         0.13 o
   7  12   4          5.95          7.17         0.32 o
   8  12   4         10.83          9.53         0.22 o
   9  12   4         48.94         50.34         0.86 o
   3  13   4         68.00         61.62         0.92 o
   4  13   4         32.87         31.12         0.44 o
   5  13   4          2.80          2.95         0.16 o
   6  13   4          1.62          0.91         0.21 o
   7  13   4          0.78          0.23         0.12 o
  -6  -9   5         21.15         23.51         0.41 o
  -5  -9   5         54.57         59.20         1.19 o
  -4  -9   5         17.54         17.78         0.37 o
  -3  -9   5          1.90          3.02         0.22 o
  -2  -9   5          4.01          3.65         0.26 o
  -1  -9   5          7.23          9.27         0.27 o
   0  -9   5          0.76          0.62         0.20 o
  -8  -8   5          1.18          0.86         0.28 o
  -7  -8   5          0.25          0.00         0.11 o
  -6  -8   5          1.82          2.54         0.12 o
  -5  -8   5          6.22          5.55         0.20 o
  -4  -8   5        405.30        394.91         4.11 o
  -3  -8   5         58.85         53.63         0.88 o
  -2  -8   5          0.63          0.63         0.19 o
  -1  -8   5          9.72          7.65         0.46 o
   0  -8   5          0.15          0.38         0.14 o
   1  -8   5         18.98         16.56         0.73 o
   2  -8   5         15.47         17.64         0.37 o
  -9  -7   5          0.52          0.34         0.23 o
  -8  -7   5          0.01          0.04         0.17 o
  -7  -7   5          0.67          0.25         0.15 o
  -6  -7   5         87.33         88.39         0.82 o
  -5  -7   5        183.82        192.95         2.07 o
  -4  -7   5          0.67          0.89         0.17 o
  -3  -7   5         23.03         21.11         0.29 o
  -2  -7   5          1.62          1.51         0.23 o
  -1  -7   5         27.72         22.98         0.65 o
   0  -7   5         97.06         86.31         1.03 o
   1  -7   5         61.96         57.85         0.68 o
   2  -7   5          0.80          0.46         0.18 o
   3  -7   5         27.35         25.07         0.48 o
   4  -7   5         47.41         40.26         0.59 o
  -9  -6   5          5.82          7.73         0.31 o
  -8  -6   5         12.33         12.42         0.46 o
  -7  -6   5         35.55         34.42         0.66 o
  -6  -6   5         37.44         36.67         0.47 o
  -5  -6   5          2.98          2.18         0.16 o
  -4  -6   5         40.12         36.81         0.44 o
  -3  -6   5         20.17         19.18         0.30 o
  -2  -6   5          0.57          1.99         0.17 o
  -1  -6   5         29.81         32.15         0.46 o
   0  -6   5          6.50          6.02         0.25 o
   1  -6   5        102.34         97.67         1.10 o
   2  -6   5         63.09         55.28         0.81 o
   3  -6   5         39.66         46.34         0.75 o
   4  -6   5          2.86          3.16         0.23 o
   5  -6   5         23.24         29.86         0.48 o
  -9  -5   5         22.84         28.11         0.52 o
  -8  -5   5         47.62         47.31         1.30 o
  -7  -5   5         12.54         12.77         0.44 o
  -6  -5   5          7.06          7.44         0.30 o
  -5  -5   5         10.39         11.37         0.23 o
  -4  -5   5        124.70        115.14         1.10 o
  -3  -5   5          1.15          1.36         0.17 o
  -2  -5   5          1.60          2.51         0.15 o
  -1  -5   5         44.09         37.35         0.47 o
   0  -5   5         23.40         25.05         0.42 o
   1  -5   5         24.07         21.51         0.39 o
   2  -5   5        174.01        186.19         2.08 o
   3  -5   5          0.05          0.34         0.24 o
   4  -5   5        255.41        270.47         3.59 o
   5  -5   5          1.81          0.73         0.26 o
   6  -5   5         22.79         22.83         0.85 o
 -10  -4   5         44.18         38.70         0.70 o
  -9  -4   5         49.76         48.30         1.69 o
  -8  -4   5        297.42        271.96         8.95 o
  -7  -4   5         17.21         17.89         0.45 o
  -6  -4   5         76.00         75.54         1.09 o
  -5  -4   5         65.09         67.25         0.75 o
  -4  -4   5        282.31        269.35         2.69 o
  -3  -4   5          0.41          1.48         0.25 o
  -2  -4   5         19.20         14.90         0.26 o
  -1  -4   5        160.68        152.83         1.05 o
   0  -4   5         74.38         70.90         0.67 o
   1  -4   5         62.65         72.04         0.81 o
   2  -4   5         25.77         24.88         0.41 o
   3  -4   5          0.02          0.12         0.11 o
   4  -4   5          4.80          3.15         0.20 o
   5  -4   5        171.57        153.70         1.47 o
   6  -4   5          1.88          0.50         0.15 o
   7  -4   5          0.98          1.48         0.22 o
  -9  -3   5         15.42         16.09         0.99 o
  -8  -3   5         98.05         92.74         4.56 o
  -7  -3   5        192.82        176.50         4.46 o
  -6  -3   5          0.13          0.98         0.25 o
  -5  -3   5        270.63        260.61         4.22 o
  -4  -3   5        387.35        365.90         4.69 o
  -3  -3   5         48.38         43.41         0.45 o
  -2  -3   5          0.37          0.17         0.07 o
  -1  -3   5         54.55         60.68         0.45 o
   0  -3   5         26.36         27.41         0.39 o
   1  -3   5         41.13         45.78         0.40 o
   2  -3   5         15.11         12.84         0.28 o
   3  -3   5         15.94         15.64         0.21 o
   4  -3   5        466.50        483.49         5.39 o
   5  -3   5         90.59         83.21         0.87 o
   6  -3   5          7.19          3.85         0.20 o
   7  -3   5         16.71         13.60         0.27 o
   8  -3   5          6.52          7.43         0.29 o
  -9  -2   5          1.17          0.63         0.15 o
  -8  -2   5          0.13          0.71         0.21 o
  -7  -2   5         11.12          9.46         0.26 o
  -6  -2   5        117.18        114.89         1.90 o
  -5  -2   5        413.39        400.26         8.24 o
  -4  -2   5         47.76         44.62         0.94 o
  -3  -2   5        108.33        126.00         1.42 o
  -2  -2   5         41.14         30.62         0.29 o
  -1  -2   5        107.56        115.56         0.69 o
   0  -2   5          1.52          0.72         0.06 o
   1  -2   5         11.39          4.97         0.11 o
   2  -2   5        382.05        394.85         3.46 o
   3  -2   5         86.57         86.13         0.57 o
   4  -2   5         64.01         64.27         0.59 o
   5  -2   5        105.00        110.73         1.23 o
   6  -2   5        163.28        160.26         2.54 o
   7  -2   5         70.37         72.75         1.26 o
   8  -2   5         97.88         93.36         2.14 o
   9  -2   5          9.43         10.66         0.35 o
  -9  -1   5         13.31         12.60         0.27 o
  -8  -1   5         36.47         36.54         0.63 o
  -7  -1   5        262.15        226.23         4.42 o
  -6  -1   5          7.04          6.26         0.22 o
  -5  -1   5        111.52         99.39         1.21 o
  -4  -1   5        585.09        584.19         8.48 o
  -3  -1   5          6.26          8.89         0.21 o
  -2  -1   5          0.10          0.11         0.05 o
  -1  -1   5         31.02         25.20         0.17 o
   0  -1   5         28.31         35.67         0.30 o
   1  -1   5          1.23          3.52         0.07 o
   2  -1   5        282.80        316.35         1.85 o
   3  -1   5          9.49          3.78         0.09 o
   4  -1   5        164.51        152.50         1.49 o
   5  -1   5         68.61         57.35         0.76 o
   6  -1   5        148.03        151.43         3.43 o
   7  -1   5        544.32        540.21        17.06 o
   8  -1   5          0.01          0.27         0.11 o
   9  -1   5         16.31         13.49         0.38 o
  -9   0   5          6.75          5.14         0.30 o
  -8   0   5         24.28         24.46         0.49 o
  -7   0   5        102.44         85.50         1.32 o
  -6   0   5          7.05          7.99         0.35 o
  -5   0   5        140.01        119.94         1.73 o
  -4   0   5        689.97        723.81        10.41 o
  -3   0   5        203.95        208.03         2.19 o
  -2   0   5         15.93         19.04         0.16 o
  -1   0   5         52.53         56.56         0.31 o
   0   0   5        122.79        118.04         0.56 o
   1   0   5        924.65        935.05         6.58 o
   2   0   5        188.18        244.42         2.40 o
   3   0   5          5.26          4.77         0.09 o
   4   0   5        218.38        237.06         1.96 o
   5   0   5        136.89        145.17         3.68 o
   6   0   5         21.52         22.81         0.50 o
   7   0   5         91.39         94.11         2.37 o
   8   0   5          1.51          1.20         0.15 o
   9   0   5          8.91          6.80         0.37 o
  10   0   5         61.74         64.17         2.69 o
  -9   1   5         68.94         69.05         1.35 o
  -8   1   5         19.98         18.35         0.41 o
  -7   1   5         65.17         63.96         1.83 o
  -6   1   5        136.56        126.06         4.23 o
  -5   1   5         36.91         32.54         1.24 o
  -4   1   5         69.73         69.20         1.06 o
  -3   1   5        119.97         99.75         1.28 o
  -2   1   5         19.10          8.09         0.18 o
  -1   1   5       1574.44       1555.81        12.82 o
   0   1   5       2609.37       2548.55        23.21 o
   1   1   5       3910.53       3806.01        39.56 o
   2   1   5         30.66         19.55         0.17 o
   3   1   5       1777.91       1802.63        15.87 o
   4   1   5          2.63          2.23         0.07 o
   5   1   5         39.65         34.35         0.32 o
   6   1   5          4.83          5.97         0.19 o
   7   1   5         25.22         22.73         0.45 o
   8   1   5        199.75        208.34         4.83 o
   9   1   5         11.82         11.68         0.41 o
  10   1   5         26.49         24.47         0.93 o
  -8   2   5         14.32         15.19         0.68 o
  -7   2   5          9.79         10.49         0.46 o
  -6   2   5        150.73        137.87         4.84 o
  -5   2   5          8.23          8.16         0.27 o
  -4   2   5          2.39          5.06         0.45 o
  -3   2   5         14.37         14.70         0.47 o
  -2   2   5        906.26        984.37        10.35 o
  -1   2   5        145.08        150.24         1.57 o
   0   2   5        847.42        818.54         7.31 o
   1   2   5        121.16        114.52         0.84 o
   2   2   5        565.89        673.18         4.26 o
   3   2   5        107.40        108.79         0.64 o
   4   2   5        452.17        455.78         2.99 o
   5   2   5        917.15        988.63         7.82 o
   6   2   5         70.51         71.90         0.62 o
   7   2   5         60.52         56.74         0.60 o
   8   2   5         51.15         47.37         0.77 o
   9   2   5         21.70         16.38         0.43 o
  10   2   5         11.69         11.23         0.33 o
  11   2   5         17.10         19.25         0.49 o
  -8   3   5         26.86         31.35         0.80 o
  -7   3   5        100.66         98.75         5.11 o
  -6   3   5        459.67        435.24         9.20 o
  -5   3   5          4.23          6.90         0.29 o
  -4   3   5          3.59          2.09         0.11 o
  -3   3   5        123.18        134.44         1.97 o
  -2   3   5        185.29        214.90         2.70 o
  -1   3   5        326.20        378.61         4.45 o
   0   3   5       1095.26       1080.81        11.09 o
   1   3   5        107.47        114.40         1.12 o
   2   3   5         57.21         70.49         0.50 o
   3   3   5          1.81          2.91         0.08 o
   4   3   5          0.17          0.15         0.05 o
   5   3   5        394.85        439.33         3.42 o
   6   3   5         54.99         64.18         0.45 o
   7   3   5         61.35         55.32         0.56 o
   8   3   5         16.02         14.06         0.30 o
   9   3   5         82.70         86.37         1.77 o
  10   3   5         62.25         54.92         0.79 o
  11   3   5          0.97          0.74         0.14 o
  -8   4   5          1.66          0.62         0.17 o
  -7   4   5          4.22          4.61         0.30 o
  -6   4   5         10.08          7.83         0.41 o
  -5   4   5         47.37         46.53         0.59 o
  -4   4   5        295.06        270.91         3.61 o
  -3   4   5        489.58        481.19         7.39 o
  -2   4   5        570.18        640.31         9.04 o
  -1   4   5         22.19         17.58         0.21 o
   0   4   5          0.03          0.23         0.06 o
   1   4   5        398.06        453.43         3.86 o
   2   4   5       2234.36       2363.37        23.94 o
   3   4   5         19.57         16.50         0.15 o
   4   4   5        234.24        223.60         2.26 o
   5   4   5          3.81          2.86         0.11 o
   6   4   5        388.05        393.36         3.11 o
   7   4   5        507.32        486.55         5.25 o
   8   4   5         72.04         71.81         0.83 o
   9   4   5         94.82         81.09         0.89 o
  10   4   5          0.26          0.29         0.15 o
  11   4   5          1.78          2.17         0.22 o
  -7   5   5          8.30          9.58         0.38 o
  -6   5   5         22.79         23.40         0.60 o
  -5   5   5        268.70        256.69         4.02 o
  -4   5   5          0.61          0.39         0.13 o
  -3   5   5         86.18         74.64         1.90 o
  -2   5   5          0.61          0.34         0.08 o
  -1   5   5         25.33         28.49         0.31 o
   0   5   5         71.57         82.72         0.55 o
   1   5   5        201.87        217.79         1.53 o
   2   5   5          0.44          0.68         0.13 o
   3   5   5        330.13        326.89         2.81 o
   4   5   5        279.48        292.33         2.64 o
   5   5   5          0.32          1.01         0.08 o
   6   5   5        152.37        155.05         1.70 o
   7   5   5         34.64         28.53         0.30 o
   8   5   5          7.86          9.53         0.27 o
   9   5   5         26.54         25.82         0.42 o
  10   5   5         87.09         85.39         0.89 o
  11   5   5          4.94          5.39         0.29 o
  -7   6   5         16.78         15.20         0.41 o
  -6   6   5         20.86         18.87         0.38 o
  -5   6   5         23.00         24.04         0.53 o
  -4   6   5        274.00        270.45         4.85 o
  -3   6   5         12.24         12.38         0.40 o
  -2   6   5        163.90        153.67         2.89 o
  -1   6   5        160.26        153.35         2.81 o
   0   6   5        114.85        115.68         0.68 o
   1   6   5        302.25        330.37         2.13 o
   2   6   5         20.82         18.70         0.19 o
   3   6   5        117.97        132.75         1.06 o
   4   6   5         70.43         66.15         0.69 o
   5   6   5         53.96         56.57         0.53 o
   6   6   5        303.25        321.98         3.63 o
   7   6   5         13.55         10.46         0.20 o
   8   6   5         28.20         26.87         0.40 o
   9   6   5          9.34         10.38         0.33 o
  10   6   5         11.07         11.32         0.31 o
  11   6   5          4.44          4.73         0.17 o
  12   6   5          0.12          0.24         0.24 o
  -6   7   5         11.81         15.33         0.61 o
  -5   7   5          0.21          1.89         0.71 o
  -4   7   5         84.80         92.61         2.59 o
  -3   7   5          9.70          9.47         0.34 o
  -2   7   5        473.43        463.83        10.99 o
  -1   7   5          9.74          8.93         0.22 o
   0   7   5          1.96          2.03         0.26 o
   1   7   5          9.36          8.98         0.15 o
   2   7   5        151.10        160.55         1.51 o
   3   7   5         66.60         73.45         0.56 o
   4   7   5        199.93        204.81         1.40 o
   5   7   5         34.73         37.81         0.38 o
   6   7   5         15.48         13.15         0.21 o
   7   7   5        129.10        128.95         1.30 o
   8   7   5         34.62         34.56         0.87 o
   9   7   5          0.83          1.10         0.20 o
  10   7   5        171.38        170.77         3.51 o
  11   7   5          5.27          4.62         0.20 o
  12   7   5         71.99         81.18         1.75 o
  -5   8   5        103.06        117.39         2.87 o
  -4   8   5         19.69         23.90         0.64 o
  -3   8   5          4.91          3.72         0.15 o
  -2   8   5         99.39        102.97         1.78 o
  -1   8   5         73.86         73.96         0.84 o
   0   8   5         97.79         95.36         1.00 o
   1   8   5         15.51         16.26         0.24 o
   2   8   5         13.93         16.21         0.30 o
   3   8   5          3.53          1.88         0.10 o
   4   8   5          4.36          4.61         0.14 o
   5   8   5         35.73         34.23         0.36 o
   6   8   5         68.81         77.08         0.85 o
   7   8   5          0.29          0.78         0.26 o
   8   8   5         85.50         82.19         0.98 o
   9   8   5         15.65         13.21         0.37 o
  10   8   5         14.19         11.80         0.33 o
  11   8   5          0.23          0.20         0.12 o
  -4   9   5          6.17          7.44         0.25 o
  -3   9   5          5.69          6.77         0.23 o
  -2   9   5          9.74          9.54         0.22 o
  -1   9   5          4.40          3.83         0.17 o
   0   9   5        120.17        116.96         1.36 o
   1   9   5         30.90         35.08         0.46 o
   2   9   5         77.42         78.17         0.91 o
   3   9   5         30.51         32.62         0.56 o
   4   9   5        105.83        101.35         0.99 o
   5   9   5         14.39         15.59         0.24 o
   6   9   5          5.70          4.90         0.17 o
   7   9   5        141.22        145.99         1.71 o
   8   9   5         26.42         25.57         0.79 o
   9   9   5          2.26          2.20         0.22 o
  10   9   5         16.14         18.53         0.46 o
  11   9   5        113.76        117.54         1.96 o
  -3  10   5          1.44          0.97         0.18 o
  -2  10   5          7.49          8.87         0.20 o
  -1  10   5         23.20         22.11         0.29 o
   0  10   5         66.18         63.43         1.03 o
   1  10   5         67.14         60.96         0.80 o
   2  10   5          0.03          0.01         0.13 o
   3  10   5         12.06          9.33         0.30 o
   4  10   5         73.26         58.73         0.78 o
   5  10   5          0.04          0.24         0.12 o
   6  10   5        222.62        230.94         2.34 o
   7  10   5         86.48         79.42         0.89 o
   8  10   5         17.31         18.75         0.43 o
   9  10   5          1.43          1.41         0.13 o
  10  10   5          2.48          1.64         0.19 o
  11  10   5          0.24          0.07         0.45 o
  -1  11   5          3.47          4.37         0.35 o
   0  11   5          7.38          8.14         0.26 o
   1  11   5          5.95          6.18         0.28 o
   2  11   5          3.92          2.83         0.18 o
   3  11   5        269.04        264.79         3.09 o
   4  11   5         69.01         63.89         0.78 o
   5  11   5          4.41          2.85         0.19 o
   6  11   5          0.94          0.90         0.14 o
   7  11   5         17.15         20.59         0.43 o
   8  11   5          2.42          1.23         0.15 o
   9  11   5          1.16          0.69         0.10 o
  10  11   5          9.97          9.99         0.42 o
   0  12   5          8.84          8.85         0.33 o
   1  12   5          1.18          0.57         0.20 o
   2  12   5          2.07          2.50         0.19 o
   3  12   5          0.50          0.38         0.13 o
   4  12   5         48.11         45.01         0.61 o
   5  12   5         12.10         10.47         0.26 o
   6  12   5         26.85         26.79         0.36 o
   7  12   5         38.37         42.35         0.57 o
   8  12   5         29.72         32.13         0.48 o
   9  12   5          9.34         10.42         0.26 o
   3  13   5         68.78         71.94         0.93 o
   4  13   5          8.93          5.72         0.19 o
   5  13   5          1.14          0.37         0.11 o
   6  13   5          5.46          5.53         0.22 o
   7  13   5          0.47          0.33         0.17 o
   8  13   5          2.48          2.80         0.23 o
  -6  -8   6         47.71         44.06         1.03 o
  -5  -8   6        102.94        112.82         0.97 o
  -4  -8   6         25.71         25.62         0.34 o
  -3  -8   6         10.71          9.77         0.35 o
  -2  -8   6         22.64         20.21         0.42 o
  -1  -8   6          0.02          0.08         0.15 o
   0  -8   6         20.48         18.53         0.37 o
   1  -8   6          0.34          0.74         0.21 o
  -8  -7   6          0.21          0.04         0.15 o
  -7  -7   6         33.39         34.23         0.97 o
  -6  -7   6          0.00          0.17         0.15 o
  -5  -7   6        294.07        322.91         3.31 o
  -4  -7   6        155.25        146.72         1.43 o
  -3  -7   6          4.41          5.38         0.20 o
  -2  -7   6         32.48         27.77         0.52 o
  -1  -7   6         12.17         11.38         0.41 o
   0  -7   6          1.07          1.69         0.15 o
   1  -7   6          6.52          4.28         0.19 o
   2  -7   6          2.38          0.87         0.20 o
   3  -7   6          0.42          0.17         0.13 o
  -8  -6   6         67.51         75.20         3.14 o
  -7  -6   6         75.36         78.46         1.05 o
  -6  -6   6         10.31          7.85         0.29 o
  -5  -6   6         87.71         86.11         1.10 o
  -4  -6   6        385.11        418.43         4.49 o
  -3  -6   6          0.07          0.41         0.12 o
  -2  -6   6          5.79          5.37         0.20 o
  -1  -6   6         14.27         12.85         0.38 o
   0  -6   6         18.72         18.98         0.39 o
   1  -6   6          4.44          4.93         0.24 o
   2  -6   6         26.02         35.05         0.59 o
   3  -6   6         25.29         31.20         0.55 o
   4  -6   6          8.92          8.23         0.27 o
  -9  -5   6         33.19         31.98         0.82 o
  -8  -5   6         26.68         28.70         0.60 o
  -7  -5   6          7.10          8.22         0.34 o
  -6  -5   6         37.78         33.03         2.18 o
  -5  -5   6         17.83         18.57         0.43 o
  -4  -5   6          3.65          3.16         0.16 o
  -3  -5   6         21.61         19.24         0.30 o
  -2  -5   6         13.18          9.81         0.26 o
  -1  -5   6          0.80          1.05         0.15 o
   0  -5   6         29.63         33.40         0.64 o
   1  -5   6         43.15         41.57         0.60 o
   2  -5   6          1.64          2.81         0.21 o
   3  -5   6         63.14         64.61         0.94 o
   4  -5   6         10.90         11.32         0.34 o
   5  -5   6         36.55         42.68         0.89 o
  -9  -4   6          6.55          5.07         0.37 o
  -8  -4   6         45.03         47.64         1.18 o
  -7  -4   6          0.71          0.69         0.17 o
  -6  -4   6         82.44         86.92         1.15 o
  -5  -4   6          0.46          1.62         0.15 o
  -4  -4   6        190.05        199.17         2.17 o
  -3  -4   6         15.24         12.36         0.30 o
  -2  -4   6          0.92          0.49         0.11 o
  -1  -4   6          1.46          1.71         0.12 o
   0  -4   6         37.48         39.34         0.46 o
   1  -4   6         60.24         53.64         1.11 o
   2  -4   6          1.06          2.76         0.56 o
   3  -4   6          1.62          1.84         0.16 o
   4  -4   6          0.00          0.01         0.13 o
   5  -4   6          0.97          2.90         0.20 o
   6  -4   6          1.31          1.68         0.13 o
  -9  -3   6          2.31          1.72         0.15 o
  -8  -3   6          0.16          0.66         0.13 o
  -7  -3   6          0.97          0.82         0.17 o
  -6  -3   6         31.97         31.75         0.56 o
  -5  -3   6          0.01          0.20         0.19 o
  -4  -3   6          1.24          1.45         0.19 o
  -3  -3   6        194.09        191.49         2.05 o
  -2  -3   6          1.38          0.41         0.10 o
  -1  -3   6         28.08         23.55         0.20 o
   0  -3   6         50.84         53.91         0.54 o
   1  -3   6          0.90          0.64         0.12 o
   2  -3   6         79.03         72.49         0.82 o
   3  -3   6          0.12          0.25         0.15 o
   4  -3   6        206.30        215.39         2.48 o
   5  -3   6         19.38         15.14         0.25 o
   6  -3   6         82.09         87.31         0.94 o
   7  -3   6          1.38          1.33         0.13 o
  -9  -2   6          4.60          5.74         0.42 o
  -8  -2   6          3.84          3.64         0.37 o
  -7  -2   6          0.01          0.48         0.20 o
  -6  -2   6         51.86         57.54         1.89 o
  -5  -2   6          1.18          2.50         0.31 o
  -4  -2   6          1.28          1.21         0.19 o
  -3  -2   6         19.13         21.77         0.35 o
  -2  -2   6          1.69          1.47         0.18 o
  -1  -2   6        216.75        188.58         1.24 o
   0  -2   6        863.30        892.22         7.86 o
   1  -2   6        620.65        644.51         6.52 o
   2  -2   6         61.05         55.45         0.47 o
   3  -2   6        167.14        181.46         1.73 o
   4  -2   6        138.87        135.64         1.21 o
   5  -2   6          7.65          4.77         0.21 o
   6  -2   6         70.29         75.12         0.86 o
   7  -2   6         73.58         81.84         0.91 o
   8  -2   6         18.73         17.56         0.33 o
  -9  -1   6         40.26         41.71         0.86 o
  -8  -1   6          0.47          1.35         0.25 o
  -7  -1   6         47.52         38.02         1.49 o
  -6  -1   6         25.80         25.99         0.47 o
  -5  -1   6         11.03          9.75         0.42 o
  -4  -1   6          8.24          5.49         0.26 o
  -3  -1   6        349.52        331.51         4.17 o
  -2  -1   6         74.29         66.81         0.53 o
  -1  -1   6         18.24         24.09         0.18 o
   0  -1   6         51.52         57.03         0.30 o
   1  -1   6          1.41          0.14         0.05 o
   2  -1   6         89.02         92.92         0.55 o
   3  -1   6        295.95        318.76         2.56 o
   4  -1   6        233.11        213.69         2.02 o
   5  -1   6        936.84        937.25        14.48 o
   6  -1   6         42.02         35.64         0.52 o
   7  -1   6         91.82         97.88         1.47 o
   8  -1   6        148.58        154.77         2.38 o
   9  -1   6          1.37          1.14         0.17 o
  -9   0   6         37.27         42.91         0.89 o
  -8   0   6          9.19          9.15         0.30 o
  -7   0   6         26.49         23.05         0.65 o
  -6   0   6        181.57        169.14         4.01 o
  -5   0   6         44.55         34.67         0.58 o
  -4   0   6          0.57          1.01         0.36 o
  -3   0   6         43.93         39.55         0.50 o
  -2   0   6        123.25        134.73         1.25 o
  -1   0   6          3.33          3.11         0.08 o
   0   0   6         45.53         32.13         0.20 o
   1   0   6         50.43         65.76         0.36 o
   2   0   6         65.86         79.71         0.53 o
   3   0   6         51.03         53.97         0.32 o
   4   0   6        284.51        278.92         2.13 o
   5   0   6        489.96        463.04         8.81 o
   6   0   6        102.81         96.23         1.51 o
   7   0   6         43.24         42.54         0.64 o
   8   0   6         21.87         21.85         0.43 o
   9   0   6          5.28          7.95         0.38 o
  -9   1   6          5.84          7.91         0.34 o
  -8   1   6         27.91         27.37         0.49 o
  -7   1   6        166.90        161.86         2.46 o
  -6   1   6         20.00         15.76         0.50 o
  -5   1   6         77.65         66.41         2.05 o
  -4   1   6        242.84        229.56         6.37 o
  -3   1   6       1075.79       1084.94        21.81 o
  -2   1   6          8.67         12.87         0.17 o
  -1   1   6        666.50        694.31         5.39 o
   0   1   6         82.05         96.47         0.52 o
   1   1   6        717.37        828.81         5.30 o
   2   1   6        868.96        927.70         6.14 o
   3   1   6          0.50          2.94         0.09 o
   4   1   6        154.59        138.94         1.10 o
   5   1   6        319.79        293.35         5.07 o
   6   1   6         17.01         15.85         0.35 o
   7   1   6         16.98         16.66         0.35 o
   8   1   6        168.10        173.08         4.15 o
   9   1   6         19.75         21.44         0.98 o
  10   1   6         51.79         59.63         2.53 o
  -8   2   6          6.66          7.22         0.37 o
  -7   2   6         34.20         30.48         0.49 o
  -6   2   6          0.83          1.34         0.49 o
  -5   2   6         34.13         27.84         0.86 o
  -4   2   6        128.01        109.42         4.30 o
  -3   2   6         24.46         28.32         0.57 o
  -2   2   6          0.73          2.27         0.10 o
  -1   2   6         77.64         73.40         0.74 o
   0   2   6       1372.48       1407.58        11.97 o
   1   2   6        196.02        203.77         1.43 o
   2   2   6         78.05         80.84         0.70 o
   3   2   6        921.57        864.49         6.33 o
   4   2   6         11.87         14.87         0.15 o
   5   2   6        336.55        317.19         3.20 o
   6   2   6        880.38        911.62        12.55 o
   7   2   6         44.49         41.98         0.62 o
   8   2   6         93.38         81.87         1.97 o
   9   2   6         65.59         62.18         2.79 o
  10   2   6         29.76         31.75         1.57 o
  -8   3   6          0.33          0.20         0.15 o
  -7   3   6          0.40          0.67         0.12 o
  -6   3   6          0.66          0.65         0.16 o
  -5   3   6          1.94          2.28         0.29 o
  -4   3   6         65.06         63.49         1.77 o
  -3   3   6          7.97          9.98         0.30 o
  -2   3   6          0.56          0.99         0.05 o
  -1   3   6          2.59          0.24         0.04 o
   0   3   6       2150.60       2055.93        20.20 o
   1   3   6          4.98          6.47         0.09 o
   2   3   6        296.35        313.33         1.68 o
   3   3   6          2.88          2.72         0.11 o
   4   3   6         64.82         68.87         0.42 o
   5   3   6        145.95        164.18         1.02 o
   6   3   6         17.55         17.34         0.21 o
   7   3   6          2.75          1.65         0.15 o
   8   3   6        141.08        132.07         2.55 o
   9   3   6         54.52         53.80         1.52 o
  10   3   6         34.14         41.95         1.39 o
  11   3   6          6.94          9.08         0.44 o
  -7   4   6          3.40          1.97         0.23 o
  -6   4   6          0.74          0.44         0.14 o
  -5   4   6        136.30        128.87         2.52 o
  -4   4   6         76.24         70.00         1.02 o
  -3   4   6        200.48        186.98         1.94 o
  -2   4   6        517.50        530.07         6.28 o
  -1   4   6        880.20        871.88         8.22 o
   0   4   6         29.67         29.25         0.27 o
   1   4   6        495.72        557.83         5.57 o
   2   4   6        328.94        314.76         2.55 o
   3   4   6         51.92         60.09         0.55 o
   4   4   6        135.14        116.87         0.84 o
   5   4   6          5.31          4.94         0.12 o
   6   4   6        933.10        927.24         9.62 o
   7   4   6        103.66        100.96         1.06 o
   8   4   6        141.11        141.87         1.38 o
   9   4   6         24.23         26.26         0.48 o
  10   4   6          0.23          0.27         0.18 o
  11   4   6         15.57         19.74         0.38 o
  -7   5   6         22.94         24.38         0.57 o
  -6   5   6         83.97         84.37         2.34 o
  -5   5   6          1.11          2.17         0.20 o
  -4   5   6         20.57         20.68         0.36 o
  -3   5   6        364.50        338.93         6.02 o
  -2   5   6          0.30          0.26         0.09 o
  -1   5   6          8.20          5.90         0.10 o
   0   5   6         97.18        101.00         0.94 o
   1   5   6        466.59        489.68         4.43 o
   2   5   6         48.02         46.77         0.35 o
   3   5   6        200.37        232.04         1.83 o
   4   5   6          0.79          0.71         0.06 o
   5   5   6        112.49         98.01         0.74 o
   6   5   6          5.40          6.81         0.17 o
   7   5   6          0.98          0.15         0.08 o
   8   5   6          5.68          5.32         0.20 o
   9   5   6        114.34        112.95         1.27 o
  10   5   6         48.11         41.46         0.63 o
  11   5   6          4.34          4.25         0.28 o
  -6   6   6         64.96         60.26         1.23 o
  -5   6   6         54.13         53.70         0.66 o
  -4   6   6        312.12        301.61         3.64 o
  -3   6   6        244.86        233.84         4.25 o
  -2   6   6        807.46        804.77        13.13 o
  -1   6   6          0.64          1.28         0.24 o
   0   6   6          0.03          0.18         0.06 o
   1   6   6        417.18        455.17         3.17 o
   2   6   6          4.13          4.87         0.11 o
   3   6   6        109.56        110.11         0.83 o
   4   6   6         74.58         68.62         0.65 o
   5   6   6         71.52         69.41         0.81 o
   6   6   6         27.97         25.56         0.33 o
   7   6   6         11.26         12.04         0.32 o
   8   6   6          8.86          9.89         0.31 o
   9   6   6         13.77         13.44         0.39 o
  10   6   6          8.21          9.55         0.24 o
  11   6   6          8.55         10.83         0.23 o
  -6   7   6          1.31          0.96         0.21 o
  -5   7   6        138.71        146.49         1.76 o
  -4   7   6          9.08         10.04         0.24 o
  -3   7   6          1.64          1.77         0.26 o
  -2   7   6          0.86          0.44         0.15 o
  -1   7   6       1456.26       1417.43        33.11 o
   0   7   6        241.38        227.76         2.03 o
   1   7   6          1.25          0.78         0.13 o
   2   7   6        134.46        134.07         1.17 o
   3   7   6          0.81          1.62         0.11 o
   4   7   6         85.62         74.27         0.82 o
   5   7   6        346.84        343.83         3.95 o
   6   7   6          5.18          5.57         0.13 o
   7   7   6          0.04          1.49         0.28 o
   8   7   6         17.95         17.78         0.32 o
   9   7   6        114.78        115.87         1.99 o
  10   7   6          6.93          4.48         0.31 o
  11   7   6         80.63         81.74         0.97 o
  -5   8   6         13.96         13.44         0.40 o
  -4   8   6         10.16          7.98         0.27 o
  -3   8   6          2.76          1.82         0.16 o
  -2   8   6          4.18          3.53         0.15 o
  -1   8   6        520.12        491.79         6.28 o
   0   8   6          4.05          3.20         0.16 o
   1   8   6         56.39         58.03         0.61 o
   2   8   6         77.44         77.23         0.99 o
   3   8   6          1.23          2.09         0.20 o
   4   8   6          2.08          3.50         0.16 o
   5   8   6         33.26         32.28         0.37 o
   6   8   6         29.25         27.95         0.35 o
   7   8   6          6.31          6.32         0.19 o
   8   8   6        272.39        273.84         3.47 o
   9   8   6         56.36         56.57         1.04 o
  10   8   6         26.15         27.59         0.52 o
  11   8   6         24.85         21.91         0.41 o
  -4   9   6         71.66         81.10         0.94 o
  -3   9   6          8.17          6.57         0.22 o
  -2   9   6         33.74         37.12         0.65 o
  -1   9   6         25.61         26.23         0.36 o
   0   9   6         78.83         80.38         0.98 o
   1   9   6        289.55        283.81         2.85 o
   2   9   6          3.85          6.00         0.20 o
   3   9   6         95.12        104.54         1.27 o
   4   9   6        181.50        175.96         1.68 o
   5   9   6          0.41          0.51         0.10 o
   6   9   6         27.01         23.12         0.31 o
   7   9   6          5.39          5.47         0.16 o
   8   9   6         68.93         65.11         0.80 o
   9   9   6          0.10          0.27         0.20 o
  10   9   6          7.04          6.94         0.28 o
  11   9   6         72.25         78.61         0.97 o
  -3  10   6          7.66         11.49         0.49 o
  -2  10   6          3.83          2.52         0.11 o
  -1  10   6          9.13          9.58         0.21 o
   0  10   6          4.12          4.00         0.21 o
   1  10   6        110.41        104.58         1.99 o
   2  10   6          6.45          7.82         0.28 o
   3  10   6        157.40        150.47         1.67 o
   4  10   6          0.69          0.77         0.17 o
   5  10   6        101.47         87.01         0.89 o
   6  10   6         76.82         65.72         1.19 o
   7  10   6         13.09         12.95         0.21 o
   8  10   6          1.61          1.95         0.14 o
   9  10   6         22.78         22.14         0.39 o
  10  10   6          6.38          7.28         0.34 o
  11  10   6          1.19          0.49         0.22 o
  -1  11   6          1.44          2.48         0.15 o
   0  11   6         20.23         19.09         0.39 o
   1  11   6         11.39         10.71         0.34 o
   2  11   6         25.05         25.33         0.46 o
   3  11   6         25.90         21.39         0.42 o
   4  11   6        138.38        126.71         1.43 o
   5  11   6         14.68         12.79         0.34 o
   6  11   6          1.12          1.27         0.16 o
   7  11   6        201.03        201.34         2.44 o
   8  11   6          5.65          8.67         0.33 o
   9  11   6          9.06          8.90         0.30 o
  10  11   6          9.70         10.25         0.43 o
   0  12   6         18.43         18.83         0.43 o
   1  12   6         14.93         16.18         0.35 o
   2  12   6          7.97          8.21         0.49 o
   3  12   6         10.92         11.69         0.28 o
   4  12   6        113.05        104.87         1.16 o
   5  12   6         40.86         42.68         0.64 o
   6  12   6         18.49         22.63         0.36 o
   7  12   6         24.00         23.00         0.50 o
   8  12   6         93.72         85.07         1.38 o
   9  12   6          0.16          0.23         0.07 o
   3  13   6          0.00          0.25         0.13 o
   4  13   6          1.15          0.77         0.13 o
   5  13   6          0.01          0.24         0.13 o
   6  13   6          5.96          6.15         0.18 o
   7  13   6          0.43          0.27         0.11 o
   8  13   6          3.43          2.96         0.18 o
  -3  -8   7         11.23         12.37         0.37 o
  -2  -8   7         20.27         18.52         0.34 o
  -6  -7   7          0.25          0.41         0.12 o
  -5  -7   7          0.03          0.09         0.09 o
  -4  -7   7        111.06        115.79         1.14 o
  -3  -7   7          0.22          0.07         0.09 o
  -2  -7   7          6.03          5.28         0.25 o
  -1  -7   7         10.69         11.18         0.37 o
   0  -7   7         12.77         12.47         0.36 o
   1  -7   7          6.10          8.97         0.48 o
  -7  -6   7         76.74         85.76         1.51 o
  -6  -6   7          0.88          0.63         0.18 o
  -5  -6   7          1.16          1.07         0.14 o
  -4  -6   7        125.03        129.65         1.37 o
  -3  -6   7         95.72         86.06         0.99 o
  -2  -6   7          9.98          7.97         0.29 o
  -1  -6   7          0.07          0.09         0.15 o
   0  -6   7         11.47         12.96         0.46 o
   1  -6   7          8.07          9.54         0.28 o
   2  -6   7          5.78          4.15         0.17 o
   3  -6   7         20.82         26.81         0.45 o
  -8  -5   7         22.43         20.61         0.85 o
  -7  -5   7         29.29         27.26         0.47 o
  -6  -5   7         20.05         25.09         0.47 o
  -5  -5   7         57.87         57.19         0.77 o
  -4  -5   7         23.89         23.25         0.39 o
  -3  -5   7        321.66        312.78         3.14 o
  -2  -5   7          5.42          5.21         0.39 o
  -1  -5   7          9.86          9.07         0.25 o
   0  -5   7          0.33          0.82         0.13 o
   1  -5   7         20.81         15.14         0.35 o
   2  -5   7          1.14          0.63         0.14 o
   3  -5   7         89.24        110.21         1.48 o
   4  -5   7         50.49         55.13         0.89 o
  -8  -4   7          5.88          7.91         0.23 o
  -7  -4   7         21.94         21.71         0.47 o
  -6  -4   7        132.18        137.89         1.74 o
  -5  -4   7        128.66        133.12         1.70 o
  -4  -4   7        144.43        150.73         1.63 o
  -3  -4   7          1.47          1.22         0.17 o
  -2  -4   7         51.06         47.61         0.59 o
  -1  -4   7         44.95         37.37         0.52 o
   0  -4   7          8.97         11.01         0.21 o
   1  -4   7         26.77         23.76         0.39 o
   2  -4   7          3.05          3.54         0.73 o
   3  -4   7          1.24          0.39         0.19 o
   4  -4   7         34.65         32.32         0.59 o
   5  -4   7          4.01          3.38         0.32 o
   6  -4   7          0.08          0.14         0.17 o
  -8  -3   7          5.03          5.11         0.34 o
  -7  -3   7          6.82          5.31         0.29 o
  -6  -3   7          0.13          1.01         0.20 o
  -5  -3   7          8.21          7.61         0.33 o
  -4  -3   7        190.32        178.69         2.01 o
  -3  -3   7        304.33        304.34         3.45 o
  -2  -3   7         71.94         67.22         0.94 o
  -1  -3   7         12.03         14.84         0.31 o
   0  -3   7         79.97         69.94         0.71 o
   1  -3   7        132.12        122.28         1.14 o
   2  -3   7        106.17        103.96         1.13 o
   3  -3   7          1.29          2.66         0.17 o
   4  -3   7          4.72          6.35         0.27 o
   5  -3   7         45.34         50.38         0.98 o
   6  -3   7          3.06          2.94         0.18 o
   7  -3   7         10.90         13.03         0.36 o
  -8  -2   7         18.41         16.97         0.46 o
  -7  -2   7         79.41         80.82         1.83 o
  -6  -2   7         13.02         10.45         0.53 o
  -5  -2   7        320.36        329.37         4.50 o
  -4  -2   7          7.95          8.99         0.24 o
  -3  -2   7         13.22          9.92         0.27 o
  -2  -2   7        268.31        251.23         2.71 o
  -1  -2   7        234.10        235.72         2.23 o
   0  -2   7        275.97        277.20         2.90 o
   1  -2   7         10.99         10.02         0.21 o
   2  -2   7         97.65         94.98         1.24 o
   3  -2   7        167.41        179.80         1.69 o
   4  -2   7        537.68        552.24         6.15 o
   5  -2   7        640.81        659.34        10.25 o
   6  -2   7          2.23          3.27         0.23 o
   7  -2   7          3.99          3.36         0.18 o
   8  -2   7         60.56         66.82         1.18 o
  -8  -1   7        144.82        147.51         3.05 o
  -7  -1   7         20.68         14.02         0.55 o
  -6  -1   7         21.95         19.48         0.58 o
  -5  -1   7          0.07          0.40         0.17 o
  -4  -1   7        293.92        268.08         3.45 o
  -3  -1   7        605.07        610.19         7.60 o
  -2  -1   7        214.24        219.15         2.31 o
  -1  -1   7         94.02         97.17         0.86 o
   0  -1   7          0.54          0.79         0.14 o
   1  -1   7          0.11          0.26         0.06 o
   2  -1   7        210.51        209.57         1.75 o
   3  -1   7        301.35        283.13         2.54 o
   4  -1   7        144.86        136.52         1.47 o
   5  -1   7         52.13         48.22         0.65 o
   6  -1   7         62.19         56.27         0.69 o
   7  -1   7         57.47         57.68         0.68 o
   8  -1   7         58.10         58.12         0.62 o
  -8   0   7          6.65          5.47         1.95 o
  -7   0   7          0.16          0.66         0.21 o
  -6   0   7          3.88          5.64         0.38 o
  -5   0   7          0.05          0.31         0.15 o
  -4   0   7        660.64        653.12        11.96 o
  -3   0   7        134.14        123.47         1.44 o
  -2   0   7        390.58        412.48         4.78 o
  -1   0   7         15.55         14.36         0.15 o
   0   0   7         44.99         43.10         0.29 o
   1   0   7          1.54          4.18         0.17 o
   2   0   7          1.72          1.76         0.10 o
   3   0   7         35.06         33.49         0.39 o
   4   0   7         30.77         27.71         0.33 o
   5   0   7        403.88        387.21         4.45 o
   6   0   7         37.59         40.78         0.57 o
   7   0   7        105.22        109.75         1.22 o
   8   0   7          0.56          0.48         0.16 o
   9   0   7          1.44          2.11         0.21 o
  -8   1   7          0.04          0.00         0.11 o
  -7   1   7          0.42          1.01         0.21 o
  -6   1   7        242.35        235.56         5.48 o
  -5   1   7         73.87         76.14         2.20 o
  -4   1   7          8.94          8.47         0.32 o
  -3   1   7         26.36         27.02         0.52 o
  -2   1   7          0.54          1.03         0.25 o
  -1   1   7          0.50          1.94         0.06 o
   0   1   7        120.88        143.37         0.81 o
   1   1   7        171.99        172.55         0.94 o
   2   1   7         24.53         18.70         0.17 o
   3   1   7         45.09         33.58         0.25 o
   4   1   7         71.32         79.87         1.23 o
   5   1   7        264.98        244.56         5.33 o
   6   1   7        192.71        177.55         2.14 o
   7   1   7          1.45          1.75         0.18 o
   8   1   7         39.67         41.54         0.73 o
   9   1   7         14.95         16.79         0.57 o
  10   1   7         12.49         14.34         0.31 o
  -8   2   7          9.58          9.44         0.46 o
  -7   2   7          4.21          5.29         0.28 o
  -6   2   7         80.40         66.26         1.07 o
  -5   2   7          5.32          5.48         0.23 o
  -4   2   7         21.12         16.69         0.45 o
  -3   2   7         17.66         20.18         0.33 o
  -2   2   7        796.62        804.14        11.81 o
  -1   2   7        251.52        245.66         1.66 o
   0   2   7         48.33         57.52         0.35 o
   1   2   7         81.90         83.36         0.48 o
   2   2   7        155.09        171.98         0.98 o
   3   2   7          0.40          1.66         0.14 o
   4   2   7          2.65          2.62         0.10 o
   5   2   7         87.30         76.95         1.71 o
   6   2   7        199.92        167.46         3.37 o
   7   2   7          4.03          3.35         0.21 o
   8   2   7         20.24         22.28         0.53 o
   9   2   7          1.88          1.79         0.14 o
  10   2   7          2.69          1.09         0.35 o
  -8   3   7          1.27          0.81         0.24 o
  -7   3   7          3.36          2.71         0.15 o
  -6   3   7         10.20          8.35         0.31 o
  -5   3   7          5.92          6.34         0.26 o
  -4   3   7         32.71         34.68         1.35 o
  -3   3   7          5.58          3.64         0.23 o
  -2   3   7        272.60        250.10         3.19 o
  -1   3   7        104.35         88.69         0.66 o
   0   3   7         22.12         17.37         0.19 o
   1   3   7        169.63        166.96         1.19 o
   2   3   7         76.66         81.88         0.53 o
   3   3   7        106.89        124.14         0.71 o
   4   3   7          0.04          0.37         0.08 o
   5   3   7         16.45         13.98         0.24 o
   6   3   7        301.39        306.10         4.18 o
   7   3   7         26.28         28.27         0.59 o
   8   3   7         46.87         40.95         0.73 o
   9   3   7          2.04          2.43         0.15 o
  10   3   7         32.94         33.63         1.11 o
  -7   4   7          3.01          3.72         0.23 o
  -6   4   7         22.97         22.54         0.41 o
  -5   4   7         19.67         21.03         0.53 o
  -4   4   7          0.16          0.54         0.18 o
  -3   4   7         18.46         20.00         0.48 o
  -2   4   7          1.29          0.59         0.16 o
  -1   4   7         10.51         13.65         0.14 o
   0   4   7        382.42        375.32         2.72 o
   1   4   7          0.43          0.67         0.05 o
   2   4   7        451.15        534.32         5.00 o
   3   4   7        386.36        346.00         2.63 o
   4   4   7         12.47         12.62         0.17 o
   5   4   7         47.39         44.22         0.44 o
   6   4   7        479.49        452.81         5.50 o
   7   4   7          0.95          0.91         0.16 o
   8   4   7        122.91        107.27         2.07 o
   9   4   7          6.00          7.11         0.26 o
  10   4   7          4.80          5.58         0.26 o
  11   4   7          2.94          2.87         0.19 o
  -7   5   7          8.79          9.72         0.38 o
  -6   5   7         50.06         48.84         1.27 o
  -5   5   7         91.75         84.73         1.87 o
  -4   5   7         11.35          9.01         0.31 o
  -3   5   7          5.81          6.96         0.30 o
  -2   5   7        116.07         97.06         1.01 o
  -1   5   7          0.01          0.17         0.08 o
   0   5   7         12.90         10.72         0.12 o
   1   5   7          3.39          4.22         0.08 o
   2   5   7        242.21        250.16         2.07 o
   3   5   7        394.08        444.51         3.41 o
   4   5   7        161.24        165.22         1.39 o
   5   5   7         26.46         26.54         0.33 o
   6   5   7         11.29         10.19         0.22 o
   7   5   7          0.27          2.40         0.14 o
   8   5   7         53.26         47.94         0.76 o
   9   5   7        123.21        113.72         2.82 o
  10   5   7          2.63          3.83         0.21 o
  11   5   7          0.49          0.53         0.20 o
  -6   6   7         10.36          8.68         0.35 o
  -5   6   7         36.62         38.46         0.62 o
  -4   6   7          0.85          0.84         0.20 o
  -3   6   7          4.44          6.27         0.39 o
  -2   6   7         12.03         10.55         0.25 o
  -1   6   7         11.04         11.45         0.21 o
   0   6   7          6.20          4.58         0.14 o
   1   6   7          3.67          3.17         0.12 o
   2   6   7        417.58        442.75         4.82 o
   3   6   7        245.02        241.44         2.48 o
   4   6   7          4.02          3.26         0.14 o
   5   6   7        104.39         93.23         0.81 o
   6   6   7         47.60         44.44         0.46 o
   7   6   7        118.55        116.86         1.02 o
   8   6   7        171.73        172.81         1.67 o
   9   6   7        144.89        146.75         2.14 o
  10   6   7         28.49         28.48         0.46 o
  11   6   7         12.88          9.23         0.56 o
  -5   7   7          0.03          0.17         0.18 o
  -4   7   7          4.60          4.84         0.17 o
  -3   7   7          4.46          4.32         0.20 o
  -2   7   7         38.99         40.08         0.55 o
  -1   7   7         18.16         16.65         0.29 o
   0   7   7         45.54         40.56         0.43 o
   1   7   7        588.44        567.87         6.27 o
   2   7   7        208.00        203.41         1.78 o
   3   7   7       1806.71       1746.27        34.42 o
   4   7   7         76.27         76.18         0.90 o
   5   7   7         43.20         41.59         0.59 o
   6   7   7        241.15        252.46         2.30 o
   7   7   7          2.73          3.50         0.15 o
   8   7   7         44.98         47.51         0.46 o
   9   7   7        210.55        203.17         2.23 o
  10   7   7         45.07         45.43         0.68 o
  11   7   7          5.46          6.27         0.30 o
  -4   8   7          0.24          0.24         0.12 o
  -3   8   7          3.52          4.14         0.18 o
  -2   8   7          9.62          8.09         0.52 o
  -1   8   7          4.30          5.75         0.17 o
   0   8   7         15.99         14.41         0.32 o
   1   8   7         52.12         49.78         0.55 o
   2   8   7         33.05         34.57         0.58 o
   3   8   7          8.16          6.57         0.18 o
   4   8   7          0.32          0.99         0.20 o
   5   8   7         61.66         55.99         0.73 o
   6   8   7        252.87        226.29         3.22 o
   7   8   7        325.88        320.84         3.22 o
   8   8   7         17.19         16.54         0.27 o
   9   8   7         31.19         29.76         0.55 o
  10   8   7         19.57         20.61         0.48 o
  11   8   7         83.86         82.06         1.10 o
  -3   9   7          0.29          0.69         0.11 o
  -2   9   7          1.69          0.90         0.10 o
  -1   9   7          4.25          4.41         0.18 o
   0   9   7          0.02          0.01         0.11 o
   1   9   7        276.09        267.27         3.09 o
   2   9   7        128.97        132.10         1.29 o
   3   9   7         17.65         18.77         0.33 o
   4   9   7        131.08        125.45         1.36 o
   5   9   7         14.54         15.83         0.34 o
   6   9   7        144.53        129.21         2.07 o
   7   9   7          2.04          2.96         0.27 o
   8   9   7          4.50          4.58         0.17 o
   9   9   7          0.19         -0.06         0.10 o
  10   9   7          0.98          0.80         0.18 o
  11   9   7         29.41         25.84         0.44 o
  -2  10   7         17.75         16.21         0.48 o
  -1  10   7        158.17        165.65         2.15 o
   0  10   7         65.92         59.73         0.73 o
   1  10   7          2.55          2.76         0.21 o
   2  10   7        204.03        194.09         1.90 o
   3  10   7         24.37         29.78         0.49 o
   4  10   7        328.58        294.81         3.68 o
   5  10   7         67.64         60.04         0.77 o
   6  10   7         13.07         12.78         0.25 o
   7  10   7         91.18         87.35         1.68 o
   8  10   7          9.48          9.50         0.20 o
   9  10   7          3.64          3.18         0.19 o
  10  10   7         13.22         15.31         0.38 o
  11  10   7         35.09         36.30         0.74 o
  -1  11   7          4.52          3.76         0.16 o
   0  11   7         12.94         10.58         0.22 o
   1  11   7         30.74         26.45         0.49 o
   2  11   7          2.65          3.90         0.23 o
   3  11   7        218.90        214.56         2.41 o
   4  11   7         25.11         27.72         0.47 o
   5  11   7         29.57         26.58         0.53 o
   6  11   7         14.23         16.88         0.27 o
   7  11   7          0.27          0.67         0.10 o
   8  11   7         34.49         29.18         0.73 o
   9  11   7          2.58          2.28         0.15 o
  10  11   7         13.92         14.87         0.33 o
   1  12   7          2.16          2.33         0.21 o
   2  12   7         11.83         13.72         0.40 o
   3  12   7          0.27          0.78         0.14 o
   4  12   7        101.33         99.92         1.12 o
   5  12   7         19.59         22.37         0.39 o
   6  12   7          3.17          2.01         0.17 o
   7  12   7         34.91         34.93         0.55 o
   8  12   7          6.24          5.58         0.17 o
   9  12   7          2.46          4.41         0.18 o
   3  13   7          0.07          0.22         0.14 o
   4  13   7          0.34          0.28         0.11 o
   5  13   7         12.67         13.21         0.32 o
   6  13   7          0.31          0.05         0.10 o
   7  13   7         75.98         77.69         1.73 o
  -3  -7   8          2.27          3.90         0.27 o
  -2  -7   8          1.25          1.21         0.22 o
  -1  -7   8          0.03          0.11         0.15 o
  -6  -6   8         43.55         47.72         0.94 o
  -5  -6   8         26.32         30.74         0.70 o
  -4  -6   8          2.86          3.95         0.21 o
  -3  -6   8          0.58          1.69         0.24 o
  -2  -6   8         16.82         15.79         0.26 o
  -1  -6   8         17.92         16.62         0.36 o
   0  -6   8          0.04          0.18         0.14 o
   1  -6   8          0.94          2.45         0.14 o
   2  -6   8         12.50         15.02         0.44 o
  -7  -5   8         10.06          8.37         0.36 o
  -6  -5   8          2.35          2.69         0.22 o
  -5  -5   8          2.82          3.11         0.22 o
  -4  -5   8         74.04         84.47         0.89 o
  -3  -5   8          0.86          0.40         0.17 o
  -2  -5   8          8.72          9.02         0.24 o
  -1  -5   8          0.40          0.20         0.10 o
   0  -5   8         40.78         35.94         0.58 o
   1  -5   8         22.33         19.75         0.32 o
   2  -5   8          2.03          2.09         0.15 o
   3  -5   8          0.36          0.20         0.22 o
  -7  -4   8          2.97          3.31         0.30 o
  -6  -4   8         79.59         79.96         1.10 o
  -5  -4   8         12.39         14.28         0.37 o
  -4  -4   8        280.76        280.20         3.27 o
  -3  -4   8        120.73        110.91         1.20 o
  -2  -4   8         12.78         12.18         0.48 o
  -1  -4   8          9.27          8.90         0.23 o
   0  -4   8         68.69         66.38         0.81 o
   1  -4   8         52.89         59.45         0.69 o
   2  -4   8          0.01          0.36         0.13 o
   3  -4   8          0.40          0.42         0.21 o
   4  -4   8          0.44          2.85         0.17 o
   5  -4   8          7.10          9.05         0.37 o
  -8  -3   8          1.81          2.20         0.19 o
  -7  -3   8         47.28         45.25         0.62 o
  -6  -3   8         45.46         48.47         0.72 o
  -5  -3   8         73.58         83.49         1.37 o
  -4  -3   8          8.94          8.80         0.36 o
  -3  -3   8        809.06        882.99        12.33 o
  -2  -3   8        207.77        204.38         2.77 o
  -1  -3   8        111.93        113.46         1.45 o
   0  -3   8         48.75         49.73         0.63 o
   1  -3   8        176.28        162.37         1.97 o
   2  -3   8         29.73         24.86         0.39 o
   3  -3   8         80.94         94.20         1.00 o
   4  -3   8         19.44         20.83         0.66 o
   5  -3   8          0.04          0.22         0.21 o
   6  -3   8          7.56         11.15         0.40 o
  -8  -2   8         74.04         99.91         1.40 o
  -7  -2   8          8.89         11.15         0.28 o
  -6  -2   8          9.92          9.74         0.32 o
  -5  -2   8        106.77        112.58         1.45 o
  -4  -2   8        282.99        295.50         3.92 o
  -3  -2   8        529.38        549.29         7.01 o
  -2  -2   8         19.17         18.42         0.38 o
  -1  -2   8         36.62         31.87         0.58 o
   0  -2   8         26.42         27.81         0.36 o
   1  -2   8        605.11        627.85         7.10 o
   2  -2   8        424.21        398.82         4.15 o
   3  -2   8         60.31         66.37         0.79 o
   4  -2   8          1.27          0.90         0.37 o
   5  -2   8         15.84         17.50         0.36 o
   6  -2   8          1.90          0.51         0.18 o
   7  -2   8         33.72         34.83         1.07 o
  -8  -1   8         56.23         59.20         1.33 o
  -7  -1   8         12.65         14.27         0.44 o
  -6  -1   8          2.73          3.41         0.21 o
  -5  -1   8         98.43        101.33         1.81 o
  -4  -1   8         89.85         99.25         1.29 o
  -3  -1   8       1022.97       1048.22        14.98 o
  -2  -1   8        105.27        117.87         1.29 o
  -1  -1   8         13.53         17.46         0.31 o
   0  -1   8         78.63         78.47         0.83 o
   1  -1   8         78.94         69.12         0.72 o
   2  -1   8          4.80          8.76         0.25 o
   3  -1   8         17.55         12.96         0.21 o
   4  -1   8         75.98         74.63         0.83 o
   5  -1   8        122.99        135.97         1.73 o
   6  -1   8         26.76         27.34         0.54 o
   7  -1   8         32.29         37.94         0.58 o
   8  -1   8          0.83          0.34         0.12 o
  -8   0   8         13.76         15.82         0.37 o
  -7   0   8          9.67         12.20         0.41 o
  -6   0   8          3.17          2.20         0.30 o
  -5   0   8        270.81        261.29         7.37 o
  -4   0   8         47.59         43.83         0.67 o
  -3   0   8         75.50         66.41         1.70 o
  -2   0   8        557.34        565.64         7.06 o
  -1   0   8        176.69        152.15         1.61 o
   0   0   8          1.51          0.43         0.09 o
   1   0   8          4.27          3.37         0.13 o
   2   0   8          3.51          2.77         0.15 o
   3   0   8          1.63          1.52         0.15 o
   4   0   8         87.79         95.82         1.37 o
   5   0   8        120.41        125.33         1.36 o
   6   0   8          8.17         10.52         0.24 o
   7   0   8         15.99         17.96         0.31 o
   8   0   8          1.26          1.64         0.15 o
  -8   1   8          2.25          0.45         0.23 o
  -7   1   8          7.38         10.15         0.43 o
  -6   1   8         45.81         46.47         1.01 o
  -5   1   8         39.86         42.94         1.02 o
  -4   1   8         37.35         36.72         2.19 o
  -3   1   8        361.22        385.02         5.29 o
  -2   1   8          0.63          2.57         0.96 o
  -1   1   8        472.11        499.21         5.26 o
   0   1   8         85.30         81.55         0.55 o
   1   1   8         33.37         29.55         0.35 o
   2   1   8         29.34         30.79         0.30 o
   3   1   8          7.76          8.87         0.40 o
   4   1   8         75.74         80.25         1.11 o
   5   1   8        143.42        133.51         2.25 o
   6   1   8        231.27        225.41         2.50 o
   7   1   8         28.58         33.95         0.48 o
   8   1   8          3.45          5.28         0.20 o
   9   1   8          8.66         10.54         0.25 o
  -7   2   8          1.85          4.08         0.33 o
  -6   2   8         82.08         72.82         1.20 o
  -5   2   8         30.12         24.04         0.72 o
  -4   2   8        105.70         96.61         1.61 o
  -3   2   8         23.19         16.43         0.38 o
  -2   2   8        648.45        600.97         7.40 o
  -1   2   8          0.34          1.34         0.24 o
   0   2   8        333.82        329.67         2.49 o
   1   2   8          0.12          1.29         0.07 o
   2   2   8         18.12         16.10         0.84 o
   3   2   8         27.60         23.99         0.32 o
   4   2   8         41.52         37.92         0.53 o
   5   2   8          9.31         10.17         0.30 o
   6   2   8        168.67        157.75         3.48 o
   7   2   8          0.76          0.99         0.21 o
   8   2   8          8.58         10.92         0.27 o
   9   2   8          2.26          1.62         0.13 o
  10   2   8         16.89         19.79         0.36 o
  -7   3   8          0.21          0.10         0.13 o
  -6   3   8          9.94          7.29         0.25 o
  -5   3   8         13.05         10.80         0.30 o
  -4   3   8          1.01          1.06         0.31 o
  -3   3   8         61.11         51.13         0.88 o
  -2   3   8         72.65         68.66         1.04 o
  -1   3   8         18.61         14.75         0.23 o
   0   3   8        416.86        395.14         3.12 o
   1   3   8          0.88          1.81         0.09 o
   2   3   8          4.15          6.29         0.20 o
   3   3   8         51.78         48.61         0.43 o
   4   3   8         35.46         34.73         0.49 o
   5   3   8         11.40          8.93         0.19 o
   6   3   8        356.97        330.02         8.06 o
   7   3   8        101.00        102.56         2.39 o
   8   3   8          7.96          8.32         0.31 o
   9   3   8         34.06         35.40         0.57 o
  10   3   8          1.03          2.64         0.23 o
  -7   4   8          5.34          5.66         0.39 o
  -6   4   8         15.94         15.22         0.31 o
  -5   4   8         41.94         40.04         0.61 o
  -4   4   8         24.89         19.32         0.42 o
  -3   4   8        187.76        170.56         3.54 o
  -2   4   8        109.07        107.23         1.60 o
  -1   4   8         24.07         20.69         0.27 o
   0   4   8         29.98         28.22         0.30 o
   1   4   8          2.75          3.09         0.26 o
   2   4   8         61.52         69.52         0.54 o
   3   4   8         14.41         14.71         0.23 o
   4   4   8         14.84         16.31         0.27 o
   5   4   8         25.82         26.81         0.47 o
   6   4   8        209.36        200.91         3.66 o
   7   4   8         42.04         37.40         0.92 o
   8   4   8         17.86         18.87         0.48 o
   9   4   8         73.39         76.06         1.63 o
  10   4   8          6.13          7.64         0.28 o
  -6   5   8         16.02         18.42         0.44 o
  -5   5   8         21.55         18.08         0.39 o
  -4   5   8          5.28          6.70         0.28 o
  -3   5   8         10.25         10.31         0.33 o
  -2   5   8         26.88         26.71         0.54 o
  -1   5   8         67.86         59.75         0.72 o
   0   5   8          0.50          0.86         0.09 o
   1   5   8        101.28         99.32         0.74 o
   2   5   8         30.44         29.37         0.31 o
   3   5   8          0.65          0.29         0.07 o
   4   5   8          1.80          3.49         0.17 o
   5   5   8          2.32          2.47         0.14 o
   6   5   8         56.41         51.93         0.72 o
   7   5   8        450.83        430.39         6.64 o
   8   5   8         46.53         43.12         0.96 o
   9   5   8          0.68          0.27         0.10 o
  10   5   8         13.76         15.63         0.38 o
  11   5   8          5.04          6.94         0.31 o
  -5   6   8         13.39         14.56         0.32 o
  -4   6   8          0.53          0.96         0.20 o
  -3   6   8         18.04         16.82         0.49 o
  -2   6   8         17.02         16.82         0.39 o
  -1   6   8         32.30         34.56         0.37 o
   0   6   8        272.16        257.49         2.24 o
   1   6   8        254.57        246.55         2.15 o
   2   6   8        207.88        193.55         1.66 o
   3   6   8        383.87        366.41         3.73 o
   4   6   8          9.52          8.86         0.21 o
   5   6   8          3.36          3.80         0.16 o
   6   6   8          3.13          2.74         0.21 o
   7   6   8          1.09          1.22         0.13 o
   8   6   8         37.95         40.99         0.63 o
   9   6   8          0.49          1.43         0.27 o
  10   6   8          0.00          0.19         0.12 o
  11   6   8         10.45         10.08         0.36 o
  -5   7   8         74.28         82.08         1.23 o
  -4   7   8          3.67          3.71         0.21 o
  -3   7   8          1.01          2.05         0.20 o
  -2   7   8          9.96          9.34         0.22 o
  -1   7   8         41.45         38.88         0.42 o
   0   7   8          5.67          5.42         0.17 o
   1   7   8        310.61        292.15         2.92 o
   2   7   8          0.03          0.21         0.09 o
   3   7   8        122.19        123.99         1.09 o
   4   7   8        455.65        445.22         6.40 o
   5   7   8        220.38        210.91         2.09 o
   6   7   8        510.08        501.32         5.05 o
   7   7   8        587.31        592.69         6.23 o
   8   7   8          0.00          0.18         0.09 o
   9   7   8         32.91         30.21         0.46 o
  10   7   8        143.05        140.93         1.95 o
  11   7   8         11.95         12.75         0.46 o
  -4   8   8         12.03         13.76         0.38 o
  -3   8   8          0.10          0.09         0.09 o
  -2   8   8          3.51          3.57         0.19 o
  -1   8   8         95.25         91.68         0.92 o
   0   8   8         41.66         39.61         0.52 o
   1   8   8         53.88         51.47         0.58 o
   2   8   8         53.61         52.96         0.58 o
   3   8   8          8.93          8.88         0.20 o
   4   8   8          1.12          0.83         0.19 o
   5   8   8         96.81         89.03         1.55 o
   6   8   8         91.53         90.74         0.96 o
   7   8   8          2.96          3.09         0.15 o
   8   8   8        142.51        148.45         1.29 o
   9   8   8         58.02         57.29         0.82 o
  10   8   8         17.78         19.32         0.40 o
  11   8   8          0.02          0.00         0.10 o
  -3   9   8         19.63         20.00         0.28 o
  -2   9   8          5.22          6.78         0.19 o
  -1   9   8        219.04        216.20         3.02 o
   0   9   8          0.05          0.13         0.12 o
   1   9   8          2.57          2.27         0.14 o
   2   9   8        274.58        270.66         2.74 o
   3   9   8         92.97         86.18         0.87 o
   4   9   8          4.34          5.29         0.17 o
   5   9   8         66.14         63.31         0.73 o
   6   9   8         61.41         57.03         1.18 o
   7   9   8          7.97         10.87         0.23 o
   8   9   8          1.51          1.25         0.13 o
   9   9   8         23.50         22.62         0.34 o
  10   9   8         18.83         20.16         0.45 o
  11   9   8          1.25          0.69         0.17 o
  -2  10   8          0.79          0.75         0.12 o
  -1  10   8         22.81         21.89         0.41 o
   0  10   8        121.30        114.23         1.35 o
   1  10   8          9.00         11.28         0.34 o
   2  10   8         90.07         81.04         0.81 o
   3  10   8         34.79         35.48         0.47 o
   4  10   8          2.80          3.53         0.20 o
   5  10   8          6.69          5.73         0.19 o
   6  10   8         46.83         41.32         0.85 o
   7  10   8        111.56        107.55         1.21 o
   8  10   8          2.99          2.04         0.13 o
   9  10   8         20.47         18.98         0.31 o
  10  10   8          2.31          1.29         0.22 o
  -1  11   8          2.11          3.97         0.20 o
   0  11   8          0.50          0.55         0.12 o
   1  11   8          9.89         10.02         0.23 o
   2  11   8          0.27          0.80         0.19 o
   3  11   8          1.16          1.92         0.20 o
   4  11   8          3.92          5.71         0.25 o
   5  11   8         20.56         20.00         0.41 o
   6  11   8         15.85         16.10         0.31 o
   7  11   8          4.62          3.43         0.17 o
   8  11   8         17.30         18.63         0.27 o
   9  11   8          5.20          6.48         0.20 o
  10  11   8          1.12          0.32         0.15 o
   1  12   8          6.04          5.88         0.25 o
   2  12   8          0.07          0.03         0.13 o
   3  12   8         44.36         47.78         0.72 o
   4  12   8          2.06          1.62         0.17 o
   5  12   8         52.07         52.63         0.65 o
   6  12   8         38.92         40.56         0.58 o
   7  12   8          0.19          0.46         0.09 o
   8  12   8          0.02          0.14         0.08 o
   9  12   8         30.74         30.00         0.63 o
   4  13   8         14.47         11.81         0.27 o
   5  13   8          7.50         10.47         0.24 o
   6  13   8          6.81          6.78         0.20 o
   7  13   8         26.07         26.49         0.51 o
  -3  -6   9          7.43          7.45         0.30 o
  -2  -6   9          0.66          0.06         0.16 o
  -1  -6   9         17.31         20.63         0.46 o
  -5  -5   9          9.43         10.02         0.36 o
  -4  -5   9          2.12          2.10         0.24 o
  -3  -5   9          5.59          7.78         0.79 o
  -2  -5   9         20.81         20.74         0.48 o
  -1  -5   9         11.71         10.99         0.26 o
   0  -5   9          9.14         12.25         0.31 o
   1  -5   9          2.09          3.95         0.21 o
   2  -5   9          0.95          0.35         0.10 o
  -6  -4   9         23.75         21.76         0.38 o
  -5  -4   9          1.05          1.04         0.19 o
  -4  -4   9         15.05         14.32         0.35 o
  -3  -4   9         22.01         21.03         0.43 o
  -2  -4   9          3.68          6.51         0.28 o
  -1  -4   9         17.61         13.11         0.33 o
   0  -4   9          8.68          7.37         0.22 o
   1  -4   9         37.88         34.63         1.14 o
   2  -4   9          9.30         11.85         0.23 o
   3  -4   9         13.50         10.95         0.44 o
   4  -4   9          1.53          1.19         0.20 o
  -6  -3   9          0.77          0.85         0.26 o
  -5  -3   9         70.59         81.62         1.04 o
  -4  -3   9          0.00          0.15         0.12 o
  -3  -3   9         92.13         87.26         0.95 o
  -2  -3   9         16.34         19.21         0.94 o
  -1  -3   9          0.56          1.64         0.21 o
   0  -3   9          3.43          3.23         0.23 o
   1  -3   9         20.45         24.05         0.34 o
   2  -3   9        148.64        126.30         1.30 o
   3  -3   9          0.40          0.22         0.12 o
   4  -3   9          8.83          8.40         0.45 o
   5  -3   9          9.73         15.22         0.43 o
  -7  -2   9         65.64         83.05         1.36 o
  -6  -2   9         82.80         94.62         1.23 o
  -5  -2   9         25.45         32.24         0.55 o
  -4  -2   9        161.98        174.94         2.69 o
  -3  -2   9          1.08          1.77         0.20 o
  -2  -2   9         15.20         14.49         0.41 o
  -1  -2   9        130.69        123.86         1.59 o
   0  -2   9        220.16        230.49         2.95 o
   1  -2   9        455.15        452.65         4.82 o
   2  -2   9         17.67         13.26         0.23 o
   3  -2   9          0.22          0.16         0.14 o
   4  -2   9         15.72         13.89         0.52 o
   5  -2   9         37.68         46.35         1.18 o
   6  -2   9          1.53          2.90         0.49 o
  -7  -1   9          0.97          0.62         0.20 o
  -6  -1   9         22.32         23.88         0.41 o
  -5  -1   9         29.54         34.55         0.56 o
  -4  -1   9         72.54         87.15         7.26 o
  -3  -1   9         12.63         11.65         0.29 o
  -2  -1   9        152.40        140.31         1.50 o
  -1  -1   9        252.48        255.18         3.31 o
   0  -1   9          0.90          2.10         0.22 o
   1  -1   9         31.76         27.00         0.40 o
   2  -1   9        103.05         93.24         0.88 o
   3  -1   9         18.52         28.72         0.40 o
   4  -1   9        136.63        120.60         1.25 o
   5  -1   9         16.84         11.41         0.29 o
   6  -1   9          1.03          0.68         0.14 o
   7  -1   9          0.82          2.44         0.16 o
  -7   0   9         13.80         15.53         0.43 o
  -6   0   9          6.74          9.58         0.40 o
  -5   0   9         67.17         69.92         0.97 o
  -4   0   9         14.38         14.33         0.41 o
  -3   0   9          1.19          0.97         0.19 o
  -2   0   9        159.86        167.04         1.80 o
  -1   0   9         92.83         94.38         1.03 o
   0   0   9         22.79         22.56         0.45 o
   1   0   9          5.95          6.32         0.23 o
   2   0   9         61.78         49.44         0.49 o
   3   0   9          2.23          4.00         0.17 o
   4   0   9          1.67          2.09         0.15 o
   5   0   9          5.01          3.82         0.42 o
   6   0   9          0.06          0.52         0.17 o
   7   0   9          1.66          1.40         0.18 o
   8   0   9          1.17          0.30         0.12 o
  -7   1   9          0.05          0.07         0.15 o
  -6   1   9          8.04         10.49         3.65 o
  -5   1   9         50.90         50.01         0.93 o
  -4   1   9         10.79         12.93         0.33 o
  -3   1   9          0.04          0.05         0.15 o
  -2   1   9        246.10        238.47         2.59 o
  -1   1   9        789.12        790.11        10.63 o
   0   1   9          3.26          2.98         0.13 o
   1   1   9          7.62          8.48         0.31 o
   2   1   9          8.49         10.74         0.67 o
   3   1   9         69.10         64.55         0.67 o
   4   1   9         16.05         13.79         0.26 o
   5   1   9         19.36         19.64         0.30 o
   6   1   9          6.76          6.87         0.29 o
   7   1   9         12.53         15.00         0.42 o
   8   1   9          3.87          6.09         0.19 o
  -7   2   9         11.76         12.51         0.41 o
  -6   2   9         23.56         30.26         0.74 o
  -5   2   9          8.17          4.13         1.61 o
  -4   2   9         40.27         38.74         0.78 o
  -3   2   9        132.38        129.84         1.58 o
  -2   2   9        522.02        506.98         6.52 o
  -1   2   9          1.24          1.56         0.21 o
   0   2   9        384.32        373.92         3.42 o
   1   2   9        419.33        438.35         4.54 o
   2   2   9         22.42         27.35         0.42 o
   3   2   9        115.35        113.81         1.23 o
   4   2   9         17.83         16.85         0.29 o
   5   2   9          1.34          2.74         0.16 o
   6   2   9          6.19          6.11         0.15 o
   7   2   9          0.81          0.40         0.12 o
   8   2   9          1.18          0.98         0.15 o
   9   2   9         13.79         20.92         0.51 o
  -6   3   9         14.71         15.00         0.43 o
  -5   3   9          1.19          0.35         0.12 o
  -4   3   9          0.38          0.29         0.13 o
  -3   3   9          0.21          0.60         0.19 o
  -2   3   9         98.95         81.35         0.90 o
  -1   3   9        148.65        140.02         1.34 o
   0   3   9        387.11        360.39         3.33 o
   1   3   9         32.76         32.16         0.42 o
   2   3   9         36.82         35.95         0.50 o
   3   3   9        189.66        181.93         1.98 o
   4   3   9         41.50         30.72         0.43 o
   5   3   9         47.24         43.00         0.77 o
   6   3   9        262.55        250.38         4.41 o
   7   3   9         29.50         34.37         0.78 o
   8   3   9         26.45         27.85         0.41 o
   9   3   9          1.69          0.59         0.12 o
  -6   4   9          3.95          2.12         0.20 o
  -5   4   9         12.76         11.88         0.29 o
  -4   4   9          2.11          1.24         0.20 o
  -3   4   9         91.40         78.84         1.15 o
  -2   4   9         23.05         23.94         0.45 o
  -1   4   9        107.63         99.17         1.33 o
   0   4   9          0.28          0.54         0.10 o
   1   4   9          6.19          8.43         0.25 o
   2   4   9        385.91        377.41         4.29 o
   3   4   9        107.45        103.20         1.29 o
   4   4   9         25.58         22.71         0.46 o
   5   4   9         69.91         66.51         0.93 o
   6   4   9        249.28        232.94         4.56 o
   7   4   9        312.26        286.74         7.88 o
   8   4   9         39.39         40.40         1.00 o
   9   4   9         34.10         35.46         0.68 o
  10   4   9          1.81          3.22         0.20 o
  -5   5   9         29.59         28.90         0.46 o
  -4   5   9         17.88         21.75         0.42 o
  -3   5   9          9.39         10.89         0.32 o
  -2   5   9        240.70        205.30         2.89 o
  -1   5   9        401.14        404.59         5.56 o
   0   5   9         33.84         30.77         0.42 o
   1   5   9         20.69         18.75         0.28 o
   2   5   9          2.89          2.38         0.15 o
   3   5   9          7.41          8.24         0.21 o
   4   5   9         61.40         57.71         0.78 o
   5   5   9          0.95          0.93         0.15 o
   6   5   9         74.75         65.82         1.29 o
   7   5   9        170.63        168.53         4.17 o
   8   5   9          0.19          0.37         0.12 o
   9   5   9         49.28         49.05         1.09 o
  10   5   9          3.73          2.84         0.20 o
  -5   6   9         24.68         30.27         0.45 o
  -4   6   9          1.52          1.37         0.18 o
  -3   6   9          1.97          2.29         0.20 o
  -2   6   9        194.80        185.74         2.40 o
  -1   6   9        597.64        570.03         8.49 o
   0   6   9        427.88        408.98         4.83 o
   1   6   9         58.57         47.04         0.50 o
   2   6   9         75.42         65.05         0.60 o
   3   6   9        133.15        126.60         1.55 o
   4   6   9          3.44          4.73         0.21 o
   5   6   9        143.13        140.12         1.71 o
   6   6   9        223.56        212.14         3.38 o
   7   6   9        229.72        218.63         4.12 o
   8   6   9        213.97        216.70         4.48 o
   9   6   9         12.84         12.78         0.37 o
  10   6   9          5.10          5.77         0.18 o
  -4   7   9          0.06          0.46         0.14 o
  -3   7   9         33.94         32.69         0.56 o
  -2   7   9         82.48         79.11         1.04 o
  -1   7   9         55.34         64.28         1.20 o
   0   7   9        192.61        176.22         1.95 o
   1   7   9         12.47         11.42         0.22 o
   2   7   9        197.96        186.92         1.64 o
   3   7   9        452.70        418.11         4.13 o
   4   7   9        494.70        463.41         4.71 o
   5   7   9        108.78        107.66         1.15 o
   6   7   9          2.15          2.37         0.30 o
   7   7   9        603.82        599.74         8.65 o
   8   7   9         18.86         18.59         0.48 o
   9   7   9         52.39         55.85         1.69 o
  10   7   9          7.45          6.95         0.22 o
  -3   8   9          0.37          0.47         0.14 o
  -2   8   9         22.49         18.62         0.48 o
  -1   8   9          0.57          0.56         0.13 o
   0   8   9         92.97         89.94         0.97 o
   1   8   9         47.72         43.24         0.48 o
   2   8   9          1.61          1.69         0.15 o
   3   8   9          0.01         -0.04         0.09 o
   4   8   9        127.13        121.76         1.45 o
   5   8   9         45.32         47.11         0.56 o
   6   8   9          2.49          2.44         0.35 o
   7   8   9        435.54        426.34         5.19 o
   8   8   9          2.18          3.92         0.14 o
   9   8   9         59.28         59.62         1.12 o
  10   8   9          0.03          0.00         0.11 o
  -2   9   9         23.87         26.61         0.39 o
  -1   9   9          0.22          0.47         0.14 o
   0   9   9         81.22         81.21         1.03 o
   1   9   9         21.72         19.48         0.29 o
   2   9   9         40.06         44.34         0.56 o
   3   9   9         44.90         42.41         0.52 o
   4   9   9         47.70         43.66         0.56 o
   5   9   9          5.11          6.04         0.17 o
   6   9   9          6.10          4.94         0.22 o
   7   9   9        231.30        226.41         2.30 o
   8   9   9         26.03         26.58         0.30 o
   9   9   9          1.75          1.76         0.12 o
  10   9   9          3.51          3.36         0.24 o
  -1  10   9         61.71         62.88         0.77 o
   0  10   9          5.46          5.42         0.20 o
   1  10   9         32.71         34.22         0.49 o
   2  10   9         44.47         44.13         0.51 o
   3  10   9          1.02          1.42         0.14 o
   4  10   9        183.77        176.95         2.32 o
   5  10   9         61.64         54.48         0.76 o
   6  10   9          5.51          5.21         0.16 o
   7  10   9          1.59          1.41         0.17 o
   8  10   9        440.97        463.58         5.66 o
   9  10   9         38.93         37.11         0.93 o
  10  10   9          0.32          0.49         0.18 o
   0  11   9          0.12          0.16         0.08 o
   1  11   9          1.57          1.67         0.17 o
   2  11   9          2.31          1.49         0.11 o
   3  11   9          0.42          0.34         0.11 o
   4  11   9          6.09          5.90         0.24 o
   5  11   9         55.10         58.62         0.81 o
   6  11   9          5.81          5.27         0.16 o
   7  11   9         21.03         20.38         0.34 o
   8  11   9         23.97         22.23         0.55 o
   9  11   9          1.18          0.51         0.12 o
   2  12   9          0.78          0.16         0.13 o
   3  12   9          7.95          6.95         0.24 o
   4  12   9         45.24         44.71         0.55 o
   5  12   9         37.35         39.69         0.55 o
   6  12   9         14.51         15.82         0.29 o
   7  12   9         12.71         14.07         0.41 o
   8  12   9         18.22         16.21         0.96 o
  -4  -4  10          6.99          6.02         0.32 o
  -3  -4  10         31.38         29.80         0.47 o
  -2  -4  10          1.12          0.87         0.16 o
  -1  -4  10          1.89          1.02         0.15 o
   0  -4  10          0.99          0.29         0.10 o
   1  -4  10          6.85          7.14         0.27 o
   2  -4  10         23.67         26.70         0.65 o
  -5  -3  10         92.09         97.05         1.44 o
  -4  -3  10          8.90          8.59         0.26 o
  -3  -3  10         14.62         19.98         0.76 o
  -2  -3  10         23.81         22.06         0.43 o
  -1  -3  10         15.96         13.39         0.38 o
   0  -3  10         16.03         13.73         0.32 o
   1  -3  10          0.89          0.65         0.23 o
   2  -3  10          1.53          0.79         0.25 o
   3  -3  10          2.86          2.09         0.39 o
  -6  -2  10          4.30          1.99         0.38 o
  -5  -2  10          0.68          0.29         0.16 o
  -4  -2  10          0.36          0.37         0.16 o
  -3  -2  10         21.01         21.61         0.39 o
  -2  -2  10         81.98         94.12         1.29 o
  -1  -2  10         25.50         28.18         0.51 o
   0  -2  10          0.02          0.12         0.14 o
   1  -2  10         40.39         38.77         0.56 o
   2  -2  10          4.90          4.22         0.13 o
   3  -2  10         10.57          9.42         0.28 o
   4  -2  10          3.08          1.90         0.18 o
   5  -2  10          7.75         16.71         0.41 o
  -6  -1  10          0.14          0.42         0.19 o
  -5  -1  10         15.47         16.97         0.38 o
  -4  -1  10         87.38         99.58         1.22 o
  -3  -1  10        171.21        167.33         2.97 o
  -2  -1  10          0.01          0.30         0.16 o
  -1  -1  10          0.40          0.65         0.18 o
   0  -1  10          0.04          0.14         0.15 o
   1  -1  10         23.47         22.36         0.48 o
   2  -1  10          5.83          4.33         0.21 o
   3  -1  10          3.99          4.45         0.18 o
   4  -1  10          0.65          0.67         0.32 o
   5  -1  10          0.51         -0.01         0.10 o
   6  -1  10         15.99         19.90         0.46 o
  -6   0  10          0.30          1.21         0.24 o
  -5   0  10          7.54          8.26         0.25 o
  -4   0  10         60.86         63.06         0.90 o
  -3   0  10         34.49         40.28         0.60 o
  -2   0  10         41.91         47.99         0.57 o
  -1   0  10         56.00         57.79         0.82 o
   0   0  10        103.05        109.85         1.39 o
   1   0  10          5.32          4.31         0.17 o
   2   0  10         34.04         26.26         0.46 o
   3   0  10          0.72          1.43         0.19 o
   4   0  10         10.66          9.39         0.23 o
   5   0  10          0.32          0.11         0.09 o
   6   0  10          4.98          3.20         0.18 o
   7   0  10          1.30          3.10         0.27 o
  -6   1  10          0.87          0.65         0.20 o
  -5   1  10         14.40         16.63         0.67 o
  -4   1  10          8.04          8.62         0.26 o
  -3   1  10          1.97          1.41         0.18 o
  -2   1  10         18.85         18.15         0.35 o
  -1   1  10          1.22          1.12         0.13 o
   0   1  10         11.69         18.32         0.40 o
   1   1  10         42.07         41.21         0.56 o
   2   1  10         69.17         61.95         0.71 o
   3   1  10          2.90          1.75         0.17 o
   4   1  10         14.16         20.24         0.31 o
   5   1  10         36.66         34.93         0.45 o
   6   1  10          5.76          7.90         0.27 o
   7   1  10          0.07          0.08         0.14 o
   8   1  10          1.32          0.35         0.12 o
  -6   2  10          1.26          1.27         0.25 o
  -5   2  10          7.84          9.16         0.37 o
  -4   2  10          0.90          0.78         0.22 o
  -3   2  10          7.27          8.68         0.26 o
  -2   2  10        168.28        176.11         2.16 o
  -1   2  10          0.04          0.06         0.10 o
   0   2  10         22.70         20.57         0.27 o
   1   2  10        331.71        341.50         3.87 o
   2   2  10        456.31        450.70         5.42 o
   3   2  10         16.86         16.10         0.37 o
   4   2  10          1.47          0.50         0.17 o
   5   2  10         14.20         14.33         0.28 o
   6   2  10          5.96          2.64         0.14 o
   7   2  10          7.56          7.04         0.27 o
   8   2  10          8.12          8.23         0.26 o
  -6   3  10          6.70          7.56         0.30 o
  -5   3  10          0.01          0.11         0.17 o
  -4   3  10         17.55         17.23         0.48 o
  -3   3  10         31.19         29.41         0.60 o
  -2   3  10          9.17          7.44         0.20 o
  -1   3  10        421.82        425.38         6.53 o
   0   3  10         11.55         10.74         0.20 o
   1   3  10          0.52         -0.01         0.09 o
   2   3  10          1.38          0.43         0.15 o
   3   3  10        507.42        479.03         6.00 o
   4   3  10         69.07         63.80         0.90 o
   5   3  10         77.97         77.37         1.51 o
   6   3  10          6.42          6.23         0.19 o
   7   3  10          6.81          4.82         0.15 o
   8   3  10         13.35         12.77         0.24 o
   9   3  10          0.01          0.49         0.18 o
  -5   4  10          0.37          0.00         0.08 o
  -4   4  10          0.81          0.17         0.12 o
  -3   4  10          0.43          1.30         0.18 o
  -2   4  10         97.59         90.95         1.34 o
  -1   4  10         35.53         29.11         0.35 o
   0   4  10          8.43         10.69         0.26 o
   1   4  10          1.05          0.79         0.11 o
   2   4  10        177.36        170.88         2.18 o
   3   4  10        299.68        295.20         3.42 o
   4   4  10          4.55          3.19         0.26 o
   5   4  10          3.02          2.75         0.22 o
   6   4  10          4.52          4.29         0.32 o
   7   4  10         19.85         21.15         0.43 o
   8   4  10          6.00          6.31         0.19 o
   9   4  10         21.47         22.68         0.32 o
  -5   5  10         10.14         12.12         0.47 o
  -4   5  10          7.41          8.13         0.28 o
  -3   5  10         50.64         55.16         0.82 o
  -2   5  10         10.36         12.79         0.48 o
  -1   5  10        975.62        942.21        22.29 o
   0   5  10         22.78         19.74         0.34 o
   1   5  10         38.49         34.93         0.43 o
   2   5  10         10.59         10.50         0.24 o
   3   5  10         99.55         91.46         1.15 o
   4   5  10        136.03        139.91         1.73 o
   5   5  10        163.24        168.78         2.10 o
   6   5  10          1.31          2.15         0.25 o
   7   5  10         15.73         14.48         0.42 o
   8   5  10         42.68         44.93         0.65 o
   9   5  10          0.33          0.57         0.14 o
  -4   6  10          4.58          7.03         0.23 o
  -3   6  10        100.35         98.96         1.70 o
  -2   6  10        119.96        110.78         1.45 o
  -1   6  10         28.43         32.30         0.92 o
   0   6  10        213.47        192.72         5.27 o
   1   6  10          1.60          2.85         0.15 o
   2   6  10        127.95        120.22         1.20 o
   3   6  10        365.58        337.60         4.55 o
   4   6  10          0.08          0.29         0.12 o
   5   6  10          0.99          0.70         0.14 o
   6   6  10         19.75         16.88         0.36 o
   7   6  10        432.29        436.75         9.12 o
   8   6  10          0.58          0.94         0.10 o
   9   6  10          0.18          0.17         0.09 o
  10   6  10          0.09          0.04         0.13 o
  -4   7  10         48.54         49.76         0.77 o
  -3   7  10         25.99         29.45         0.45 o
  -2   7  10          7.23          7.65         0.35 o
  -1   7  10        235.79        221.41        13.86 o
   0   7  10          2.19          1.08         0.15 o
   1   7  10        493.97        470.34         5.86 o
   2   7  10        166.12        163.49         1.62 o
   3   7  10         83.98         77.75         0.74 o
   4   7  10          6.93          8.17         0.23 o
   5   7  10         16.93         17.73         0.33 o
   6   7  10        161.35        153.84         2.83 o
   7   7  10         66.36         65.86         1.60 o
   8   7  10         27.45         25.04         0.52 o
   9   7  10          3.48          3.83         0.16 o
  10   7  10          4.88          4.54         0.18 o
  -3   8  10          2.04          3.96         0.27 o
  -2   8  10         27.46         29.78         0.66 o
  -1   8  10          9.88          9.08         0.43 o
   0   8  10         77.67         77.36         1.59 o
   1   8  10         49.26         43.06         0.62 o
   2   8  10         14.29         11.70         0.23 o
   3   8  10          7.63          8.94         0.18 o
   4   8  10         34.12         35.73         0.40 o
   5   8  10         36.79         36.27         0.46 o
   6   8  10         37.33         38.38         0.81 o
   7   8  10          4.97          5.56         0.21 o
   8   8  10        199.49        212.15         5.47 o
   9   8  10         25.88         26.69         0.60 o
  10   8  10          5.39          5.74         0.19 o
  -2   9  10          4.26          4.96         0.29 o
  -1   9  10          5.36          6.28         0.35 o
   0   9  10         15.37         16.18         0.26 o
   1   9  10          4.44          4.74         0.18 o
   2   9  10         46.70         42.49         0.47 o
   3   9  10         11.29         10.26         0.24 o
   4   9  10          0.21          0.25         0.09 o
   5   9  10          3.35          4.69         0.35 o
   6   9  10          0.22          0.09         0.13 o
   7   9  10         67.44         66.43         0.85 o
   8   9  10         63.66         63.16         1.13 o
   9   9  10         13.93         13.03         0.34 o
  10   9  10          1.53          1.62         0.26 o
  -1  10  10          0.84          0.74         0.19 o
   0  10  10         55.06         56.28         1.04 o
   1  10  10          2.64          3.03         0.17 o
   2  10  10          0.09          0.21         0.10 o
   3  10  10         16.95         16.31         0.29 o
   4  10  10         21.14         21.31         0.31 o
   5  10  10          2.31          2.18         0.12 o
   6  10  10          0.01          0.05         0.10 o
   7  10  10          4.59          4.07         0.16 o
   8  10  10        185.63        197.14         3.27 o
   9  10  10          0.01          0.08         0.09 o
   1  11  10         16.98         17.77         0.26 o
   2  11  10          0.13          0.27         0.07 o
   3  11  10         15.25         18.18         0.26 o
   4  11  10          8.53          9.88         0.24 o
   5  11  10         11.33         11.00         0.21 o
   6  11  10         17.33         14.77         0.41 o
   7  11  10         47.83         44.73         0.57 o
   8  11  10          1.49          0.88         0.15 o
   3  12  10         19.69         22.66         0.48 o
   4  12  10         12.03         13.63         0.26 o
   5  12  10          0.00          0.03         0.10 o
   6  12  10         10.57         15.06         0.45 o
   7  12  10         31.67         37.45         0.53 o
  -3  -3  11          2.02          0.83         0.35 o
  -2  -3  11          3.27          2.58         0.18 o
  -1  -3  11         14.21         16.58         0.32 o
   0  -3  11         11.80         13.72         0.27 o
   1  -3  11         28.67         31.25         0.84 o
  -4  -2  11          7.72         10.59         0.37 o
  -3  -2  11          7.09          6.13         0.40 o
  -2  -2  11         10.77         11.49         0.30 o
  -1  -2  11          0.18          0.37         0.18 o
   0  -2  11          8.19          8.70         0.26 o
   1  -2  11          1.37          2.58         0.17 o
   2  -2  11          3.19          2.84         0.27 o
   3  -2  11          0.15          0.30         0.12 o
  -4  -1  11          3.72          3.89         0.18 o
  -3  -1  11          1.75          1.04         0.17 o
  -2  -1  11         13.13         12.79         0.31 o
  -1  -1  11          0.00          0.22         0.14 o
   0  -1  11          3.29          4.10         0.22 o
   1  -1  11          3.97          5.37         0.21 o
   2  -1  11         14.65         11.55         0.62 o
   3  -1  11         12.83         11.91         0.25 o
   4  -1  11          4.92          1.96         0.13 o
   5  -1  11          0.93          0.47         0.23 o
  -5   0  11         14.81         22.97         0.54 o
  -4   0  11          0.21          0.14         0.12 o
  -3   0  11          1.32          1.13         0.33 o
  -2   0  11         35.19         35.35         0.78 o
  -1   0  11          0.19          0.49         0.15 o
   0   0  11          4.77          2.66         0.29 o
   1   0  11          2.06          2.59         0.30 o
   2   0  11          8.82          8.48         0.25 o
   3   0  11          1.04          3.30         0.23 o
   4   0  11         63.05         70.20         0.95 o
   5   0  11          0.06          0.10         0.10 o
   6   0  11         24.53         27.31         0.78 o
  -5   1  11          3.38          3.16         0.24 o
  -4   1  11          2.44          2.92         0.17 o
  -3   1  11          0.32          1.23         0.17 o
  -2   1  11         14.04         14.92         0.39 o
  -1   1  11          1.44          1.15         0.18 o
   0   1  11         26.68         25.66         0.63 o
   1   1  11         36.96         39.10         0.82 o
   2   1  11          6.78          4.42         0.24 o
   3   1  11          8.58          9.39         0.22 o
   4   1  11         40.23         38.36         0.50 o
   5   1  11          2.71          2.87         0.14 o
   6   1  11         15.49         22.41         0.46 o
  -5   2  11          9.77          9.06         0.40 o
  -4   2  11          2.87          4.28         0.27 o
  -3   2  11          3.80          5.78         0.21 o
  -2   2  11         20.10         22.19         0.41 o
  -1   2  11         13.54         14.01         0.24 o
   0   2  11          2.47          2.26         0.27 o
   1   2  11        115.83         98.76         1.31 o
   2   2  11          1.04          0.40         0.19 o
   3   2  11        105.45         93.99         1.03 o
   4   2  11         14.94         17.63         0.33 o
   5   2  11          9.36          8.48         0.24 o
   6   2  11         40.48         47.01         0.95 o
   7   2  11          0.06         -0.06         0.11 o
  -5   3  11         68.31         90.70         1.28 o
  -4   3  11         24.95         29.51         0.57 o
  -3   3  11          4.69          4.33         0.30 o
  -2   3  11          2.01          2.56         0.16 o
  -1   3  11          0.98          0.17         0.09 o
   0   3  11          3.84          2.76         0.14 o
   1   3  11          0.37          0.05         0.13 o
   2   3  11          7.20          8.20         0.26 o
   3   3  11         26.37         20.16         0.38 o
   4   3  11        250.93        249.49         2.80 o
   5   3  11         23.09         20.08         0.40 o
   6   3  11         25.78         28.48         0.45 o
   7   3  11          4.29          6.28         0.18 o
   8   3  11         13.29         17.13         0.38 o
  -4   4  11         15.98         17.05         0.41 o
  -3   4  11         22.73         29.55         0.52 o
  -2   4  11          0.02          0.25         0.11 o
  -1   4  11          4.63          4.84         0.16 o
   0   4  11        160.38        158.29         1.66 o
   1   4  11          5.02          2.88         0.17 o
   2   4  11         16.50         13.29         0.36 o
   3   4  11        241.39        235.94         3.03 o
   4   4  11          0.13          0.17         0.16 o
   5   4  11          0.13          0.11         0.14 o
   6   4  11          4.01          3.06         0.38 o
   7   4  11         20.61         16.95         0.45 o
   8   4  11        101.17        106.65         1.86 o
  -4   5  11         21.99         26.62         0.61 o
  -3   5  11         11.63         12.60         0.28 o
  -2   5  11          7.52          9.92         0.33 o
  -1   5  11         22.03         31.44         0.62 o
   0   5  11          7.70          9.54         0.26 o
   1   5  11         20.17         21.17         0.29 o
   2   5  11         11.02         10.04         0.33 o
   3   5  11         12.34         15.09         0.34 o
   4   5  11         83.88         80.86         0.99 o
   5   5  11        167.08        174.18         2.06 o
   6   5  11         55.86         57.11         0.79 o
   7   5  11          3.37          1.62         0.12 o
   8   5  11          0.75          0.26         0.08 o
   9   5  11         11.97         14.90         0.60 o
  -3   6  11         26.63         30.39         0.43 o
  -2   6  11          8.07          6.32         0.34 o
  -1   6  11         19.97         19.64         0.52 o
   0   6  11         36.23         35.20         1.54 o
   1   6  11         54.57         54.65         0.55 o
   2   6  11         56.13         55.75         0.58 o
   3   6  11          0.10          0.49         0.16 o
   4   6  11         56.51         54.18         0.73 o
   5   6  11          1.01          2.85         0.23 o
   6   6  11         90.50         97.44         1.02 o
   7   6  11         29.77         32.03         0.43 o
   8   6  11          9.67          8.93         0.33 o
   9   6  11         40.08         45.78         0.48 o
  -3   7  11          1.21          1.25         0.26 o
  -2   7  11         16.71         16.88         0.49 o
  -1   7  11          3.23          3.98         0.40 o
   0   7  11          3.62          5.74         0.36 o
   1   7  11        157.40        140.04         1.56 o
   2   7  11          1.05          1.70         0.19 o
   3   7  11         47.01         45.63         0.60 o
   4   7  11        101.90         99.27         1.20 o
   5   7  11          1.26          1.46         0.14 o
   6   7  11        196.21        201.82         2.26 o
   7   7  11         16.71         18.76         0.39 o
   8   7  11          7.78          8.55         0.19 o
   9   7  11          2.84          4.37         0.16 o
  -2   8  11         41.72         50.81         0.99 o
  -1   8  11        123.91        134.93         2.29 o
   0   8  11        295.53        316.63         5.18 o
   1   8  11          0.00          0.16         0.10 o
   2   8  11         37.67         36.04         0.50 o
   3   8  11        118.13        110.87         1.35 o
   4   8  11          1.85          1.96         0.13 o
   5   8  11          0.17          0.32         0.11 o
   6   8  11         22.46         24.48         0.72 o
   7   8  11          5.60          7.05         0.23 o
   8   8  11         21.31         23.63         0.65 o
   9   8  11          0.26          0.19         0.12 o
  -1   9  11         13.99         20.92         0.51 o
   0   9  11         28.88         29.96         0.66 o
   1   9  11         11.02          7.95         0.26 o
   2   9  11          1.48          1.64         0.26 o
   3   9  11         18.05         18.08         0.26 o
   4   9  11         41.78         41.21         0.64 o
   5   9  11          0.70          0.42         0.11 o
   6   9  11         16.59         14.45         0.28 o
   7   9  11          1.74          1.71         0.18 o
   8   9  11         41.27         40.30         0.45 o
   9   9  11          8.54          9.56         0.33 o
   0  10  11         46.27         53.28         0.87 o
   1  10  11          3.34          3.32         0.17 o
   2  10  11          8.82          8.93         0.29 o
   3  10  11          1.80          1.10         0.11 o
   4  10  11         84.45         85.85         0.83 o
   5  10  11          3.39          3.52         0.14 o
   6  10  11          8.70          9.67         0.21 o
   7  10  11          4.22          5.29         0.18 o
   8  10  11          7.93          7.76         0.23 o
   2  11  11          2.25          2.91         0.19 o
   3  11  11          0.09          0.39         0.09 o
   4  11  11          0.05          0.08         0.08 o
   5  11  11          2.44          3.51         0.12 o
   6  11  11         10.62         10.29         0.46 o
   7  11  11         11.94         13.18         0.26 o
  -2  -1  12          6.11          7.29         0.54 o
  -1  -1  12         14.37         15.58         0.44 o
   0  -1  12         12.40         14.74         0.92 o
   1  -1  12         11.48         11.52         0.37 o
   2  -1  12         18.53         23.25         0.50 o
  -3   0  12          4.29          6.20         0.26 o
  -2   0  12         33.09         45.18         0.95 o
  -1   0  12          0.23          0.06         0.11 o
   0   0  12          5.83          6.53         0.44 o
   1   0  12         36.59         46.01         0.84 o
   2   0  12         17.62         17.00         0.99 o
   3   0  12         27.01         29.57         0.41 o
   4   0  12          5.05          6.26         0.23 o
  -3   1  12          0.09          0.07         0.09 o
  -2   1  12          1.15          0.46         0.17 o
  -1   1  12          5.20          4.59         0.19 o
   0   1  12          0.40          0.30         0.20 o
   1   1  12          3.63          3.77         0.32 o
   2   1  12          6.06          4.51         0.21 o
   3   1  12         17.63         22.66         0.40 o
   4   1  12          7.86          9.11         0.25 o
   5   1  12         13.64         18.75         0.38 o
  -3   2  12          0.04          0.22         0.14 o
  -2   2  12         22.83         23.28         0.43 o
  -1   2  12         27.26         18.91         0.42 o
   0   2  12         16.30         13.63         0.43 o
   1   2  12          8.19         10.28         0.42 o
   2   2  12         12.78          9.33         0.35 o
   3   2  12          3.00          0.80         0.13 o
   4   2  12          6.29          8.58         0.21 o
   5   2  12          0.01          0.41         0.15 o
   6   2  12          1.64          2.78         0.19 o
  -3   3  12         28.18         31.67         0.60 o
  -2   3  12         21.06         20.90         0.32 o
  -1   3  12         18.48         21.41         0.60 o
   0   3  12          7.57          8.59         0.28 o
   1   3  12          0.49          0.77         0.28 o
   2   3  12         71.24         63.08         0.73 o
   3   3  12          5.16          4.29         0.22 o
   4   3  12         44.39         45.13         0.57 o
   5   3  12          0.43          0.35         0.13 o
   6   3  12          5.21          6.23         0.19 o
   7   3  12          0.38          2.49         0.22 o
  -3   4  12          0.87          1.15         0.14 o
  -2   4  12          5.34          5.70         0.44 o
  -1   4  12         36.92         47.76         0.62 o
   0   4  12         23.54         25.22         0.38 o
   1   4  12         53.23         56.93         0.77 o
   2   4  12         10.44          9.95         0.24 o
   3   4  12         25.50         24.59         0.41 o
   4   4  12          5.99          8.12         0.30 o
   5   4  12         53.08         45.41         0.64 o
   6   4  12          5.15          3.78         0.19 o
   7   4  12          3.92          8.14         0.26 o
  -3   5  12          0.77          0.64         0.25 o
  -2   5  12          8.33         11.01         0.31 o
  -1   5  12         20.88         24.64         0.47 o
   0   5  12          6.36          7.87         0.19 o
   1   5  12          6.30          5.48         0.29 o
   2   5  12         15.49         14.34         0.30 o
   3   5  12        198.14        192.55         2.19 o
   4   5  12          2.86          3.19         0.24 o
   5   5  12         19.78         22.79         0.51 o
   6   5  12         31.98         33.80         0.49 o
   7   5  12          5.69          8.76         0.27 o
   8   5  12          0.68          1.11         0.21 o
  -2   6  12         35.70         40.04         0.75 o
  -1   6  12         64.68         68.65         1.03 o
   0   6  12         81.73         92.39         1.51 o
   1   6  12         42.85         41.90         0.52 o
   2   6  12         25.73         24.59         0.48 o
   3   6  12          0.79          1.01         0.16 o
   4   6  12         58.39         63.77         0.79 o
   5   6  12          0.74          0.43         0.16 o
   6   6  12         42.91         42.90         0.63 o
   7   6  12          1.15          0.33         0.13 o
   8   6  12         18.74         19.13         0.42 o
  -2   7  12         16.05         18.67         0.41 o
  -1   7  12          3.48          2.39         0.24 o
   0   7  12         14.11         18.56         0.48 o
   1   7  12         26.70         28.92         0.49 o
   2   7  12         10.74         11.18         0.30 o
   3   7  12          0.33          0.69         0.16 o
   4   7  12          0.89          1.61         0.19 o
   5   7  12          0.41          0.21         0.15 o
   6   7  12         36.04         42.96         0.63 o
   7   7  12          0.04          0.14         0.08 o
   8   7  12         46.06         53.94         0.72 o
  -1   8  12          0.49          0.62         0.19 o
   0   8  12         61.76         72.52         1.14 o
   1   8  12         20.02         23.79         0.54 o
   2   8  12          1.14          2.50         0.16 o
   3   8  12         12.78         12.24         0.26 o
   4   8  12        106.89        109.93         1.19 o
   5   8  12          0.29          0.64         0.17 o
   6   8  12         42.38         47.01         0.52 o
   7   8  12         20.02         17.03         0.25 o
   8   8  12         26.47         26.73         0.52 o
   0   9  12          5.57          6.78         0.30 o
   1   9  12         44.31         48.47         0.82 o
   2   9  12         37.89         42.96         0.76 o
   3   9  12          0.00          0.04         0.09 o
   4   9  12         13.36         15.30         0.43 o
   5   9  12          6.96          8.78         0.19 o
   6   9  12         20.41         21.21         0.29 o
   7   9  12         52.42         55.77         0.54 o
   8   9  12          2.57          3.63         0.17 o
   2  10  12          9.80         13.00         0.35 o
   3  10  12          2.16          2.90         0.13 o
   4  10  12         37.26         38.12         0.54 o
   5  10  12          7.48          5.93         0.28 o
   6  10  12          0.71          0.53         0.09 o
   7  10  12          5.43          7.07         0.18 o
  -1   1  13         15.14         23.58         0.75 o
   0   1  13          5.54          6.90         0.31 o
   1   1  13          1.13          0.27         0.23 o
   2   1  13         13.03         16.94         0.45 o
   3   1  13          0.15          0.04         0.13 o
  -1   2  13         10.83         13.05         0.54 o
   0   2  13          3.50          3.84         0.26 o
   1   2  13         18.36         19.43         0.51 o
   2   2  13         22.27         30.93         0.66 o
   3   2  13          0.64          0.93         0.25 o
   4   2  13         11.79         13.67         0.32 o
  -1   3  13         15.18         26.16         1.03 o
   0   3  13          0.87          0.31         0.15 o
   1   3  13         21.45         21.37         0.61 o
   2   3  13         16.77         13.57         0.69 o
   3   3  13         18.26         16.91         0.55 o
   4   3  13         18.40         21.47         0.40 o
   5   3  13          2.25          0.18         0.12 o
  -1   4  13         15.54         16.97         0.46 o
   0   4  13        108.02        120.36         2.25 o
   1   4  13         18.31         17.69         0.45 o
   2   4  13          0.06          0.25         0.14 o
   3   4  13          1.82          2.21         0.20 o
   4   4  13          9.46          9.49         0.23 o
   5   4  13          1.97          0.90         0.15 o
   6   4  13         13.02         12.55         0.22 o
  -1   5  13         25.24         27.80         0.57 o
   0   5  13          0.05          0.24         0.10 o
   1   5  13          5.69          7.22         0.22 o
   2   5  13          0.78          1.94         0.18 o
   3   5  13         25.36         23.98         0.36 o
   4   5  13         18.94         14.37         0.29 o
   5   5  13          0.52          0.32         0.14 o
   6   5  13          0.11          0.11         0.11 o
  -1   6  13         13.23         13.54         0.37 o
   0   6  13          0.02         -0.01         0.09 o
   1   6  13          0.32          0.56         0.14 o
   2   6  13          0.03          0.10         0.08 o
   3   6  13          4.41          4.64         0.27 o
   4   6  13          8.95         10.99         0.29 o
   5   6  13          0.02         -0.07         0.12 o
   6   6  13          3.36          3.58         0.22 o
   0   7  13          0.00          0.01         0.10 o
   1   7  13          9.23          7.56         0.61 o
   2   7  13          0.01          0.14         0.08 o
   3   7  13         19.18         21.05         0.32 o
   4   7  13         22.77         22.93         0.40 o
   5   7  13          0.04          0.07         0.12 o
   6   7  13         14.55         14.63         0.30 o
   1   8  13          0.62          0.62         0.28 o
   2   8  13          0.00          0.00         0.15 o
   3   8  13          6.72          8.90         0.22 o
   4   8  13          2.76          1.88         0.17 o
   5   8  13          7.29         11.74         0.27 o
   6   8  13         15.56         18.62         0.33 o
   3   9  13          3.11          2.98         0.22 o
   4   9  13         16.99         19.28         0.38 o
   5   9  13          8.57         11.54         0.29 o
   2   5  14          7.57          9.60         0.30 o
   3   5  14          2.86          3.70         0.35 o
                                                
